# Supplementary material for: Implementation of stimuli with millisecond timing accuracy in online experiments
Source: PLoS One. 2020 Jul 10;15(7):e0235249. doi: 10.1371/journal.pone.0235249 (PMC7351209; doi:10.1371/journal.pone.0235249)
Supplement: S1 File — (ZIP) [file pone.0235249.s001.zip]

Archive with 66 entries (37 files):
- Supplemental files/
- Supplemental files/data/
- Supplemental files/data/Flash/
- Supplemental files/data/Flash/flash highest 60Hz period 16 frames LINUX.csv
- Supplemental files/data/Flash/flash realtime 144Hz period 16 frames with G-sync rAF.csv
- Supplemental files/data/Flash/flash realtime 144Hz period 16 frames without G-sync rAF.csv
- Supplemental files/data/Flash/flash realtime 60Hz period 16 frames.csv
- Supplemental files/data/Flash/flash realtime 60Hz period 2 frames.csv
- Supplemental files/data/Flash supplement table.csv
- Supplemental files/data/Grating/
- Supplemental files/data/Grating/grating different priority 60Hz.csv
- Supplemental files/data/Grating/grating realtime 60Hz diferent OS.csv
- Supplemental files/data/Grating/grating realtime 60Hz different methods.csv
- Supplemental files/data/Grating/grating realtime 60Hz G-sync.csv
- Supplemental files/data/Grating/grating realtime 60Hz Loaded.csv
- Supplemental files/data/Grating/grating realtime 60Hz.csv
- Supplemental files/example/
- Supplemental files/example/major experiment/
- Supplemental files/example/major experiment/CSS/
- Supplemental files/example/major experiment/CSS/g.css
- Supplemental files/example/major experiment/JS/
- Supplemental files/example/major experiment/JS/cheshi.js
- Supplemental files/example/major experiment/major-test.html
- Supplemental files/example/Pre experiment/
- Supplemental files/example/Pre experiment/CSS/
- Supplemental files/example/Pre experiment/CSS/g.css
- Supplemental files/example/Pre experiment/JS/
- Supplemental files/example/Pre experiment/JS/cheshi.js
- Supplemental files/example/Pre experiment/pre-test.html
- Supplemental files/logic analyzer.jpg
- Supplemental files/phototriode circuit.pdf
- Supplemental files/procedures/
- Supplemental files/procedures/flash-CSS3/
- Supplemental files/procedures/flash-CSS3/f-c.html
- Supplemental files/procedures/flash-rAF-canvas/
- Supplemental files/procedures/flash-rAF-canvas/f-r-c.html
- Supplemental files/procedures/flash-rAF-canvas/JS/
- Supplemental files/procedures/flash-rAF-canvas/JS/RAFbianhuan.js
- Supplemental files/procedures/flash-rAF-div/
- Supplemental files/procedures/flash-rAF-div/f-r-d.html
- Supplemental files/procedures/flash-rAF-div/JS/
- Supplemental files/procedures/flash-rAF-div/JS/RAFbianhuan.js
- Supplemental files/procedures/flash-setinterval/
- Supplemental files/procedures/flash-setinterval/css/
- Supplemental files/procedures/flash-setinterval/f-s.html
- Supplemental files/procedures/flash-setinterval/js/
- Supplemental files/procedures/flash-setinterval/js/bianhuan.js
- Supplemental files/procedures/flashPTB.m
- Supplemental files/procedures/grating-CSS3/
- Supplemental files/procedures/grating-CSS3/CSS/
- Supplemental files/procedures/grating-CSS3/g-c.html
- Supplemental files/procedures/grating-CSS3/JS/
- Supplemental files/procedures/grating-CSS3/JS/cheshi.js
- Supplemental files/procedures/grating-rAF/
- Supplemental files/procedures/grating-rAF/CSS/
- Supplemental files/procedures/grating-rAF/g-r.html
- Supplemental files/procedures/grating-rAF/JS/
- Supplemental files/procedures/grating-rAF/JS/cheshi.js
- Supplemental files/procedures/grating-setinterval/
- Supplemental files/procedures/grating-setinterval/CSS/
- Supplemental files/procedures/grating-setinterval/g-s.html
- Supplemental files/procedures/grating-setinterval/JS/
- Supplemental files/procedures/grating-setinterval/JS/cheshi.js
- Supplemental files/procedures/gratingPTB.m
- Supplemental files/readme.md
- Supplemental files/readme.pdf
