# Supplementary material for: Implementation of stimuli with millisecond timing accuracy in online experiments
Source: PLoS One. 2020 Jul 10;15(7):e0235249. doi: 10.1371/journal.pone.0235249 (PMC7351209; doi:10.1371/journal.pone.0235249)
Supplement: S1 File — (ZIP) [file pone.0235249.s001.zip › Supplemental files/data/Flash/flash highest 60Hz period 16 frames LINUX.csv]

CHROME	FIREFOX
16.0350624	15.0333024
16.0352448	16.0347264
16.0349952	16.0353888
16.0349568	16.0348224
16.0353696	16.0351968
16.0349568	16.0350144
16.0352352	16.035456
16.0349664	16.0349952
16.0349184	16.0348032
16.0354176	15.0330912
16.0348992	16.035216
16.0353408	16.0351104
16.0350048	17.0372832
16.0350432	15.03312
16.0353696	16.0347264
16.0348416	16.0354464
16.035408	16.034976
16.0349568	16.0348416
16.0348512	16.035264
16.0353408	16.0351296
16.0351296	16.035408
16.0351968	17.0373312
16.0350432	15.0325824
16.0349376	16.0352928
16.0353984	16.0348512
16.0348416	16.0354848
16.0354464	16.0347456
16.034976	16.0355904
16.0349088	16.03488
16.0355136	16.0349856
16.0348224	16.0351968
16.0353216	16.0350144
16.0349856	16.0353888
16.0350336	16.0349856
16.0352544	16.0348896
16.0349568	16.0356
16.0348896	16.0346496
16.0353216	16.0351392
16.0350048	15.0327264
16.035456	16.0353312
16.0349376	16.0351104
16.0350336	16.0351104
16.035264	16.034976
16.034976	16.0353696
16.0354176	16.0349952
16.0349184	16.0349376
16.0349664	16.035456
16.03536	16.034928
16.0349856	16.0354464
16.034832	16.0346016
16.0354176	16.0351008
16.0350336	16.0353696
16.0349472	16.0349856
16.0353216	16.0355136
16.0349472	16.0346976
16.0354848	16.0351296
16.0348992	16.0353216
16.0349664	16.035024
16.0352448	16.035216
16.0350432	16.0349376
16.0352832	16.0351872
16.034976	16.034976
16.0349184	16.035024
16.035504	16.0352736
16.0348416	16.0351104
16.0353984	16.0351488
16.0349568	16.03512
16.0350912	15.0329664
16.0352448	16.0350144
16.0350048	16.0352448
16.0349088	17.0370528
16.0353504	16.0351104
16.0350432	16.03512
16.0352832	16.0352736
16.035024	16.0349184
16.0348896	16.0354368
16.0353984	16.034736
16.03488	16.0351104
16.0349472	15.0330432
16.0354848	16.0353408
16.0349568	16.0348896
16.0353504	16.0349664
16.034832	16.0353312
16.0354368	16.0349568
16.0349664	16.035504
16.0347264	16.034832
16.035696	16.0353408
16.0348896	16.0347552
16.0348416	16.0351872
16.0353312	16.0354272
16.035024	16.0346304
16.0353696	16.035504
16.0349568	16.0348032
15.0328896	16.0350144
16.0350624	16.0354368
16.0349088	15.0328128
16.0353504	16.0349856
16.0348992	16.0349088
16.0354656	16.03536
16.0349472	16.0349184
16.0350144	16.0353792
16.0352832	16.034832
16.0349568	16.0352928
16.0349568	16.0348704
16.0354272	16.0351776
16.0349856	16.0351872
16.0352832	16.0351104
16.0350144	16.0352544
16.0349472	16.0350432
16.0353312	16.0347072
16.0349952	16.0353312
16.0353888	16.0351104
16.0348512	16.0354464
16.0349472	16.0346592
16.0354272	16.0355904
16.034928	16.0349664
16.0352736	16.0349184
16.0349664	16.0354272
16.0349184	16.0349088
16.035456	16.0352256
17.037312	16.0349472
16.0349184	16.0349856
16.0353792	16.0351776
16.0349088	16.035072
16.0350144	15.0329376
16.0353312	16.035072
16.0348896	16.0353408
16.0353024	17.0371296
16.0350048	16.0351488
16.034976	16.0351968
16.0353984	16.0350336
16.03488	16.0351488
16.0353024	16.0349472
16.0349952	16.0349376
16.0350144	16.0352928
16.0351968	16.0350048
16.03512	15.0331392
16.034928	16.0350912
16.0352544	16.03536
16.034976	16.0350336
16.0355136	16.0352256
16.0347936	16.0350144
16.0350144	16.0349088
16.0352352	16.0353312
16.035072	16.0350432
16.03488	16.0349472
16.035408	16.03536
16.0350048	16.0346976
16.0353408	16.035648
16.0349472	16.034928
16.0349568	16.0347744
16.0352544	16.03536
16.0349952	16.0351104
16.0354848	15.0329664
16.0348224	16.0348512
16.0349472	16.0351488
16.0353312	17.0374752
16.0349472	16.0348512
16.0353216	16.0353696
16.0350144	16.0351968
16.0350144	16.0350816
16.0353024	16.0349856
16.034832	15.0326976
16.0355328	16.0351104
16.0348704	16.0350144
16.0349376	16.0352064
16.0353408	16.0351296
16.0350432	16.0353696
16.0352352	16.0349088
16.034976	16.0352736
16.034928	16.034832
16.0353696	16.0350144
16.034928	16.0354176
16.034928	16.0347936
16.0354272	16.0354656
16.03488	16.0351392
16.035408	16.0346976
16.034928	16.0354944
16.0352736	16.0347936
16.0349664	16.035312
16.0349472	15.0329856
16.0354176	16.035168
16.0349184	16.0348512
16.0349376	16.0354176
16.0351872	16.0348992
16.0351776	16.0349568
16.0353696	16.0353696
16.0349472	16.0349568
16.0353504	16.0348896
16.0349664	16.035456
16.0348224	16.0348128
16.0353888	16.0353024
15.032688	16.0351104
16.035408	16.0353696
17.0373216	16.034784
16.0348416	16.0351296
16.0354272	16.0351392
16.0348704	16.0353024
16.0349664	16.0348512
16.0353984	16.0351776
16.0348128	16.0349088
16.035504	16.0354944
16.0348704	16.0349184
16.034976	16.034928
16.0353504	16.0352064
16.0350048	16.0351392
16.0352928	16.0351488
16.0349472	16.0350816
16.0348416	16.0348608
16.0354464	15.0329088
16.034976	16.035408
16.035216	16.0348896
15.0327936	17.0374944
16.0352352	15.032832
16.0349184	16.0347936
16.0349664	16.0354176
16.0353984	16.0350528
16.0349472	17.0373984
16.0353408	16.0352736
16.0349472	16.0347648
16.0348896	16.035072
16.0353888	15.032928
16.035024	16.0350528
16.0348608	16.0351776
16.0353696	16.0348224
16.0349472	16.0356192
16.0352928	16.0346784
16.034976	16.0350912
16.0349184	16.0352448
16.0354368	16.0350336
16.0348896	16.0354176
16.0354368	16.03488
16.034928	16.0350048
16.0348992	16.0354464
16.0353312	16.0348224
16.0349184	16.035216
16.0353792	16.0349952
16.034928	16.0350144
16.0348992	16.0352448
16.0353792	15.0331872
16.0350144	16.0349664
16.0351872	16.0349568
16.0350432	16.0352448
16.0350432	16.0349568
16.0352736	16.035408
16.0348224	16.034784
16.03512	16.0351008
16.0353696	16.0352448
16.0348896	16.0352256
16.0353408	16.0350624
16.0349568	16.0349184
16.0348704	16.0349376
16.0353504	16.0357824
16.0350432	16.0344768
16.0350048	16.03536
16.0353888	16.0352448
16.0348512	16.034736
16.0353024	16.0353408
16.035072	16.0350432
16.0349184	16.0352352
16.0353696	16.0351104
16.0349472	16.0347264
16.0353696	16.0354848
16.0349376	16.0347456
16.0349376	16.0355616
16.0353312	16.0349664
16.0349472	16.0350336
16.0349376	16.0350432
16.0353984	15.0328608
16.0349376	16.0349664
16.0353408	16.0351296
16.034928	16.0352064
16.0350144	16.0350144
16.0353408	16.0354464
16.0348128	16.0349088
16.0353984	16.034784
16.0349664	16.0352832
16.0349664	16.0352256
16.0353696	16.0352928
16.0347936	16.0349664
16.0351008	16.03488
16.0352448	16.0353504
16.0350528	16.0347936
16.0352736	16.03536
16.0349664	16.034976
16.0349664	16.0350336
16.0352448	16.035264
16.0350912	16.0349472
16.0353504	16.035264
16.0349952	16.0351872
16.0348896	16.0347936
16.0353792	16.035312
16.0349664	16.035024
16.0352736	16.034928
17.0373504	16.0355616
16.034976	16.0347072
16.0349376	15.0331488
16.0352928	16.035024
16.0350432	16.0351392
16.035312	17.0374176
16.0348704	16.0348896
16.0349952	16.0351392
16.0351968	16.0352352
16.0351008	16.0346112
16.0353696	16.035648
16.0347648	16.0349568
16.0350336	16.0351968
16.0352448	15.0327552
16.0350816	16.0352736
16.0352448	16.0349568
16.0350144	16.0356288
16.034976	16.0345632
16.0353024	16.035072
16.0349856	16.0353408
16.035264	16.0348992
16.0349856	16.0353408
16.034928	16.0348224
16.0354656	16.0348512
15.0326016	16.0356
16.0353024	16.0349568
16.0348608	16.0353504
16.0354272	16.0351584
16.0348992	16.0346592
16.0350336	15.0330432
16.0352928	17.0373408
16.0349472	15.0327936
16.0353696	16.035072
16.034976	16.0351872
16.0348896	16.034928
16.035312	16.0354656
16.0349568	16.0349184
16.0354272	16.0349664
16.0348608	16.0353312
16.0348704	16.034976
16.0355136	17.0372736
16.0348608	15.0331584
16.0353696	16.0347552
16.0348512	16.0354176
16.035024	16.0348704
16.0352832	16.0352064
16.0349472	16.035168
16.0354176	16.0348704
16.0349952	16.03536
16.0349184	16.0348416
16.0353024	16.034928
16.0350528	16.0355136
16.0352352	16.0350048
16.0350528	16.03512
16.0348512	16.03512
16.0353696	16.0349376
16.0349376	16.0354848
16.03536	16.0348896
16.0348992	15.0330048
16.0349952	16.0349856
16.035312	16.0354368
16.035024	16.0348416
16.0350048	16.035264
16.0352448	16.035168
16.0350144	16.0348608
16.0352928	16.035264
16.0349952	16.0349088
16.034928	16.0353792
16.0352736	16.0350816
16.035024	16.0347552
16.0353696	16.0355136
16.0349376	16.0348704
16.0350336	16.0353504
16.0352928	16.034928
16.0349856	16.0349088
16.035408	16.0353216
16.0348128	16.0349088
16.0349664	16.035264
16.0353024	16.035168
16.0350336	16.0350048
16.0353216	16.0351968
16.0348416	16.0350336
16.034976	16.0352736
16.03536	16.0352352
16.0350144	16.0346688
16.035264	16.0353504
16.034976	16.0350432
16.034976	15.0326496
16.0353792	16.0350336
16.0349184	16.0352832
16.0352736	17.0374176
16.0349568	16.0349568
16.0350816	16.0355712
16.03536	16.0347552
16.0348224	16.0351392
16.0354464	16.0352928
16.0348704	16.034832
16.0349664	16.0351488
16.0353792	16.0349568
16.0349376	15.0329952
16.0349856	16.0351008
16.0353792	16.0351008
16.0348896	16.0348032
16.0353216	16.035072
16.0349856	16.0354272
16.0350336	16.034976
16.0352064	16.035168
16.0350432	16.0351296
16.0352832	16.0348032
16.0349664	16.0355712
16.0349568	16.0347456
16.0353024	16.0353696
16.0349664	16.034928
16.0353408	16.035072
16.0349664	16.0351872
16.035312	15.0327744
16.0350336	16.035456
16.0349376	16.034976
16.0352928	17.0370432
16.0350624	16.0354272
16.0348704	16.035024
16.0352448	16.0348224
16.0350048	16.0353696
16.035312	16.0350816
16.0350624	16.035216
16.0352448	16.0346976
16.0349088	15.0332352
16.0350048	16.0348896
16.0353696	16.0352064
16.0349568	16.0351008
16.0348704	16.0349376
16.0353792	16.0353504
16.0350912	16.0350528
16.0353024	16.0350432
16.0349088	16.0351584
16.0349184	16.0350048
16.035408	16.0351872
16.034928	16.0349952
16.0350432	16.0350432
16.0353408	16.0353216
16.034976	16.0348704
16.0353024	16.035408
16.0349952	16.035024
16.0348704	15.0327552
16.035408	16.0349088
16.034784	16.0353312
16.0354944	16.0349088
16.034928	16.0349088
16.034832	17.037504
16.0354944	16.0353408
16.0350528	16.0348128
16.0352352	16.0354464
16.0348416	16.034976
16.0349376	16.0350336
16.0354176	16.0350816
16.0349376	15.0330048
16.0353312	16.0348128
16.0350336	16.0353408
16.034976	16.0350624
16.0353696	16.0347936
16.0348128	16.0351488
16.0349664	16.03536
16.0353696	16.0349376
16.0349568	16.035264
16.03536	16.0350912
16.0349376	16.034976
16.0350144	16.0350816
17.0374176	16.034928
16.035312	16.035552
16.0349376	16.0350624
16.0353888	16.03488
16.0349088	16.0353312
16.0349856	16.0347744
16.035408	15.0330816
16.0349088	16.0349472
16.0352832	16.035312
16.0349568	16.03512
16.0349376	16.0348512
16.0353888	16.0354368
16.0348512	16.0348416
16.0354176	16.035264
16.0349664	16.0351104
16.0350144	16.03488
16.035408	16.03536
16.0348896	16.0349376
16.0348224	16.0353984
16.0353312	16.034784
16.0349856	16.035072
16.0353504	16.0352736
16.0349856	16.0350048
16.03488	16.0352928
16.035408	16.03488
16.034976	16.0351008
16.0353216	16.035264
16.0348704	16.0350432
16.035312	16.0352736
16.034928	16.0348896
16.034976	16.0349568
16.035408	16.035216
16.034832	16.0349376
16.0353792	16.035696
16.0350432	15.0321504
16.0348704	16.03536
16.0353312	16.0349472
16.0349856	16.035216
16.0354272	16.0352352
16.0348704	16.0348032
16.0349472	16.03536
16.0353888	16.0348704
16.0349568	16.035408
16.0349952	16.0348704
16.0352736	16.0349856
16.0348608	16.0353888
16.0353984	16.0349376
16.034976	16.0349952
16.0349088	16.035408
16.0352256	16.0350912
16.0351488	16.035024
16.0352928	16.0349472
16.034832	16.0350624
16.0350432	16.0352928
16.0353696	16.034736
16.0349088	16.0355904
16.0353024	16.0348992
16.0351296	16.0350912
16.0348896	16.0352448
16.0351776	16.0346688
16.0351392	16.0355232
16.0352736	16.0348704
16.03488	15.0332256
16.0350144	16.0351776
16.0352928	16.0349184
16.0350336	17.0374848
16.0352256	15.0326208
16.0350528	16.0351584
16.0348896	16.0350336
16.03536	16.0352448
16.0350336	16.035072
16.0348896	16.0347456
16.0353024	16.0354656
16.0350624	16.034928
16.03536	16.0347936
16.034832	16.0354656
16.0350048	16.0351968
16.0352352	16.035168
16.035072	16.0348128
16.0352832	16.0350624
16.0348704	16.0354464
15.0330432	16.034832
16.0349664	16.0354464
16.034928	16.0348896
16.0353216	16.0350336
16.0349952	16.0353024
16.0352544	16.035072
16.035024	16.0352352
16.0350336	16.0347744
16.0353312	16.0348896
16.0349184	16.0354752
16.0352928	15.0323424
16.0348992	16.0355904
16.0350912	16.0349088
16.0353504	17.0373216
16.0348896	16.0355136
16.0348896	16.0347936
16.0354464	16.0349472
16.0348992	16.035456
16.035312	16.0348416
16.03488	16.0351776
16.0353984	15.032448
16.0349952	17.0375232
16.0349568	15.0329184
16.0353504	16.03536
16.0348608	16.034928
16.0350432	16.0348992
16.0353408	16.03536
16.034976	16.0348512
16.0353504	16.0354176
16.034832	16.0349472
16.0350336	16.0351584
16.0353312	16.0350048
16.0349568	16.0348416
16.0353792	16.0353792
16.03488	16.035072
16.03488	16.0349568
16.0354848	16.0352736
16.0349184	16.0349088
16.0352832	16.0353024
16.0349568	15.0328896
16.0348992	16.0351392
16.0353696	16.0351008
16.0350048	17.0369856
16.0348992	16.0354656
16.0353888	16.0351296
16.0349184	16.0345632
16.0353984	16.0353504
16.0348992	16.0352928
16.0353504	16.035024
16.03488	16.0349952
16.0351008	15.0331776
16.0352736	16.0348992
16.0349568	16.035456
16.0353504	16.0349184
16.0349184	16.0348224
16.0349472	16.0354176
16.0352256	16.0348224
16.0350144	16.0353696
16.035312	16.0350624
16.0349952	16.0347552
16.0349568	16.0353888
16.0352448	16.035072
16.0349568	16.0352736
16.0354176	16.0350912
16.0349856	16.0347072
16.0348992	16.0355232
16.0355232	16.0347072
16.034688	15.0330912
16.0354272	16.0348704
16.0349568	16.0352544
16.0349472	16.034928
16.0353408	16.0350624
16.0349472	16.0353696
16.0350048	16.0350048
16.0352832	16.03512
16.034928	16.0349952
16.0353792	16.0350048
16.0349472	16.035504
16.0349664	16.03464
16.0353792	16.0349856
16.0348416	16.03536
16.03536	16.0348608
16.0349568	16.0355328
16.035024	16.0349664
16.0352928	16.034784
16.0350048	16.035504
16.0353408	16.0349376
16.0348032	16.0353888
16.0350816	16.0347744
16.035264	16.034976
16.0349472	16.0353984
16.03536	16.0350336
16.0350432	16.0348512
16.034784	16.0354848
16.0354176	16.0350048
16.03488	16.0350624
16.0349088	15.03288
16.0354272	16.0351488
16.0349472	16.0349568
16.0352736	17.0372736
16.0350144	16.0351104
16.0348128	16.0349376
16.035408	16.0350336
16.034976	16.035456
16.0353216	16.03488
16.0349664	16.0355328
16.0348704	16.0348896
16.0354656	15.0328512
16.0349472	16.0350912
16.035168	16.0352352
16.0350144	16.0351584
16.0348512	16.0348704
16.0354944	16.0352832
16.0348512	16.035024
16.0353312	16.0352064
16.0348992	16.0348704
16.0353984	16.0352736
16.0348416	16.0351296
16.034976	16.0347744
16.03536	16.0351008
16.0350336	16.0352928
16.0352928	16.0349088
16.0349376	16.0354272
16.0350336	16.0349088
16.0352352	16.0350624
16.0349376	15.0328128
16.034976	16.0353408
16.0354464	17.0375424
16.0348128	15.0323712
16.0353024	16.0351296
16.0349568	16.0350816
16.03488	16.0353504
16.0354752	16.034928
16.034928	16.035024
16.035312	16.0352448
16.0350048	17.0373792
16.0349184	15.032496
16.0353792	16.0353792
16.03488	16.035024
16.0353792	16.0353504
16.0349568	16.034832
16.0349664	16.0349856
16.035264	16.0352928
16.0348608	16.034928
16.0354464	16.0352448
16.0349568	16.0349088
16.0348224	16.0350912
16.0354368	16.035312
16.035072	16.0349376
16.034832	16.03536
16.0353216	16.0348896
16.034928	16.0347744
16.035456	16.0354752
16.0348704	15.0327552
16.0349568	16.0353216
16.0353984	16.0348992
16.0348992	17.0371008
16.035264	16.0353792
16.0350144	16.0350624
16.0349856	16.0348032
16.035312	16.0354944
16.0348128	16.0347936
16.0354176	16.035408
16.034976	16.03488
16.0349376	15.0328992
16.0353312	16.035264
16.0349184	16.0352064
16.0352544	16.0351104
16.035024	16.0349856
16.0349184	16.0351872
16.0352928	16.0348032
16.034976	16.0349568
16.03536	16.0355904
16.0350144	16.03488
16.0348608	16.035264
16.0353696	16.034928
16.0348704	16.0350048
16.035312	16.0352256
16.0349472	16.0348896
16.034928	16.0356768
16.0353216	16.0346208
16.0349664	16.035024
16.0353696	15.032976
16.034976	17.0371584
16.0348896	15.0330432
16.035264	16.0350624
16.0349856	16.0351968
16.0353504	16.0349568
16.0349664	16.0352352
16.034928	16.0350528
16.035408	16.0349184
16.0349856	16.0353408
16.03512	16.035072
16.0350144	16.0350912
16.0350432	16.0348512
16.0352064	16.035216
16.035072	16.0352256
16.0351872	16.0349856
16.0349856	16.0353216
16.034976	16.0348416
16.0353408	16.0351392
17.0374944	16.0351584
16.034928	16.0349856
16.0350144	16.035024
16.0353216	16.0352544
16.0349376	16.0349856
16.035312	16.0353408
16.0349088	16.0349568
16.0349184	16.034928
16.0354368	16.0352832
16.0348704	15.03264
16.0352544	16.0354752
16.0350432	16.0350048
16.03488	16.035504
16.0352928	16.0347936
16.0349952	16.034928
16.0353792	16.0355904
16.0349472	16.0347936
16.0350048	16.0352832
16.0353216	16.0349664
16.03488	16.0348032
16.0353312	17.0371488
16.0349952	15.0333408
16.0348992	16.0348032
16.0353024	16.0352736
15.0328128	16.0351776
16.034976	16.0351296
16.0350336	16.0350432
16.0351872	16.034976
16.0350528	16.0352448
16.0352448	16.0349664
16.0348896	16.0354176
16.0351008	16.0348704
16.035312	16.0348032
16.034976	16.0353408
16.0349472	16.0351008
16.0352352	16.0353888
16.0349568	16.0346592
16.035504	16.0352256
16.0348512	15.0327936
16.034928	16.03512
16.0352544	16.0350528
16.035024	17.0373888
16.0352352	16.0351968
16.034928	16.035072
16.03512	16.0351392
16.035312	16.0350048
16.034928	16.0352256
16.0352928	16.0349568
16.0349664	15.0328896
16.0349376	16.0348992
16.0353408	16.0353504
16.0349952	16.035024
16.034832	16.034736
16.0354464	16.0355616
16.034928	16.0349088
16.035024	16.035456
16.0354272	16.0347072
16.034784	16.0350624
16.0354176	16.035552
16.0349568	16.03464
16.0349184	16.035312
16.0353408	16.0350624
16.0349568	16.0349376
16.0352736	16.0355424
16.0349568	16.034784
16.034976	15.0331296
16.035264	16.0348416
16.0349376	16.0353696
16.0353024	16.035168
16.0349184	16.0346016
16.0353312	16.0353984
16.0350336	16.03536
16.0348992	16.034928
16.035408	16.0349184
16.0348704	16.0350336
16.034976	16.0354464
16.0353216	16.0348608
16.03488	16.0348512
16.0353888	16.0354944
16.0348608	16.0350144
16.0352928	16.0349088
16.0350912	16.035216
16.0349376	16.0350816
16.0352736	16.0352256
16.0350336	16.0348896
16.0348416	16.0355136
16.0353984	16.034688
16.0349184	16.0350528
16.0352832	16.0353408
16.0350432	16.0348032
16.0347744	16.035648
16.035456	16.034928
16.0349376	16.034592
16.0353696	16.0356768
16.03488	16.03488
16.0353312	16.03488
16.0349664	15.0327648
16.0348896	16.0350912
16.0352544	16.03536
16.0351104	16.0348224
16.03488	16.0354944
16.0353984	16.034928
16.0348512	16.0350144
16.0353696	16.0352736
16.0348608	16.0349568
16.0353504	16.035312
16.0349856	17.037552
16.034928	15.0324096
16.0353216	16.035216
16.0349856	16.0349376
16.035216	16.0349952
16.0350432	16.035456
16.0347744	16.0346112
16.0353024	16.0355232
16.035024	16.0351488
16.0354656	16.0348032
16.0348512	16.0352256
16.0350336	16.0349952
16.0352928	16.0352928
16.034928	16.03512
16.035408	16.0348512
16.03488	16.0353984
16.0349952	16.0348896
16.0352448	15.0331392
16.0349952	16.0349184
16.0349184	16.0353504
16.0353408	17.0371392
16.034928	16.0349568
16.0353408	16.0348416
16.0349184	16.0352736
16.03536	16.0350528
16.0350048	16.0353024
16.0348704	16.03488
16.0353792	16.0353024
16.0349568	15.0331008
16.035312	16.034784
16.0349376	16.0353216
16.0349568	16.0350912
16.0353312	16.0352352
16.0349568	16.0347072
16.0349664	16.0349856
16.0352928	16.0354944
16.0348992	16.0348128
16.03536	16.0351776
16.0348896	16.0352256
16.0353792	16.0349568
16.0349472	16.035456
16.034928	16.034688
16.0354272	16.0350336
16.0348992	16.0354848
16.0348512	16.0347072
16.0354272	16.0354464
16.0350048	16.034832
16.035264	15.0328992
16.0348992	16.0350432
16.035072	17.0374464
16.0353696	16.0352832
16.0347744	16.0350624
16.0354368	16.0347456
17.0375808	16.0354368
16.0348128	16.0349184
16.0350144	16.0352928
16.0353312	15.0324576
16.03488	16.0353888
16.0354848	16.0348032
16.0348224	16.0351872
16.0349568	16.0353024
16.0354368	16.0349664
16.0348608	16.0353504
16.0353024	16.0349184
16.0350816	16.0349184
16.0349376	16.0353024
16.0351872	16.0350336
16.0349568	16.0346496
16.0353504	16.0355328
16.0349856	16.0348032
16.0350336	16.0350816
16.035264	16.035216
16.0349184	16.0350912
16.0354272	16.0354656
16.0348032	15.0324384
16.034976	16.0354368
16.0352928	16.0350336
16.0349952	17.0368992
16.0353984	16.0356
16.0348896	16.0348416
16.0349184	16.035024
16.0353792	16.0353984
16.034928	16.0348416
16.0353888	16.0349856
16.0348896	16.0356192
16.034976	15.0327552
16.0353696	16.0350336
16.0348704	16.0347744
16.0353984	16.0353792
16.034928	16.035168
16.0349568	16.0350336
16.0352544	16.0350144
16.0349664	16.03512
16.0353984	16.0352448
16.0349952	16.0348224
16.0348608	16.0355136
16.0352832	16.0348416
16.034976	16.0350624
16.035312	16.03536
16.034928	16.0347552
16.0350336	16.0348992
16.0352256	16.0353696
16.0349088	15.0329856
16.0354272	16.0348992
16.0348992	16.0349856
16.035024	17.037504
16.0352352	15.0326592
16.0350912	16.035504
16.0353504	16.0350912
16.03488	16.0346592
16.0349472	16.035408
16.0353408	16.0348032
16.0349568	16.035408
16.0349184	16.0350432
16.0354176	16.0349856
16.0348608	16.03512
16.0353024	16.0349184
16.035072	16.0354272
16.034832	16.0348896
16.035408	16.034976
16.0349184	16.035408
16.0353984	16.0350816
16.0349472	16.0345824
16.0349568	16.0355424
16.0354464	16.0348416
16.0348224	16.035408
16.0348896	16.034784
16.0354656	16.0350816
16.0349472	16.0353888
16.0352448	16.0349856
16.0349664	16.0354464
16.0349952	16.0348608
16.0353216	15.0330432
16.0349664	16.0349376
16.0353216	16.0348032
16.0348896	16.0354752
16.035024	16.0350624
16.0352832	16.0352352
16.0349472	16.0347936
16.0353888	16.035264
16.0349856	16.035264
16.0348224	16.0349376
15.0329088	17.0372448
16.0350048	15.0329376
16.0353504	16.0348704
16.0349472	16.0354848
16.0352928	16.0348512
16.0348992	16.0349568
16.035072	16.035456
16.0351872	16.0347552
16.0350144	16.0351872
16.0353408	16.0349952
16.0349568	16.0350336
16.0349376	16.0353984
16.03536	16.0347744
16.0348704	16.0350528
16.0354656	16.0356288
16.0349568	16.0347456
16.0348224	15.0328704
16.035312	17.0374656
16.0349376	15.032736
16.0353312	16.035168
16.0350048	16.034784
16.0349472	16.0351776
16.0354272	16.0350912
16.0348704	16.0353696
16.0352832	16.0351008
16.0350528	16.0348416
16.0348608	16.0353216
16.0353888	16.0346688
16.0349568	16.035024
16.0353312	17.0374944
16.035024	15.0328896
16.034832	16.035408
16.035312	16.0349088
16.0349856	16.0350528
16.0352736	16.0352736
16.0350048	16.0350048
16.0348896	16.0348608
16.03536	16.0353504
16.0350432	16.0350144
16.0352352	16.0351584
16.034928	16.0348704
16.0350816	16.0350144
16.0351104	16.0353312
16.0350816	16.0350336
16.03536	16.0354848
16.0349664	16.034688
16.0349088	15.0331584
16.0352928	16.0349952
16.0349472	16.0352448
16.0353984	17.0373792
16.0349568	16.0347456
16.0348416	16.0348032
16.035408	16.0354944
16.0349568	16.0350432
16.0353504	16.0347072
16.034928	16.0355712
16.0349568	16.0347168
16.0353312	15.0333504
16.0349568	16.0347168
16.0349856	16.0355328
16.0352928	16.0348992
16.0350144	16.0354272
16.0351968	16.0347936
16.0350048	16.034928
16.0353696	16.035312
16.0348608	16.0350144
16.0350624	16.0345632
16.035312	16.0354848
16.03488	16.0352544
16.0350528	16.035168
16.0353504	16.0350528
16.03488	16.0349472
16.0354176	16.035216
16.0348608	16.0349952
16.0350144	16.0352448
16.0354464	15.0325824
16.0348224	16.0353312
16.03536	16.0349856
16.0349856	16.0352352
16.0348608	16.035024
16.0353504	16.0346688
16.0348896	16.0354944
16.03536	16.0350144
16.0349472	16.034976
16.034928	16.0354656
16.0353984	17.0372064
16.03488	15.0328896
16.035312	16.0349568
16.034976	16.0349664
16.0350432	16.03536
16.0353312	16.034784
16.0348608	16.0353216
16.0352544	16.035312
16.0350624	16.0347936
16.0348704	16.0352352
16.0353216	16.0349856
16.0350528	16.0351392
16.0352352	16.0353888
16.0350048	16.0346112
16.0350144	16.0354752
16.0353024	16.0349856
16.0348224	16.0348608
16.0354464	16.035264
16.0350528	16.0351104
16.0348512	15.0329568
16.03536	16.0350528
16.034976	17.0372928
16.0352928	16.0352352
16.0349184	16.0349376
16.0349568	16.034784
16.0354272	16.0354464
16.0349184	16.035024
16.0352928	16.0351968
16.0349664	16.0349088
16.0349184	15.0331776
16.0353216	16.0352256
16.0349664	16.0348512
16.0353696	16.0350528
16.0348608	16.0351968
16.0349856	16.0353984
16.0354272	16.0349184
16.0348224	16.0347936
16.0353888	16.0352928
16.0349088	16.0349856
16.0348992	16.035024
16.03536	16.0353312
16.0348608	16.0348128
16.0354752	16.0356
16.0348416	16.0344864
16.0353312	16.0351104
16.0349952	16.0353024
16.0349856	16.0349952
16.0351968	15.0332064
16.0350528	16.0347264
16.0353792	16.0354656
16.0348224	17.0373888
16.03488	16.0346592
16.0354464	16.03536
16.0349184	16.0351008
16.03536	16.0349088
16.034976	16.0352448
16.0349472	16.0348992
16.0352256	16.0352544
16.0350048	15.0325056
16.0353696	16.0354848
16.0349664	16.0349568
16.0349088	16.0348224
16.035312	16.0354464
16.0349088	16.0349088
16.0354656	16.034976
16.034784	16.035312
16.0350336	16.0351104
16.035312	16.035216
16.035024	16.0349664
16.035312	16.034976
16.0349568	16.0351584
16.0348704	16.0353408
16.03536	16.0345728
16.0349664	16.0354176
16.0353504	16.035024
16.0349088	15.033168
16.0349472	16.0349472
16.03536	16.0352448
16.0349184	17.0371488
16.034976	16.0351008
16.0353312	16.0348032
16.0349472	16.03536
16.0354368	16.0351104
16.0348416	16.0350048
16.0349856	16.0350528
16.0352736	15.0331104
16.035024	17.0371584
16.0353696	15.032928
16.0349472	16.0352928
16.0349088	16.0346592
16.0353888	16.0351872
16.0349568	16.0353216
16.0352352	16.0351584
16.0349856	16.0350912
16.0348992	16.0348608
16.0353888	16.035072
16.0348992	16.0353216
16.0350048	16.0349856
16.0352736	16.035504
16.0350144	16.03488
16.0353024	16.034784
16.0350624	16.0352736
16.0348032	16.0350816
16.0354752	16.0352736
16.0348416	15.0324096
16.0354176	16.0354944
16.0349472	16.0349376
16.03488	16.0348704
16.035408	16.0356
16.0347552	16.0347168
16.0353984	16.0351968
16.0349472	16.0353216
16.035024	16.034784
16.0353504	16.0352352
16.0348608	17.0376096
16.0353216	15.0321504
16.0349952	16.0355904
16.0350048	16.0348992
17.0379264	16.0354368
16.0348224	16.0348032
16.0350432	16.0349568
16.03536	16.0352256
16.034832	16.0350048
16.0354176	16.0353216
16.0348704	16.0350624
16.035024	16.034688
16.03536	16.035312
16.0349088	16.03512
16.034976	16.0352736
16.0353696	16.0349376
16.0348992	16.0349088
16.0353888	16.0353312
16.034928	15.0328224
16.0349376	16.0351008
16.0352256	16.0350624
16.0349952	16.0355328
16.035504	16.0348128
16.0348992	16.0347648
16.0348416	16.0353408
16.0353408	16.0351296
15.032784	16.0349184
16.0350912	16.0352736
16.0348032	16.034928
16.0353504	16.0354464
16.0348896	16.0349376
16.0349664	16.0348608
16.0353024	16.0354656
16.0350432	16.0349088
16.0352256	16.0351488
16.0350144	16.0351392
16.03488	16.0349856
16.035312	16.0353312
16.0349952	16.0348896
16.0353024	16.0350336
16.0350432	16.0355328
16.0349376	16.0347168
16.0352736	16.0349376
16.0349856	16.0353408
16.0353408	16.035024
16.034928	16.0352256
16.0349088	15.0325248
16.035408	17.0371104
16.0348608	15.0330912
17.0377344	16.0352448
16.0352544	16.035072
16.0348608	16.0349472
16.0353696	16.0353312
16.03488	16.0350528
16.0350048	16.0352832
16.0353024	16.0348224
16.034976	16.0351008
16.03536	17.037264
16.034736	15.0327744
16.0350528	16.0354464
16.0354464	16.0349856
16.0348896	16.034928
16.0352352	16.035264
16.0350432	16.0351968
16.034832	16.0348704
16.035312	16.0351584
16.0350624	16.0348992
16.03488	16.0353888
16.0354848	16.0349184
16.0348224	16.034832
16.035456	16.035504
16.03488	16.0350816
16.0353216	16.0348416
16.0348992	16.0354272
16.0349952	15.03288
16.0353024	16.0353024
16.0349184	16.0346976
16.0353216	16.0353312
16.0349664	16.0348128
16.0349952	16.0350528
16.0353024	16.0353504
16.0349184	16.0350336
16.0353408	16.0352352
16.0349568	16.0350432
16.0350432	16.0347168
16.0351968	16.0355712
16.0350336	16.034976
16.0349376	16.035264
16.0353504	16.03488
16.03488	16.0349664
16.035312	16.0355136
16.0348896	16.03464
16.0350528	16.0355232
16.0352736	16.034832
16.0350624	16.0350528
16.0352928	16.0353408
16.0348992	16.0346976
16.0350048	16.0356576
16.0353792	16.034784
16.0347072	16.0349568
16.035456	16.035456
16.035072	16.0348512
16.0348416	16.0349376
16.0353984	16.0353216
16.03488	15.0328224
16.0353504	16.0349952
16.0349856	16.0349856
16.034832	17.0374848
16.0353792	16.0350816
16.0349184	16.035024
16.0354464	16.035264
16.0348608	16.0352064
16.0350048	16.0346688
16.0352544	16.0353216
16.0349664	16.0347936
16.0353504	15.0331296
16.0348416	16.0349664
16.0350624	16.035312
16.0353312	16.0349856
16.0349376	16.0350432
16.035312	16.0351584
16.0349472	16.0351104
16.03488	16.0351488
16.0354944	16.0350432
16.0347936	16.0350048
16.035312	16.035216
16.0349952	16.03512
16.0349568	16.0353312
16.0353408	16.034928
16.0349952	16.0349376
16.0353408	16.0353312
16.0349568	16.0349088
16.0349568	15.0330816
16.0352448	16.0349664
16.0350432	16.0351968
16.0349184	17.037264
16.0352832	16.0349856
16.0350048	16.0350048
16.0353408	16.0353504
16.0349376	16.0349472
16.0349568	16.0349376
16.035312	16.035408
16.0349472	16.0348992
16.0352928	15.0329088
16.0349664	16.0350816
16.0349472	16.0351776
16.0353504	16.0350048
16.034928	16.0354944
16.03536	16.0348704
16.0349184	16.0347648
16.0349664	16.0354656
16.0353312	16.0349472
16.0348992	16.0349376
16.0353696	16.035264
16.0349472	16.0351296
16.0349472	16.0352352
16.0352736	16.03488
16.034928	16.0350624
16.0353408	16.035312
16.0349952	16.0348032
16.0353984	16.0354368
16.0347264	15.0324288
16.0350432	16.0356096
16.0353888	16.0348512
16.0347552	17.037216
16.0354464	16.0351968
16.0348704	16.035024
16.0349952	16.034976
16.0353888	16.0354176
16.034832	16.0348992
16.035408	16.0348512
16.034784	16.0355136
16.0349856	15.0325344
16.0353984	16.0353504
16.0348416	16.0350048
16.0353984	16.0350432
16.034976	16.035168
16.0348992	16.03488
16.0353792	16.0352832
16.0348512	16.0348704
16.0355232	16.0355232
16.0348896	16.0348992
16.0348896	16.034832
16.0353312	16.0352832
16.0349952	16.0351872
16.0353504	16.034832
16.0348992	16.0352256
16.0349184	16.0351296
16.0353792	16.0353024
16.0349568	15.0324288
16.0352736	17.0373312
16.034928	15.0331776
16.0350048	17.0371776
16.0353984	16.0349088
16.0349184	16.0354176
16.0352928	16.0350432
16.034976	16.0352064
16.03488	16.034928
16.0353504	16.0350144
16.0349376	16.035312
16.035264	15.0326688
16.034928	16.0353408
16.034976	16.03512
16.035312	16.0352256
16.0349568	16.0349952
16.035312	16.034832
16.0349952	16.0352544
16.0350528	16.0351584
16.03512	16.0346304
16.034928	16.0355232
16.0354752	16.0348608
16.0348896	16.0355328
16.0349376	16.0349568
16.03536	16.0349472
16.0348608	16.035456
16.0353024	16.0347264
16.035024	16.0353696
16.034832	16.035024
16.035408	15.032832
16.0349856	16.0350144
16.0352736	16.0349184
16.0348992	17.037216
16.0349184	16.0353792
16.0352928	16.0350816
16.0351104	16.0349184
16.0352928	16.035504
16.0348992	16.0345632
15.0328224	16.0352928
16.0350624	15.0327552
16.0348224	16.0352928
16.0354752	16.0348512
16.0348608	16.0351296
16.0352832	16.0353216
16.0349952	16.0349568
16.0349376	16.0352736
16.0353696	16.0349952
17.0373408	16.0349088
16.035024	16.03512
16.035408	16.0350336
16.0348512	16.0355808
16.0353504	16.0346784
16.034976	16.0351872
16.0349376	16.0354176
16.0352736	16.0348608
16.03488	16.0347744
16.0354656	16.0352832
16.0348608	15.0328512
16.0349856	16.0350624
16.0351008	16.0350912
16.0351008	16.0351008
15.0328224	16.0351008
16.0349376	16.0354464
16.035312	16.0350336
16.0349184	16.034736
16.035312	16.0354272
16.0348608	16.0350336
16.03536	17.03712
16.0350144	15.0329952
16.035024	16.0352448
16.0352448	16.0350048
16.0349568	16.034784
16.035024	16.0352448
16.0352352	16.0351584
16.034976	16.034928
16.0352832	16.0351008
16.034928	16.035216
16.0353888	16.035168
16.0348896	16.0351968
16.0349472	16.0348608
16.0353792	16.034832
16.0349088	16.0353504
16.0353312	16.0351776
16.0349856	16.0353024
16.0348416	16.0346784
16.0354272	15.03312
16.034976	16.0351296
16.0349376	16.0347648
16.035312	17.0375616
16.0349088	16.0350528
16.0352352	16.0348512
16.0350336	16.0355712
16.0353696	16.034736
16.0348704	16.0350912
16.0349856	16.03536
16.0353504	16.0348704
16.0349952	16.0352064
16.0348128	15.032784
16.0354176	16.0353504
16.0349568	16.0346592
16.0351872	16.0350144
16.0350912	16.0353984
16.0352928	16.035072
16.034976	16.03512
16.0349184	16.034976
16.03536	16.035024
16.0350336	16.0353888
16.0352448	16.0347936
16.0350048	16.0350816
16.0348896	16.0351776
16.0352448	16.0350144
16.0350528	16.035312
16.0348992	16.0348224
16.0352928	16.034976
16.0350144	16.0355136
16.03536	16.034832
16.0349472	15.033216
16.0348896	17.0371488
16.0354272	16.0347648
16.0348512	16.0353984
16.0354368	16.0349376
16.0348224	16.0350048
16.0349856	16.0353216
16.0353888	16.0350048
16.0349568	16.0348704
16.0353408	15.0330912
16.0349376	16.0354464
16.0349856	16.0349088
16.0351968	16.0348416
16.0349856	16.0353984
16.0349664	16.03512
16.0352736	16.034832
16.0350432	16.0351776
16.0352448	16.0349952
16.0349184	16.0353504
16.0354368	16.0349376
16.0349664	16.0350624
16.0348416	16.0352928
17.037408	16.0347936
16.0353984	16.0354368
16.0350048	16.0347072
16.0353504	16.0352256
16.03488	15.0328224
16.0349376	16.0348128
16.0353408	16.0354176
16.0349568	16.0348416
16.0354752	17.037504
16.0349664	16.0350048
16.0348992	16.0353408
16.03536	16.0349088
16.0348704	16.0353696
16.0349856	16.03488
16.0353312	16.0348224
16.035024	15.0330144
16.0352928	16.0349088
16.0348896	16.0356096
16.0350144	16.0348224
16.0353792	16.0349856
16.0348992	16.0353216
16.0352928	16.034928
16.0349664	16.0353984
16.0349472	16.0348512
16.0353888	16.0349952
16.0349472	16.035456
16.0353408	16.0348416
16.0349088	16.0350912
16.034832	16.0354464
16.0354368	16.0346592
16.0349568	16.035264
16.0353408	16.0352064
16.0350336	16.0349376
16.0347552	15.0330336
16.0353696	16.0349568
16.0349664	16.0352544
16.03536	17.0370144
16.0348704	16.0350144
16.034976	16.035072
16.0353312	16.0353504
16.0350528	16.035024
16.0353792	16.0352448
16.03488	16.0351488
16.0349664	16.0348896
16.0352832	15.0328608
16.0349472	16.0350144
16.0353696	16.0353216
16.0349664	16.0349952
16.0349664	16.0348992
16.035264	16.0353216
16.0350048	16.0352256
16.0349856	16.0351296
16.035216	16.03488
16.0350432	16.0348512
16.0353984	16.0356096
16.0348416	16.0346016
16.0352736	16.0353696
16.0349952	16.0351584
16.0350144	16.0349952
16.0352832	16.0353696
16.0349376	16.0348416
16.0353024	15.0328128
16.0349088	16.0350432
16.0349088	16.034976
16.0354944	17.0373408
16.03488	16.0352448
16.0353696	16.0352256
16.0350336	16.0350528
16.0349184	16.0351296
16.0353024	16.0349568
16.0350048	16.0351872
16.0348704	16.0350816
16.035408	15.0326784
16.0348896	17.037648
16.0353984	15.0328704
16.0350048	16.0348992
16.0349472	16.0350432
16.0352352	16.0352448
16.0349088	16.03488
16.03536	16.0352832
16.0349664	16.0351104
16.0349664	16.0346976
16.035408	16.0355904
16.03488	16.0345344
16.035312	16.0354848
16.035024	16.0350144
16.0349184	16.0347936
16.0352544	16.0357152
16.0350336	16.0346016
16.0352352	16.0353984
16.0349856	16.0349568
16.0350048	15.0331104
16.0352928	16.035072
16.0350816	16.03464
16.0353408	16.035456
16.0348704	16.0349664
16.0349472	16.035216
16.0352832	16.0349376
16.0349376	16.0348896
16.035408	16.0355904
16.0349472	16.0348992
16.0348992	16.0347744
16.035312	16.035408
16.0350528	16.0351776
16.0349088	16.0352448
16.0354656	16.0347744
16.0347648	16.0349472
16.0354368	16.0355328
16.03488	16.0347936
16.0349568	16.0349472
16.0353408	16.0354464
16.034928	16.0349952
16.03536	16.0352736
16.0349664	16.0349856
16.0348416	16.034736
16.0353696	16.035456
16.0349184	16.0348032
16.035408	16.0354272
16.0349856	16.0348032
16.03488	15.0331584
16.0353216	16.0348416
16.0350432	16.0349472
16.0353504	17.0376192
16.0348416	16.0349856
15.0328992	16.0348128
16.0349472	16.035456
16.0354176	16.03512
16.03488	16.0347168
16.034928	16.0353024
16.0353504	16.0350624
16.0350048	15.0329088
16.0353216	16.0350336
16.034832	16.0354944
16.0349856	16.0347456
16.0353216	16.0349184
16.0350048	16.035504
16.0353504	16.0347648
16.0350144	16.035072
16.0348416	16.035408
16.0352448	16.0348704
16.035072	16.0355136
16.03536	16.0347648
16.0349184	16.0349088
16.0349088	16.0355328
16.0352928	16.03488
16.0349664	16.0351296
16.0353024	15.0329568
16.0350432	16.0350912
17.0374368	16.0349472
16.0349184	16.0348992
16.035312	16.035264
16.03488	16.0351296
16.0352544	16.0353504
16.0349184	16.03512
16.0354368	16.034736
16.0348704	16.0352832
16.0350144	16.0350816
16.0353216	16.0348896
16.0349664	16.0352928
16.0352448	16.034784
16.0350624	16.0354944
16.0348608	16.035264
16.0353216	16.034688
16.0349952	16.0352064
16.0352064	16.0351488
16.0349952	16.034976
16.0349184	16.0352352
16.0353024	16.0350816
16.0349952	16.0353216
16.0353024	16.0350048
16.034976	16.0349184
16.034976	16.0351008
16.0353312	16.0349568
16.0349088	16.035552
16.0354272	16.0347648
16.0348896	15.0328416
16.0348992	16.0349664
16.035312	16.0351104
16.035024	16.0353216
16.0352736	16.0348032
16.0349184	16.0355424
16.0349088	16.0347936
16.035408	16.0351392
16.0349664	16.035312
16.035264	16.0347744
16.0348992	16.0355616
16.0349568	16.0348032
16.035408	16.034544
16.0349184	16.0356
16.0354272	16.03512
16.03488	16.035264
16.0349184	16.0349088
16.0353312	16.0348992
16.0349184	16.0353792
16.0354176	16.0348224
16.0348704	16.0349472
16.0349664	16.0354368
16.03536	16.0349952
16.03488	16.0354368
16.0353504	16.0349376
16.0348032	16.0346592
16.0350048	16.0355136
16.0354944	16.0347552
16.034736	15.0331584
16.0353696	17.0373792
16.0350912	15.0330336
16.0352448	16.0349376
16.0349568	16.0347456
16.0349856	16.0353696
16.035312	16.0351776
16.0349376	16.0345248
16.0353504	16.0355424
16.0348128	16.0351104
16.0350336	16.0354656
16.035312	16.0348512
16.0349664	16.0348896
16.0353024	16.035264
16.0350144	16.0349952
16.0348608	16.0349856
16.035408	16.03536
16.034928	16.034928
16.0349952	16.0352352
16.0352928	16.0349664
16.034928	16.0349856
16.03536	16.0352544
16.034832	16.0349856
16.0353216	16.0352544
16.0350432	16.034928
16.0348704	16.0350432
16.0353504	16.0353792
16.0349376	16.0348512
16.0352832	16.0348608
16.035024	15.0330624
16.0349376	16.035456
16.0353312	16.0347744
16.034976	17.037408
16.0353696	16.034976
16.0349184	16.0353792
16.0348992	16.0349376
16.0353312	16.0348608
16.0349376	16.03536
16.0354272	16.0348512
16.0348224	16.0354272
16.0350432	15.0323808
16.035264	16.0355904
16.0349472	16.0347936
16.0353888	16.0349856
16.0348416	16.035312
16.0349184	16.0349856
16.0354656	16.0354272
16.0349376	16.0348416
16.035216	16.0349856
16.035072	16.0354272
16.0348608	16.0346976
16.0354944	16.0355712
16.03488	16.0350048
16.035264	16.034736
16.0349088	16.035504
16.0349376	16.0347264
16.03536	16.0348992
16.0350048	16.0353696
16.0353024	15.0329568
16.034976	16.0350432
16.03488	16.0351296
16.0353312	17.037168
16.0348992	16.0352928
16.0354272	16.0351296
16.0349952	16.0349664
16.03488	16.0350048
16.0353024	16.0351776
16.0349952	16.035312
16.03536	16.0349568
16.034832	15.033024
16.0349472	16.0348128
16.0354176	16.035168
16.0349184	16.0351392
16.0353312	16.035168
16.0349472	16.0348896
16.035312	16.0352256
16.0349664	16.0352352
16.0350336	16.0350816
16.0352448	16.0350528
16.0348512	16.0350336
16.0354848	16.0351776
16.0349568	16.0349088
16.0349664	16.0351584
16.0352448	16.0350528
16.0350528	16.0350144
16.0351584	16.0353888
16.034976	15.0324576
16.0349184	16.0357152
16.035456	16.0346784
16.0348032	16.0348032
16.0353408	16.0356192
16.034976	16.0347264
16.0349568	16.0357344
16.0353408	16.034688
16.0349184	16.0347552
16.035312	16.0353408
16.0349472	16.035072
16.0352928	16.0351488
16.0350144	17.037648
16.0349376	15.0322656
16.0353888	16.0355232
16.0349664	16.0347168
16.0352928	16.0350528
16.0349472	16.0354272
16.0348896	16.0347552
16.0353984	16.0353792
16.0348704	16.0352832
16.0353024	16.03464
16.0349472	16.0353408
16.0350048	16.0349568
16.0352832	16.035024
16.0349856	16.0351872
16.0353312	16.0350336
16.0350048	16.0352736
16.0348608	15.0328128
16.0353888	16.0352544
16.0349184	17.03712
16.0353888	15.0327264
16.0349568	16.0353888
16.0349088	16.0348416
16.0352448	16.035504
16.0350144	16.0347936
16.0353696	16.0352448
16.0348608	16.0351776
16.0349664	16.0350432
16.0354176	16.0350912
16.0348992	17.036928
16.0353312	15.0331488
16.0350336	16.0353024
16.0349088	16.0347744
16.0353312	16.0350912
16.0349856	16.0352448
16.0352736	16.034976
16.0349856	16.0351488
16.0348896	16.0350912
16.0353504	16.0348896
16.034976	16.035504
16.0353408	16.0349088
16.0348608	16.0348896
16.0350144	16.0356
16.0351872	16.0346112
16.0349664	16.0354176
16.035456	16.0349952
16.0349376	15.0328032
16.0349952	16.0350816
16.0353312	16.0348992
15.0329472	17.0375424
16.0349088	16.0350816
16.0349952	16.0349088
16.0353888	16.0354944
16.0348224	16.0349568
16.0353504	16.0350144
16.03488	16.0348704
16.0353888	16.0352832
16.0348512	16.0351104
16.0350432	15.0328512
16.0353696	16.0352064
16.0348992	16.0348608
16.0349472	16.03512
16.0355232	16.0351584
16.034832	16.034976
16.0353408	16.0352064
16.0349184	16.0348128
16.0349184	16.0352352
16.0353696	16.0350624
16.034976	16.0350624
16.0353792	16.035504
16.0349472	16.0348032
16.0348512	16.034832
17.0373504	16.0355904
16.0354272	16.0346688
16.0349376	16.0354464
16.0352928	15.0326688
16.0349088	16.0352544
16.0350528	16.0349472
16.0352544	17.0373696
16.0350144	16.0349184
16.0352832	16.0351872
16.0349664	16.0350048
16.0349088	16.0351104
16.0353024	16.0351872
16.035024	16.0349856
16.0352832	16.0353504
16.0349088	15.0325728
16.0349952	16.0353984
16.035456	16.0349664
16.0348224	16.0353216
16.0354464	16.0348992
16.0349376	16.0349568
16.0348896	16.0355328
16.03536	16.0347648
16.0349184	16.0350912
16.0354752	16.0351488
16.0347936	16.034976
16.0350048	16.0354176
16.03536	16.03464
16.0348512	16.0352064
16.035408	16.035312
16.0349184	16.0350912
16.0349088	16.0350912
16.0353504	15.0325248
16.0349376	16.0356576
16.0353024	16.0346784
16.0351008	16.0351776
16.0349376	16.035168
16.0352256	16.0348224
16.035024	16.0354944
16.035312	16.034784
16.034976	16.0350816
16.0348512	16.035504
16.0352736	17.0370528
16.0350624	15.03288
16.0352928	16.034976
16.0349664	16.034976
16.0349664	16.0353504
16.0352736	16.0349472
16.035072	16.0353888
16.0352544	16.0348224
16.0349856	16.0348608
16.0348608	16.0355232
16.0354368	16.0349472
16.0349664	16.035216
16.0353504	16.0352064
16.034832	16.0347168
16.0350816	16.0351488
16.0352832	16.0351296
16.0350336	16.0349952
16.0353504	16.0352352
16.0348608	16.035168
16.034928	15.0329184
16.0353312	16.0348704
16.0349472	16.0352736
16.0349472	16.0351104
15.032976	16.035072
16.0353696	16.0352064
16.034928	16.0349856
16.0348992	16.03536
16.0353216	16.0347456
16.0350048	16.035072
16.0353312	16.0352832
16.0349856	16.0348896
16.0349856	16.0354752
16.0351872	16.0346784
16.0350432	16.0350816
16.035264	16.0354368
16.0349376	16.0347744
16.0353888	16.034928
16.0349472	16.0353024
16.0350144	16.035024
16.0351968	16.0353792
16.0350336	16.0351296
16.0351872	16.0346784
16.0350816	16.0355136
16.03488	16.0349952
16.0353216	16.03512
16.0349472	16.035072
16.0354272	16.034928
16.0348128	16.035216
16.0354368	15.0325248
16.0349568	16.0354464
16.0349088	16.035024
16.0353312	16.034784
16.034832	16.0353504
16.0353792	16.0349184
16.0350528	16.034928
16.0348992	16.035648
16.0352448	16.034688
16.0349856	16.0353504
16.0352928	17.0373024
16.034976	15.0326592
16.0352928	16.035216
16.0349472	16.0350432
16.0348512	16.0347744
16.0354464	16.0354464
16.0348896	16.0349472
16.0352832	16.0352352
16.0349664	16.0350624
16.0350048	16.0349856
16.0353504	16.0353216
[truncated: 8,001 more rows]
