# Supplementary material for: Implementation of stimuli with millisecond timing accuracy in online experiments
Source: PLoS One. 2020 Jul 10;15(7):e0235249. doi: 10.1371/journal.pone.0235249 (PMC7351209; doi:10.1371/journal.pone.0235249)
Supplement: S1 File — (ZIP) [file pone.0235249.s001.zip › Supplemental files/data/Flash/flash realtime 144Hz period 16 frames with G-sync rAF.csv]

CHROME	FIREFOX
16.02024192	16.01968896
16.02065664	16.01851392
16.01796096	16.03305216
16.0219008	16.01519616
16.02664704	16.01542656
16.01609472	16.02726912
16.02618624	16.02300672
16.0176384	16.01263872
16.0245504	16.03201536
16.01828352	16.01747712
16.0180992	16.01945856
16.02261504	16.03609344
16.02008064	15.99876864
16.019712	16.03155456
16.02701568	16.01978112
16.01980416	16.02194688
16.01650944	16.01404416
16.02931968	16.03390464
16.01427456	16.01070336
16.01906688	16.0252416
16.02498816	16.01611776
16.01918208	16.02457344
16.02088704	16.026624
16.02855936	16.01611776
16.0152192	16.02425088
16.02263808	16.0259328
16.019712	16.0126848
16.02438912	16.00632576
16.01485056	16.03588608
16.03063296	16.02332928
16.01448192	16.02459648
16.01934336	16.01132544
16.02517248	16.02307584
16.017984	16.0270848
16.02326016	16.00533504
16.02480384	16.02860544
16.01356032	16.03137024
16.02344448	16.01549568
16.02298368	16.026048
16.02026496	16.01736192
16.0198272	16.01162496
16.02676224	16.03715328
16.0198272	16.0200576
16.01789184	16.02671616
16.02091008	16.00388352
16.02772992	16.0141824
16.01842176	16.03201536
16.02261504	16.02084096
16.01247744	16.02510336
16.03141632	16.02883584
16.01874432	16.01577216
16.01538048	16.02733824
16.02690048	16.00627968
16.02130176	16.02782208
16.02349056	16.01932032
16.02183168	16.02358272
16.01250048	16.01524224
16.02457344	16.0167168
16.02337536	16.03127808
16.0176384	16.0251264
16.02657792	16.0134912
16.01941248	16.0216704
16.01955072	16.023744
16.02425088	16.02319104
16.013952	16.02010368
16.02383616	16.02141696
16.02680832	16.02461952
16.01842176	16.02565632
16.01973504	16.01093376
16.01881344	16.02434304
16.0262784	16.01885952
16.02118656	16.01100288
16.00978176	16.03556352
16.0321536	16.02116352
16.0132608	16.0199424
16.02966528	16.01996544
16.01415936	16.01779968
16.02473472	16.02554112
16.02160128	16.01065728
16.01858304	16.01634816
16.0228224	16.03178496
16.02353664	16.02349056
16.02480384	16.02641664
16.02049536	16.01699328
16.01332992	16.02367488
16.02964224	16.0285824
16.01644032	16.00420608
16.0263936	16.02816768
16.01600256	16.02233856
16.02415872	16.01906688
16.02254592	16.01588736
16.02102528	16.02044928
16.02065664	16.02641664
16.02031104	16.02349056
16.01662464	16.02268416
16.02491904	16.01538048
16.01766144	16.01733888
16.01961984	16.03646208
16.02342144	16.01662464
16.02761472	16.00614144
16.01321472	16.02618624
16.02450432	16.02611712
16.02261504	16.01922816
16.0182144	16.01860608
16.02300672	16.02851328
16.01427456	16.02185472
16.03155456	16.01540352
16.0113024	16.01918208
16.02853632	16.03616256
16.01690112	16.01653248
16.02157824	16.0106112
16.02148608	16.02637056
16.01895168	16.01157888
16.02895104	16.04650752
16.01897472	16.00860672
16.02243072	16.01736192
16.01680896	16.02432
16.0263936	16.02422784
16.023168	16.01132544
16.01445888	16.01973504
16.02369792	16.02169344
16.01899776	16.0372224
16.02226944	16.00959744
16.02342144	16.01259264
16.02049536	16.02971136
16.0219008	16.0276608
16.01885952	16.01501184
16.02035712	16.017408
16.02473472	16.0178688
16.02010368	16.02533376
16.0184448	16.03383552
16.02008064	16.00743168
16.02802944	16.01335296
16.0212096	16.03067904
16.01634816	16.03996416
16.02607104	16.016256
16.01911296	16.00416
16.01252352	16.02123264
16.03120896	16.024896
16.0149888	16.03289088
16.02118656	16.00793856
16.02531072	16.02676224
16.0205184	16.01627904
16.02503424	16.03005696
16.0182144	16.00989696
16.01915904	16.01800704
16.02630144	16.0236288
16.01367552	16.03934208
16.02102528	16.0066944
16.02226944	16.02738432
16.0274304	16.02438912
16.00800768	16.0176384
16.0316928	16.01632512
16.02183168	16.00973568
16.01816832	16.0224768
16.02722304	16.02480384
16.0115328	16.0285824
16.01872128	16.0128
16.02595584	16.03127808
16.0281216	16.02332928
16.02067968	16.0023168
16.01319168	16.03948032
16.02042624	16.01091072
16.03008	16.02959616
16.01747712	16.01906688
16.020288	16.02733824
16.02528768	16.01236224
16.0212096	16.02602496
16.01425152	16.0193664
16.02254592	16.03401984
16.02003456	15.99916032
16.02319104	16.02611712
16.02192384	16.02332928
16.02415872	16.0268544
16.02210816	16.02376704
16.01425152	16.02134784
16.02759168	16.03208448
16.02229248	16.00538112
16.0167168	16.02302976
16.02614016	16.02680832
16.0205184	16.0137216
16.01657856	16.01895168
16.02256896	16.01531136
16.01644032	16.02920448
16.02418176	16.02793728
16.02252288	16.0130304
16.02298368	16.02736128
16.01807616	16.0187904
16.02116352	16.01213184
16.01623296	16.03298304
16.0269696	16.00731648
16.02289152	16.02929664
16.01819136	16.02395136
16.01932032	16.01568
16.02162432	16.02164736
16.02231552	16.02358272
16.02563328	16.01759232
16.0161408	16.02726912
16.02406656	16.01991936
16.01955072	16.01063424
16.01680896	16.0322688
16.0268544	16.02475776
16.01505792	16.0109568
16.0276608	16.028352
16.02296064	16.01754624
16.0169472	16.02678528
16.0281216	16.01964288
16.01574912	16.016832
16.01945856	16.01860608
16.0282368	16.03095552
16.01535744	16.01641728
16.02609408	16.028928
16.01432064	16.01365248
16.01985024	16.0201728
16.0245504	16.0172928
16.02323712	16.02203904
16.01908992	16.02171648
16.02091008	16.026624
16.01597952	16.01710848
16.02192384	16.02187776
16.0308864	16.02192384
16.01768448	16.01803008
16.01872128	16.03819008
16.0201728	16.00245504
16.026624	16.02943488
16.02134784	16.03277568
16.01929728	16.00217856
16.01685504	16.02586368
16.024896	16.01710848
16.02273024	16.03312128
16.02482688	16.02056448
16.01519616	16.01816832
16.02404352	16.01374464
16.02369792	16.02367488
16.0123392	16.02141696
16.02332928	16.02376704
16.02694656	16.01869824
16.01750016	16.01911296
16.02302976	16.02752256
16.01885952	16.0205184
16.02551808	16.01823744
16.01720064	16.02429696
16.02565632	16.02955008
16.01399808	16.01404416
16.02505728	16.01975808
16.02049536	16.01816832
16.01745408	16.02943488
16.02913536	16.01183232
16.01669376	16.02118656
16.01563392	16.0198272
16.02291456	16.02176256
16.02867456	16.02061056
16.01528832	16.02376704
16.02093312	16.00833024
16.02865152	16.0288128
16.01726976	16.01754624
16.01549568	16.02646272
16.02323712	16.03116288
16.02883584	16.01194752
16.01192448	16.02761472
16.02851328	16.02701568
16.01381376	16.00515072
16.03010304	16.03977984
16.02146304	16.00685568
16.0210944	16.01892864
16.017984	16.02065664
16.02072576	16.03079424
16.02438912	16.01756928
16.01134848	16.02429696
16.02445824	16.01436672
16.01837568	16.03441152
16.02862848	16.00759296
16.02319104	16.02756864
16.010496	16.01759232
16.02710784	16.01028864
16.02468864	16.04346624
16.02330624	15.99565824
16.009344	16.03348992
16.02706176	16.02263808
16.01699328	16.02231552
16.03141632	16.02623232
16.01123328	16.0199424
16.02321408	16.01812224
16.02749952	16.01807616
16.01402112	16.02367488
16.02355968	16.0148736
16.02740736	16.01996544
16.0146432	16.03033344
16.01888256	16.01743104
16.02252288	16.02233856
16.02830592	16.02508032
16.01796096	16.00856064
16.02448128	16.02116352
16.01699328	16.03715328
16.01593344	16.01144064
16.02498816	16.02104832
16.02726912	16.02411264
16.01915904	16.01692416
16.0213248	16.0303104
16.02302976	16.01139456
16.02035712	16.03570176
16.01938944	16.0244352
16.01908992	16.00662528
16.02574848	16.02872064
16.01332992	16.0192512
16.02807552	16.01104896
16.01961984	16.0293888
16.023168	16.02899712
16.01697024	16.01989632
16.01754624	16.00098048
16.03035648	16.04203776
16.01422848	16.02323712
16.02381312	16.02323712
16.02229248	16.01286912
16.0215552	16.019136
16.01883648	16.02210816
16.01309952	16.0229376
16.03473408	16.01362944
16.01796096	16.02035712
16.02014976	16.02699264
16.02508032	16.01390592
16.01918208	16.03093248
16.01927424	16.01079552
16.0187904	16.02137088
16.02505728	16.02289152
16.0184448	16.02494208
16.02480384	16.02349056
16.0131456	16.0121088
16.02565632	16.02049536
16.014528	16.02922752
16.0268544	16.03219968
16.02268416	16.01699328
16.01374464	16.016832
16.02551808	16.0091136
16.0252416	16.02745344
16.0228224	16.01667072
16.0152192	16.0272
16.02945792	16.0233984
16.01298432	16.02056448
16.0290432	16.03279872
16.01828352	16.00547328
16.01750016	16.01570304
16.0255872	16.0210944
16.01570304	16.0157952
16.01853696	16.0328448
16.02623232	16.02220032
16.02026496	16.0170624
16.023168	16.02736128
16.02056448	16.03360512
16.02648576	16.00710912
16.01381376	16.02791424
16.01957376	16.01220096
16.02572544	16.01669376
16.02192384	16.02054144
16.02471168	16.02897408
16.01356032	16.0182144
16.0285824	16.0263936
16.01296128	16.00722432
16.0291584	16.02980352
16.01563392	16.031808
16.01839872	16.00902144
16.02457344	16.03125504
16.02210816	16.017408
16.02042624	16.01420544
16.02061056	16.02482688
16.02607104	16.03102464
16.02021888	16.01489664
16.01929728	16.01814528
16.0232832	16.0269696
16.0175232	16.0160256
16.02058752	16.0089984
16.01961984	16.03187712
16.02736128	16.03567872
16.01876736	16.00704
16.01918208	16.02998784
16.02551808	16.00494336
16.0192512	16.02729216
16.01756928	16.01713152
16.02291456	16.02908928
16.0195968	16.0250112
16.01892864	16.01736192
16.0307712	16.022592
16.01676288	16.011648
16.02231552	16.02802944
16.02093312	16.02975744
16.01883648	16.02081792
16.02745344	16.01319168
16.01482752	16.01586432
16.01697024	16.0319232
16.03049472	16.0291584
16.01611776	16.00146432
16.02300672	16.01826048
16.01860608	16.03835136
16.02745344	16.01724672
16.01342208	16.01282304
16.02413568	16.02895104
16.0255872	16.02452736
16.01692416	16.03017216
16.01690112	15.99466752
16.02855936	16.02399744
16.02319104	16.0284672
16.016832	16.0115328
16.0232832	16.04086272
16.01733888	16.01473536
16.0209792	16.02042624
16.02240768	16.0118784
16.01411328	16.0351488
16.03173888	16.0189056
16.02252288	16.00904448
16.02123264	16.02809856
16.02141696	16.02342144
16.01600256	16.01623296
16.02286848	16.03153152
16.0170624	16.030656
16.02724608	16.0069248
16.01991936	16.0253568
16.0240896	16.0149888
16.0126848	16.03081728
16.02415872	16.00867584
16.02054144	16.03176192
16.01975808	16.01604864
16.02701568	16.03528704
16.01468928	16.01086464
16.02369792	16.00849152
16.01819136	16.02920448
16.02779904	16.01473536
16.01411328	16.02878976
16.0282368	16.02542592
16.01266176	16.01869824
16.03164672	16.0155648
16.01738496	16.01568
16.01978112	16.03047168
16.02703872	16.01415936
16.0213248	16.03865088
16.01973504	16.00625664
16.01148672	16.01236224
16.02406656	16.03148544
16.0217856	16.02517248
16.01667072	16.02162432
16.02067968	16.02137088
16.02902016	16.01991936
16.01985024	16.01376768
16.02199296	16.02289152
16.0192512	16.02726912
16.02309888	16.01991936
16.02671616	16.01743104
16.01966592	16.03507968
16.01678592	16.02056448
16.023168	16.00455168
16.0207488	16.04003328
16.02038016	16.00068096
16.02457344	16.03452672
16.02114048	16.01673984
16.01457408	16.02851328
16.02263808	16.0247808
16.02116352	16.01213184
16.01987328	16.01773056
16.02464256	16.02084096
16.01657856	16.01252352
16.0219008	16.02989568
16.0233984	16.0238592
16.02680832	16.0288128
16.02169344	16.01768448
16.01247744	16.00568064
16.02851328	16.03231488
16.01332992	16.01777664
16.0276608	16.01849088
16.01697024	16.0258176
16.0216704	16.020288
16.0261632	16.02537984
16.02312192	16.00959744
16.0128	16.03846656
16.02296064	16.01955072
16.024896	16.01708544
16.01908992	16.01750016
16.01462016	16.02035712
16.03058688	16.02312192
16.0219008	16.02058752
16.0229376	16.02779904
16.0141824	16.01478144
16.0213248	16.02968832
16.02185472	16.01247744
16.02367488	16.01040384
16.02061056	16.031808
16.01904384	16.02484992
16.0262784	16.01908992
16.0166016	16.01743104
16.02756864	16.01768448
16.02044928	16.02508032
16.0198272	16.02796032
16.02289152	16.0193664
16.01390592	16.0227072
16.02164736	16.01415936
16.02772992	16.01519616
16.01759232	16.0345728
16.02277632	16.0321536
16.0130304	16.00653312
16.020288	16.03600128
16.02772992	16.01558784
16.02473472	15.99823872
16.01678592	16.03351296
16.02528768	16.02344448
16.01574912	16.02210816
16.01975808	16.02655488
16.02574848	16.01021952
16.02415872	16.02049536
16.0216704	16.03420416
16.01434368	16.0199424
16.01819136	16.01275392
16.02733824	16.02441216
16.02298368	16.0219008
16.02033408	16.01697024
16.01897472	16.01588736
16.01342208	16.02376704
16.02323712	16.0172928
16.03024128	16.0319232
16.02215424	16.01243136
16.01766144	16.02842112
16.0232832	16.01680896
16.01459712	16.03139328
16.0227072	16.00551936
16.025472	16.03305216
16.0240896	16.01468928
16.01455104	16.02215424
16.02816768	16.02494208
16.01296128	16.01653248
16.02678528	16.0368768
16.01814528	16.0175232
16.02256896	16.0141824
16.01796096	16.01673984
16.0278912	16.01777664
16.00943616	16.0382592
16.02724608	16.0020864
16.02114048	16.02699264
16.0198272	16.0224768
16.02802944	16.01600256
16.01846784	16.0253568
16.02148608	16.01485056
16.02033408	16.01985024
16.0258176	16.03035648
16.01561088	16.0288128
16.024896	16.01273088
16.01899776	16.01121024
16.01342208	16.02406656
16.02252288	16.02614016
16.0230528	16.01568
16.02266112	16.03874304
16.02144	16.00063488
16.02646272	16.03362816
16.01639424	16.02669312
16.01077248	16.00897536
16.03109376	16.03489536
16.02192384	16.00031232
16.02215424	16.0348032
16.02033408	16.02286848
16.02296064	16.028928
16.01713152	16.01964288
16.02461952	16.02307584
16.0245504	16.00466688
16.01968896	16.02434304
16.01286912	16.02646272
16.03127808	16.02233856
16.0126848	16.00918272
16.02355968	16.03390464
16.02360576	16.0207488
16.02194688	16.01459712
16.02429696	16.02464256
16.02249984	16.02964224
16.02061056	16.01024256
16.01796096	16.01869824
16.02475776	16.0219008
16.01284608	16.01985024
16.02556416	16.0250112
16.02196992	16.02630144
16.02164736	16.02199296
16.02153216	16.026048
16.01570304	16.01577216
16.02508032	16.01150976
16.02556416	16.02130176
16.01577216	16.0345728
16.02590976	16.01289216
16.01745408	16.01134848
16.02215424	16.04371968
16.02183168	16.01017344
16.0170624	16.0245504
16.02590976	16.01494272
16.02014976	16.01650944
16.02144	16.01678592
16.02116352	16.034688
16.02275328	16.01028864
16.01538048	16.02825984
16.02321408	16.02335232
16.01874432	16.02026496
16.01726976	16.01620992
16.0292736	16.02503424
16.02432	16.01491968
16.01680896	16.02473472
16.01609472	16.02683136
16.02464256	16.01524224
16.02355968	16.03125504
16.01860608	16.01213184
16.02786816	16.02874368
16.0130304	16.01042688
16.02715392	16.02791424
16.0166016	16.02482688
16.02026496	16.02077184
16.02805248	16.02157824
16.01807616	16.01920512
16.019136	16.0138368
16.0244352	16.01171712
16.01473536	16.03556352
16.02844416	16.02577152
16.01985024	16.0167168
16.01595648	16.02026496
16.02450432	16.01703936
16.0262784	16.0290432
16.01950464	16.02641664
16.0193664	16.0232832
16.02473472	16.01116416
16.0137216	16.03127808
16.0163712	16.00662528
16.03263744	16.02959616
16.01346816	16.01298432
16.02786816	16.02775296
16.01399808	16.01468928
16.03049472	16.0166016
16.01284608	16.0215552
16.01922816	16.0303104
16.031232	16.0187904
16.01978112	16.01404416
16.02127872	16.02929664
16.01653248	16.03086336
16.01443584	16.01699328
16.02842112	16.01079552
16.02572544	16.03397376
16.02215424	16.00733952
16.00874496	16.02369792
16.02494208	16.0166016
16.03047168	16.03719936
16.01701632	16.01374464
16.01996544	16.01966592
16.02245376	16.0201728
16.01750016	16.0320384
16.0265088	16.01275392
16.0167168	16.02683136
16.02137088	16.01789184
16.02464256	16.0176384
16.02137088	16.02067968
16.0222464	16.01365248
16.02233856	16.032384
16.0206336	16.02544896
16.01528832	16.01807616
16.0284672	16.0232832
16.01713152	16.01332992
16.02019584	16.02150912
16.02001152	16.01906688
16.0269696	16.02791424
16.01754624	16.01519616
16.02332928	16.02349056
16.0189056	16.0261632
16.02226944	16.02008064
16.01934336	16.0316928
16.01491968	16.00618752
16.029504	16.02031104
16.01650944	16.02561024
16.02312192	16.02549504
16.02344448	16.01568
16.01865216	16.02761472
16.02014976	16.01443584
16.02302976	16.02623232
16.0159104	16.01650944
16.02526464	16.01800704
16.02540288	16.02353664
16.01805312	16.02365184
16.02249984	16.02312192
16.0257024	16.02763776
16.01388288	16.02337536
16.02422784	16.0071552
16.024896	16.01531136
16.02183168	16.03406592
16.01888256	16.01397504
16.01964288	16.02860544
16.01505792	16.01296128
16.0180992	16.02832896
16.02768384	16.02042624
16.02261504	16.01517312
16.01673984	16.02634752
16.02496512	16.02360576
16.02669312	16.01335296
16.01362944	16.02602496
16.02717696	16.02342144
16.01998848	16.02367488
16.02008064	16.013376
16.02540288	16.02968832
16.01344512	16.0020864
16.0286976	16.04325888
16.01289216	16.01358336
16.02238464	16.01699328
16.02429696	16.0388352
16.02067968	16.01482752
16.02519552	16.02238464
16.01998848	16.0066944
16.01551872	16.02392832
16.0180992	16.02194688
16.02503424	16.0213248
16.02215424	16.02842112
16.02590976	16.00455168
16.02279936	16.03137024
16.01586432	16.02473472
16.02367488	16.02842112
16.02360576	16.01033472
16.01819136	16.01570304
16.02353664	16.02510336
16.01945856	16.017408
16.0210944	16.02438912
16.0170624	16.0178688
16.022592	16.01266176
16.02528768	16.04111616
16.01392896	16.01586432
16.02540288	16.02556416
16.01874432	16.010496
16.02111744	16.03625472
16.02298368	16.02468864
16.02480384	16.00526592
16.02203904	16.0310016
16.01888256	16.0198272
16.00959744	16.02116352
16.03489536	16.01356032
16.0144128	16.03300608
16.02542592	16.02279936
16.0213248	16.01243136
16.02077184	16.02415872
16.01920512	16.0107264
16.02494208	16.03160064
16.01998848	16.0192512
16.01726976	16.01779968
16.02763776	16.01750016
16.01554176	16.02468864
16.0232832	16.02597888
16.02035712	16.01413632
16.02289152	16.01768448
16.0147584	16.0247808
16.02494208	16.0333056
16.0265088	16.00155648
16.01957376	16.04500992
16.01975808	16.00618752
16.01289216	16.02019584
16.0322688	16.02586368
16.017408	16.02358272
16.01519616	16.01508096
16.02821376	16.02749952
16.02256896	16.01782272
16.01376768	16.02003456
16.02706176	16.02567936
16.0142976	16.0182144
16.02706176	16.01604864
16.0169472	16.0193664
16.02968832	16.02399744
16.01839872	16.0239744
16.02326016	16.03565568
16.02180864	16.00305408
16.0157952	16.02452736
16.02561024	16.02058752
16.01987328	16.01920512
16.0147584	16.0236288
16.02971136	16.02353664
16.01856	16.0114176
16.01634816	16.04335104
16.02784512	16.00524288
16.02238464	16.0282368
16.01388288	16.0262784
16.02369792	16.01738496
16.02093312	16.0137216
16.0267392	16.01961984
16.0172928	16.03858176
16.0244352	72.0853632
16.01860608	18.01891584
16.02125568	16.01319168
16.02277632	16.02759168
16.01858304	16.03090944
16.0163712	16.01657856
16.02372096	16.02187776
16.02436608	16.02683136
16.02332928	16.01491968
16.01012736	29.04244992
16.0293888	16.01853696
16.02365184	16.00618752
16.01978112	16.03086336
16.01519616	16.02517248
16.02148608	16.01743104
16.02883584	16.01699328
16.01673984	16.02772992
16.01906688	16.02383616
16.02342144	19.02924288
16.02199296	15.99812352
16.01491968	16.03991808
16.0290432	16.01243136
16.01505792	16.01316864
16.02342144	16.03196928
16.02625536	16.02118656
16.0160256	16.02436608
16.02208512	16.0083072
16.01485056	16.04715264
16.02164736	16.0107264
16.02452736	16.0134912
16.02632448	16.02715392
16.0200576	16.00655616
16.01733888	16.0320384
16.0258176	16.02948096
16.0199424	16.01162496
16.02008064	16.01932032
16.0186752	16.02275328
16.02641664	16.03828224
16.01874432	16.01208576
16.0213248	16.0246656
16.0230528	16.02049536
16.02275328	16.0136064
16.02233856	16.01056512
16.01650944	16.03639296
16.01756928	16.0177536
16.02438912	16.02298368
16.02291456	16.02337536
16.02586368	16.00932096
16.01966592	16.0280064
16.01680896	16.01517312
16.02314496	16.01505792
16.02468864	16.01876736
16.0123392	16.03436544
16.02980352	16.02544896
16.0128	16.0182144
16.0273152	16.00812288
16.01897472	16.03715328
16.01895168	16.016832
16.0272	16.01952768
16.01715456	16.02256896
16.02061056	16.01676288
16.02480384	16.0269696
16.01715456	16.01093376
16.0261632	16.04127744
16.02012672	16.0102656
16.01673984	16.0311168
16.02196992	16.01220096
16.02381312	16.00754688
16.02042624	16.02793728
16.01823744	16.03729152
16.028352	16.01044992
16.02047232	16.02194688
16.00828416	16.0252416
16.03037952	16.00786944
16.0228224	16.0251264
16.02321408	16.01726976
16.01987328	16.03176192
16.02337536	16.03321344
16.0209792	16.0113024
16.01328384	16.01883648
16.02943488	16.01842176
16.01489664	16.0094592
16.02148608	16.04450304
16.02183168	16.01231616
16.02574848	16.01577216
16.02125568	16.02434304
16.01784576	16.02335232
16.02070272	16.02008064
16.02044928	16.02484992
16.02505728	16.0128
16.02173952	16.0230528
16.019712	16.0217856
16.01812224	16.0276608
16.01485056	16.01904384
16.03026432	16.01342208
16.01109504	16.02134784
16.02855936	16.0246656
16.02252288	16.01952768
16.01980416	16.03160064
16.02091008	16.01630208
16.0229376	16.02210816
16.01853696	16.03028736
16.0217856	16.01616384
16.02595584	16.01277696
16.01697024	16.02231552
16.01738496	16.01964288
16.02484992	16.03097856
16.02482688	16.00886016
16.0166016	16.0280064
16.02233856	16.02298368
16.02484992	16.0019712
16.01738496	16.0252416
16.01865216	16.02883584
16.0258176	16.03726848
16.0198272	16.0091136
16.02263808	16.02920448
16.01805312	16.01720064
16.01899776	16.01505792
16.02784512	16.01296128
16.02010368	16.01733888
16.0186752	16.03337472
16.01872128	16.0039296
16.02588672	16.02832896
16.01715456	16.03867392
16.02494208	16.02821376
16.02049536	16.00406784
16.01945856	16.02862848
16.02450432	16.02452736
16.01943552	16.00950528
16.02514944	16.01692416
16.02141696	16.03003392
16.01471232	16.01754624
16.02793728	16.03443456
16.02026496	16.0072704
16.0189056	16.02376704
16.02510336	16.02526464
16.01422848	16.02641664
16.0205184	16.01519616
16.02436608	16.01839872
16.02395136	16.03832832
16.01653248	16.01756928
16.0201728	16.00747776
16.02819072	16.026624
16.01793792	16.01538048
16.02314496	16.03035648
16.01466624	16.02701568
16.02908928	16.00102656
16.01812224	16.0251264
16.02072576	16.02279936
16.0201728	16.02429696
16.02215424	16.0166016
16.02019584	16.03240704
16.02107136	16.01584128
16.02125568	16.03107072
16.02095616	16.01653248
16.02595584	16.02130176
16.02003456	16.00823808
16.02125568	16.02519552
16.01669376	16.0200576
16.0261632	16.0108416
16.02056448	16.03959552
16.02164736	16.02784512
16.02139392	16.00028928
16.01897472	16.02975744
16.01915904	16.02226944
16.0262784	16.01542656
16.01512704	16.02699264
16.02307584	16.0175232
16.02021888	16.0189056
16.02358272	16.03155456
16.01754624	16.0200576
16.02014976	16.019712
16.02150912	16.00816896
16.02337536	16.02450432
16.01807616	16.02480384
16.02878976	16.02049536
16.01920512	16.0406784
16.01588736	15.98685696
16.0286976	16.04077056
16.01008128	16.02088704
16.02590976	16.0200576
16.02772992	16.01644032
16.01376768	16.02825984
16.0288128	16.02379008
16.01019648	16.02141696
16.02862848	16.01111808
16.02372096	16.019712
16.0212096	16.01273088
16.01028864	16.0366464
16.03109376	16.02614016
16.0153344	16.01574912
16.02070272	16.02445824
16.0291584	16.03431936
16.02056448	16.00319232
16.01415936	16.02667008
16.02425088	16.01385984
16.0255872	16.02180864
16.02100224	16.01374464
16.01980416	16.03634688
16.02321408	16.0322688
16.01270784	16.01768448
16.02775296	16.01086464
16.02185472	16.02537984
16.01641728	16.0207488
16.0213248	16.01058816
16.0239744	16.0205184
16.01929728	16.02291456
16.01998848	16.03056384
16.02309888	16.01853696
16.02406656	16.02249984
16.0228224	16.01213184
16.0170624	16.02183168
16.01738496	16.02902016
16.02747648	16.01024256
16.01489664	16.02390528
16.028928	16.03431936
16.01247744	16.01805312
16.02701568	16.00644096
16.02452736	16.04441088
16.01547264	16.00740864
16.01952768	16.0194816
16.02533376	16.032384
16.0235136	16.01595648
16.02102528	16.01586432
16.016832	16.023168
16.0239744	16.01644032
16.0195968	16.01690112
16.0219008	16.0407936
16.01448192	16.01858304
16.02434304	16.01146368
16.01761536	16.02432
16.02226944	16.02383616
16.02284544	16.01413632
16.02678528	16.0270848
16.0146432	16.0111872
16.0269696	16.01756928
16.01568	16.03501056
16.02434304	16.02226944
16.0261632	16.02600192
16.01593344	16.01273088
16.02332928	16.01319168
16.0240896	16.03113984
16.01584128	16.01443584
16.02448128	16.02590976
16.02058752	16.02307584
16.0228224	16.01701632
16.02268416	16.03323648
16.01906688	16.01655552
16.01374464	16.02618624
16.027776	16.00720128
16.01957376	16.03245312
16.02517248	16.01512704
16.01362944	16.01558784
16.02196992	16.02625536
16.02565632	16.01505792
16.0193664	16.03669248
16.02222336	16.00180992
16.02226944	16.03950336
16.017984	16.00593408
16.02243072	16.02660096
16.02256896	16.01830656
16.0212096	16.02577152
16.02192384	16.02763776
16.02047232	16.01137152
16.01998848	16.01275392
16.02021888	16.03194624
16.02680832	16.01641728
16.01835264	16.01814528
16.02054144	16.03190016
16.01860608	16.01413632
16.01842176	16.01390592
16.02590976	16.03118592
16.0171776	16.01434368
16.02584064	16.0327296
16.02047232	16.02890496
16.02279936	16.0078464
16.01885952	16.0178688
16.0180992	16.02533376
16.02277632	16.02365184
16.02369792	16.0176384
16.01876736	16.0292736
16.02436608	16.00432128
16.02411264	16.03017216
16.02014976	16.02307584
16.02091008	16.02653184
16.0159104	16.02054144
16.01773056	16.00736256
16.02941184	16.02353664
16.01966592	16.02694656
16.02468864	16.0299648
16.01853696	16.02634752
16.01397504	15.9997824
16.0258176	16.02630144
16.01743104	16.0130304
16.01862912	16.03842048
16.0272	16.01853696
16.02637056	16.0126848
16.01597952	16.03001088
16.01895168	16.0187904
16.02026496	16.02210816
16.02344448	16.0153344
16.01756928	16.0349184
16.02291456	15.99899904
16.0261632	16.03390464
16.02480384	16.01616384
16.01542656	16.01031168
16.01839872	16.03498752
16.0269696	16.01803008
16.02024192	16.02353664
16.01680896	16.02528768
16.02067968	16.02519552
16.02941184	16.02072576
16.009344	16.0118784
16.02379008	16.03401984
16.0278912	16.00814592
16.01987328	16.034112
16.01869824	16.01478144
16.02690048	16.0278912
16.01779968	16.02243072
16.01687808	16.01641728
16.02885888	16.01692416
16.01692416	16.01885952
16.02526464	16.0200576
16.0200576	16.01581824
16.01611776	16.03266048
16.02289152	16.02687744
16.02595584	16.01517312
16.01252352	16.02551808
16.02010368	16.01632512
16.03116288	16.02491904
16.01404416	16.02657792
16.02865152	16.0126848
16.01574912	16.01572608
16.02395136	16.02531072
16.01736192	16.01316864
16.02572544	16.04104704
16.01293824	15.99634944
16.02268416	16.0310016
16.0229376	16.02102528
16.02701568	16.02141696
16.0229376	16.02736128
16.01342208	15.999552
16.0190208	16.04699136
16.0240896	16.01551872
16.02229248	16.00975872
16.01830656	16.0342272
16.02233856	16.01777664
16.0207488	16.01968896
16.0250112	16.02153216
16.02206208	16.02079488
16.02353664	16.00406784
16.01745408	16.04408832
16.02208512	16.00846848
16.01770752	16.03325952
16.02360576	16.0152192
16.02215424	16.01943552
16.02203904	16.02959616
16.0190208	16.01275392
16.02609408	16.03137024
16.01482752	16.02821376
16.0247808	16.00800768
16.02116352	16.00959744
16.02144	16.03312128
16.02289152	16.0244352
16.02252288	16.0048512
16.0141824	16.03104768
16.01920512	16.02669312
16.02614016	16.01955072
16.02450432	16.01906688
16.01466624	16.00906752
16.0284672	16.03298304
16.01581824	16.02641664
16.01807616	16.01139456
16.02844416	16.03784448
16.01528832	16.01367552
16.02215424	16.0175232
16.02220032	16.02314496
16.02070272	16.00717824
16.02590976	16.03358208
16.01941248	16.0250112
16.01547264	16.02042624
16.02252288	16.0178688
16.02402048	16.01505792
16.02019584	16.03478016
16.01899776	16.02349056
16.01814528	16.01961984
16.02860544	16.01298432
16.01565696	16.01155584
16.02948096	16.0411392
16.01759232	16.01600256
16.02459648	16.0263936
16.01611776	16.02153216
16.02141696	16.00005888
16.02584064	16.03097856
16.01800704	16.02595584
16.01724672	16.00701696
16.02319104	16.0262784
16.01803008	16.02782208
16.02849024	16.00906752
16.01987328	16.02252288
16.01381376	16.03171584
16.028352	16.01858304
16.01627904	16.0201728
16.02047232	16.02342144
16.02749952	16.03355904
16.01517312	16.00194816
16.01934336	16.02240768
16.03137024	16.03116288
16.0164864	16.02768384
16.01620992	16.01641728
16.02210816	16.01155584
16.02056448	16.0286976
16.02390528	16.02049536
16.02563328	16.02929664
16.02171648	16.01796096
16.015104	16.01720064
16.02448128	16.0163712
16.0245504	16.02210816
16.01293824	16.0246656
16.02655488	16.02929664
16.01800704	16.00607232
16.02510336	16.023744
16.02038016	16.02459648
16.02019584	16.02482688
16.01915904	16.01466624
16.01897472	16.01448192
16.02888192	16.02162432
16.02187776	16.01609472
16.01630208	16.0434432
16.02563328	16.0134912
16.020288	16.01581824
16.01779968	16.01595648
16.0227072	16.02895104
16.01678592	16.03494144
16.02342144	16.00879104
16.02383616	16.02162432
16.0242048	16.00383744
16.01353728	16.02482688
16.02173952	16.0377984
16.0263936	16.02399744
16.02196992	16.01906688
16.02180864	16.0219008
16.02203904	16.01904384
16.01457408	16.024896
16.02563328	16.01551872
16.01526528	16.01862912
16.02865152	16.03795968
16.01738496	15.9981696
16.01952768	16.01826048
16.02210816	16.03316736
16.01632512	16.01551872
16.02070272	16.03590912
16.03162368	16.01157888
16.01215488	16.02192384
16.02554112	16.0175232
16.01941248	16.02457344
16.02620928	16.02620928
16.02021888	16.0142976
16.01471232	16.01554176
16.02309888	16.02508032
16.0276608	16.008192
16.0187904	16.02360576
16.01837568	16.03063296
16.02344448	16.0039296
16.02058752	16.03858176
16.0199424	16.026048
16.01837568	16.0227072
16.02551808	16.03397376
16.0164864	16.0051968
16.02231552	16.01777664
16.02464256	16.0216704
16.0245504	16.0397568
16.02003456	15.99614208
16.01726976	16.04028672
16.01653248	16.00445952
16.02862848	16.03185408
16.0171776	16.0216704
16.02482688	16.01618688
16.02183168	16.0217856
16.02196992	16.01496576
16.02321408	16.02464256
16.02047232	16.02782208
16.0106112	16.01627904
16.0290432	16.03404288
16.0140672	16.01277696
16.02865152	16.02379008
16.02003456	16.0206336
16.01577216	16.01501184
16.02600192	16.022592
16.01920512	16.03079424
16.0223616	16.00846848
16.02482688	16.02402048
16.0204032	16.03775232
16.01888256	16.01685504
16.02461952	16.00941312
16.01743104	16.02061056
16.02595584	16.02805248
16.01708544	16.01215488
16.01312256	16.02268416
16.02436608	16.01922816
16.02768384	16.01961984
16.01597952	16.02971136
16.02452736	16.01056512
16.02549504	16.0284672
16.01773056	16.0227072
16.01915904	16.01323776
16.02243072	16.0345728
16.02537984	16.01697024
16.01641728	16.01853696
16.02173952	16.01779968
16.0257024	16.01814528
16.01574912	16.03148544
16.02093312	16.01736192
16.02600192	16.01699328
16.0175232	16.01572608
16.02148608	16.0331904
16.02323712	16.01450496
16.0210944	16.023168
16.02296064	16.01669376
16.02171648	16.02634752
16.02077184	16.01876736
16.01819136	16.01058816
16.02436608	16.02793728
16.02100224	16.01710848
16.01945856	16.03012608
16.02289152	16.01968896
16.01150976	16.02913536
16.0228224	16.01538048
16.02111744	16.0212096
16.0281216	16.02148608
16.02144	16.02890496
16.0180992	16.0126848
16.01927424	16.02275328
16.02349056	16.02388224
16.01549568	16.02726912
16.0305408	16.0215552
16.01966592	16.00833024
16.0224768	16.0357248
16.02148608	16.00155648
16.01872128	16.03335168
16.01623296	16.02171648
16.02243072	16.02116352
16.0219008	16.01791488
16.02365184	16.02710784
16.0238592	16.01932032
16.01231616	16.01005824
16.02837504	16.03819008
16.0221312	16.00584192
16.01293824	16.02782208
16.03067904	16.02220032
16.02102528	16.01197056
16.02153216	16.0366464
16.01259264	16.01745408
16.02291456	16.02208512
16.02183168	16.02084096
16.02095616	16.00906752
16.0244352	16.03853568
16.01655552	16.01611776
16.0250112	16.01201664
16.0217856	16.02450432
16.01796096	16.0259328
16.02084096	16.02505728
16.02111744	16.00747776
16.02770688	16.02913536
16.01978112	16.0140672
16.0140672	16.02222336
16.02980352	16.02899712
16.01856	16.01289216
16.0198272	16.02987264
16.01828352	16.02162432
16.02830592	16.02164736
16.01664768	16.00780032
16.02404352	16.026624
16.01496576	16.02381312
16.02625536	16.0236288
16.02070272	16.0236288
16.02337536	16.02233856
16.01070336	16.01307648
16.03279872	16.02346752
16.0176384	16.01915904
16.02406656	16.0285824
16.0207488	16.00676352
16.01466624	16.03805184
16.02215424	16.02630144
16.01604864	15.99998976
16.0337664	16.01793792
16.01766144	16.03471104
16.02047232	16.02814464
16.0160256	16.0190208
16.02448128	16.01609472
16.02344448	16.0210944
16.0204032	16.0132608
16.01938944	16.02058752
16.02703872	16.02468864
16.01289216	16.02484992
16.02003456	16.0190208
16.02597888	16.02450432
16.02130176	16.00998912
16.0213248	16.0403328
16.02600192	16.01650944
16.01667072	16.01344512
16.02358272	16.03199232
16.02134784	16.0080768
16.01558784	16.03164672
16.0217856	16.0167168
16.0274304	16.01339904
16.01623296	16.02185472
16.02286848	16.03081728
16.02008064	16.01028864
16.02093312	16.02772992
16.02072576	16.02042624
16.0263936	16.02669312
16.01941248	16.02070272
16.02056448	16.01491968
16.0142976	16.04028672
16.03093248	15.99934464
16.0166016	16.02399744
16.02118656	16.008768
16.01812224	16.04376576
16.02768384	16.0177536
16.01616384	16.0107264
16.02012672	16.01549568
16.01978112	16.02957312
16.0213248	16.02494208
16.02657792	16.02220032
16.01943552	16.02763776
16.02561024	16.01319168
16.01540352	16.02819072
16.02496512	16.0207488
16.0233984	16.00492032
16.01385984	16.03173888
16.02289152	16.02185472
16.02026496	16.02279936
16.02807552	16.0217856
16.01657856	16.0257024
16.02533376	16.0095744
16.016832	16.02844416
16.01985024	16.02279936
16.02713088	16.02510336
16.01929728	16.01494272
16.0195968	16.01918208
16.02192384	16.02332928
16.01540352	16.02091008
16.01634816	16.0176384
16.0278912	16.01641728
16.02114048	16.0270848
16.0178688	16.01558784
16.02107136	16.03236096
16.02254592	16.02816768
16.02379008	16.01284608
16.019136	16.01837568
16.02819072	16.02436608
16.00927488	16.02745344
16.02779904	16.00333056
16.02215424	16.02837504
16.02358272	16.00526592
16.0238592	16.04427264
16.02084096	16.00994304
16.02183168	16.03012608
16.0207488	16.01558784
16.01588736	16.0238592
16.02756864	16.01478144
16.01680896	16.02577152
16.01450496	16.02713088
16.02413568	16.01685504
16.01897472	16.01332992
16.030656	16.02726912
16.0171776	16.03194624
16.02187776	16.01415936
16.02180864	16.00697088
16.02033408	16.039296
16.02438912	16.02300672
16.02169344	16.01542656
16.01784576	16.01501184
16.01482752	16.02987264
16.02344448	16.00932096
16.02920448	16.02772992
16.01335296	16.03544832
16.02888192	16.00489728
16.01630208	16.02238464
16.01528832	16.0161408
16.02480384	16.02687744
16.02816768	16.02542592
16.01888256	16.01563392
16.022016	16.01991936
16.01747712	16.0305408
16.02595584	16.01298432
16.0142976	16.03093248
16.02807552	16.0269696
16.02171648	16.00936704
16.02088704	16.02058752
16.01920512	16.02335232
16.01374464	16.02392832
16.03093248	16.00595712
16.01987328	16.03862784
16.02024192	16.01667072
16.02312192	16.0113024
16.01254656	16.02561024
16.01899776	16.01888256
16.02510336	16.03339776
16.0209792	16.00805376
16.02473472	16.01505792
16.02233856	16.03312128
16.00881408	16.01856
16.03044864	16.02434304
16.02618624	16.02139392
16.02139392	16.02038016
16.0184448	16.01445888
16.02309888	16.020288
16.0215552	16.03844352
16.01989632	16.00998912
16.02171648	16.03058688
16.01816832	16.01586432
16.01480448	16.0199424
16.02526464	16.02141696
16.02372096	16.01897472
16.02418176	16.0291584
16.01726976	16.00775424
16.02335232	16.03392768
16.01759232	16.02261504
16.02104832	16.0164864
16.027776	16.02134784
16.02088704	16.02302976
16.01584128	16.01632512
16.02436608	16.02934272
16.02229248	16.01065728
16.02344448	16.03708416
16.01422848	16.01874432
16.01701632	16.0115328
16.03141632	16.02468864
16.0161408	16.02104832
16.0172928	16.02496512
16.0278912	16.00918272
16.02054144	16.03392768
16.02422784	16.00561152
16.02033408	16.04014848
16.01885952	16.009344
16.02010368	16.0163712
16.0192512	16.0377984
16.02141696	16.00593408
16.0232832	16.02667008
16.0215552	16.02404352
16.02104832	16.01040384
16.01450496	16.0242048
16.0316928	16.01849088
16.01897472	16.0223616
16.02319104	16.02402048
16.02139392	16.01966592
16.0084224	16.01800704
16.03374336	16.0316928
16.01920512	16.02551808
16.0215552	16.01229312
16.02107136	16.0308864
16.0166016	16.0186752
16.01966592	16.00996608
16.02376704	16.02968832
16.02277632	16.0106112
16.0217856	16.01388288
16.02049536	16.03855872
16.02153216	16.01319168
16.02206208	16.02514944
16.01851392	16.02966528
16.0250112	16.01238528
16.02263808	16.00720128
16.01607168	16.03429632
16.02160128	16.02291456
16.02176256	16.03620864
16.01835264	16.00201728
16.02832896	16.02266112
16.02153216	16.03060992
16.01042688	16.01738496
16.02567936	16.01593344
16.02572544	16.02554112
16.02231552	16.0236288
16.01770752	16.01733888
16.01611776	16.02514944
16.02342144	16.01114112
16.02770688	16.02717696
16.0169472	16.01846784
16.01945856	16.02441216
16.02162432	16.02551808
16.0273152	16.01630208
16.01574912	16.01715456
16.01929728	16.01542656
16.02768384	16.03245312
16.01650944	16.02736128
16.02528768	16.01432064
16.01929728	16.01028864
16.01528832	16.04572416
16.02844416	15.99939072
16.016256	16.0177536
16.02217728	16.03240704
16.02130176	16.02104832
16.01987328	16.02809856
16.02141696	16.0004736
16.02226944	16.03155456
16.02118656	16.01657856
16.02107136	16.03367424
16.0210944	16.01805312
16.02669312	16.01549568
16.01365248	16.0285824
16.02254592	16.01081856
16.02756864	16.03429632
16.02137088	16.01561088
16.0192512	16.02600192
16.01888256	16.0216704
16.01761536	16.01865216
16.02844416	16.005888
16.01646336	16.02298368
16.0227072	16.0336512
16.02035712	16.0213248
16.0253568	16.03155456
16.02199296	16.00879104
16.01754624	16.02220032
16.01335296	16.00906752
16.02554112	16.04100096
16.0265088	16.02286848
16.01657856	16.01240832
16.02091008	16.01563392
16.0270848	16.01270784
16.0213248	16.03028736
16.0141824	16.01236224
16.02266112	16.02855936
16.01862912	16.01883648
16.02540288	16.0301952
16.01519616	16.0094592
16.02648576	16.03828224
16.026048	16.0175232
16.01422848	16.01623296
16.02422784	16.01162496
16.02256896	16.03648512
16.0232832	16.01920512
16.01438976	16.0134912
16.02162432	16.03853568
16.02392832	16.00282368
16.02277632	16.02664704
16.016832	16.02406656
16.02828288	16.02266112
16.0134912	16.02459648
16.02865152	16.01611776
16.01332992	16.02600192
16.02411264	16.00869888
16.02123264	16.0342272
16.01620992	16.01342208
16.02791424	16.0245504
16.02434304	16.02220032
16.01459712	16.0146432
16.02821376	16.02740736
16.01584128	16.01611776
16.0228224	16.02277632
16.02298368	16.02669312
16.01445888	16.02077184
16.02563328	16.01846784
16.01876736	16.01957376
16.02111744	16.01932032
16.02042624	16.02238464
16.02796032	16.02399744
16.01155584	16.0261632
16.02240768	16.01623296
16.03003392	16.01819136
16.01685504	16.01618688
16.01482752	16.03196928
16.02116352	16.0169472
16.0314624	16.02383616
16.01528832	16.01549568
16.02346752	16.01528832
16.02445824	16.03014912
16.01588736	16.02411264
16.0200576	16.00572672
16.02139392	16.02676224
16.02194688	16.01190144
16.02669312	16.03867392
16.0209792	16.02192384
16.01650944	16.00858368
16.01945856	16.02369792
16.02342144	16.0244352
16.02567936	16.01943552
16.01846784	16.03766016
16.02160128	16.0160256
16.0172928	16.01805312
16.02763776	16.01070336
16.01494272	16.01657856
16.01952768	16.02620928
16.02427392	16.02203904
16.0169472	16.02761472
16.02634752	16.03498752
16.01826048	16.00535808
16.01664768	16.01443584
16.03040256	16.03874304
16.01515008	16.01996544
16.02298368	16.01312256
16.02745344	16.02388224
16.01434368	16.02496512
16.0221312	16.01731584
16.02687744	16.02376704
16.009344	16.0169472
16.03155456	16.01736192
16.02088704	16.02379008
16.02171648	16.02908928
16.02107136	16.01399808
16.01618688	16.02975744
16.02427392	16.00487424
16.02307584	16.03305216
16.01943552	16.00962048
16.01353728	16.03213056
16.02657792	16.0177536
16.0216704	16.01600256
16.0209792	16.02908928
16.02081792	16.01413632
16.022592	16.0161408
16.02565632	16.03846656
16.02144	16.01473536
16.02026496	16.02561024
16.01542656	16.02095616
16.02567936	16.02137088
16.01941248	16.00812288
16.0184448	16.02268416
16.02468864	16.03208448
16.01699328	16.0142976
16.02434304	16.02012672
16.01872128	16.01180928
16.02726912	16.0365312
16.0229376	16.02710784
16.01273088	15.99962112
16.02526464	16.03067904
16.01397504	16.03625472
16.0311168	16.01001216
16.020288	16.01150976
16.02150912	16.03335168
16.01261568	16.0114176
16.02277632	16.0308864
16.02922752	16.02337536
16.01830656	16.00791552
16.0238592	16.01945856
16.01471232	16.02669312
16.02809856	16.01777664
16.01736192	16.04212992
16.02261504	16.01385984
16.01362944	16.02671616
16.0296192	16.01024256
16.01690112	16.02664704
16.01563392	16.01273088
16.02551808	16.02187776
16.0238592	16.0310016
16.02263808	16.0117632
16.0187904	16.02855936
16.0215552	16.02102528
16.02088704	16.01655552
16.02220032	16.01862912
16.01480448	16.02798336
16.02586368	16.02070272
16.02300672	16.017408
16.02475776	16.01330688
16.01079552	16.03008
16.03183104	16.01918208
16.01750016	16.02298368
16.02273024	16.0228224
16.02249984	16.0258176
16.015104	16.00915968
16.01918208	16.02484992
16.02680832	16.02314496
16.0239744	16.03176192
16.0221312	16.0000128
16.01517312	16.02653184
16.02153216	16.03390464
16.02312192	16.01620992
16.0235136	16.0232832
16.00906752	16.0166016
16.0313472	16.02376704
16.02256896	16.0236288
16.01227008	16.02095616
16.03164672	16.01330688
16.01427456	16.02828288
16.0276608	16.01390592
16.0209792	16.01720064
16.01150976	16.02959616
16.03095552	16.02222336
16.02047232	16.00595712
16.0221312	16.03542528
16.00694784	16.01892864
16.03542528	16.02358272
16.01035776	16.02203904
16.02383616	16.01323776
16.02941184	16.0182144
16.0167168	16.03662336
16.019712	16.0149888
16.01826048	16.01607168
16.0301952	16.03648512
16.01597952	16.00809984
16.02395136	16.0298496
16.023744	16.02038016
16.02114048	16.01436672
16.01874432	16.02392832
16.02392832	16.00717824
16.01667072	16.04123136
16.01816832	16.01673984
16.02286848	16.01081856
16.01885952	16.03478016
16.02286848	16.02441216
16.02192384	16.01250048
16.02508032	16.01351424
16.01342208	16.03289088
16.0304256	16.02648576
16.02157824	16.02049536
16.00895232	16.00909056
16.02724608	16.01750016
16.02014976	16.0298496
16.01731584	16.00365312
16.0263936	16.04959488
16.01515008	16.01001216
16.03254528	16.00733952
16.02229248	16.04123136
16.01540352	16.0130304
16.0227072	16.0247808
16.01759232	16.02031104
16.027776	16.00789248
16.02157824	16.0305408
16.01252352	16.02130176
16.028928	16.01167104
16.01996544	16.02922752
16.0240896	16.02194688
16.01137152	16.02936576
16.02975744	16.01957376
16.02203904	16.00835328
16.02130176	16.0297344
16.01800704	16.01885952
16.02482688	16.02319104
16.00952832	16.02482688
16.02388224	16.01803008
16.02865152	16.02084096
16.02100224	16.01973504
16.01632512	16.03277568
16.02422784	16.01074944
16.01540352	16.02888192
16.02171648	16.02349056
16.02314496	16.0071552
16.02001152	16.028352
16.0257024	16.02574848
16.02031104	16.01987328
16.0232832	16.002432
16.01512704	16.04289024
16.02660096	16.01436672
16.0199424	16.02872064
16.01835264	16.00132608
16.02542592	16.03450368
16.02245376	16.01524224
16.02169344	16.01754624
16.01019648	16.02332928
16.032384	16.0304256
16.01531136	16.02392832
16.026624	16.01667072
16.02208512	16.02148608
16.01420544	16.01856
16.02268416	16.01657856
16.01816832	16.01466624
16.0298496	16.03450368
16.0195968	16.02035712
16.01284608	16.01860608
16.0276608	16.02703872
16.02388224	16.00342272
16.0210944	16.02948096
16.02171648	16.0285824
16.01957376	16.01980416
16.01434368	16.02229248
16.02791424	16.02141696
16.0221312	16.02148608
16.01365248	16.02070272
16.01828352	16.01697024
16.0251264	16.0036992
16.01922816	16.04072448
16.02434304	16.01918208
16.02618624	16.02392832
16.0146432	16.01911296
16.02314496	16.03026432
16.02671616	16.019712
16.02137088	16.00879104
16.01185536	16.02434304
16.02358272	16.02579456
16.0273152	16.02337536
16.017984	16.01849088
16.01975808	16.03201536
16.02222336	16.01123328
16.0164864	16.02337536
16.02544896	16.01623296
16.02586368	16.01192448
16.01427456	16.03171584
16.02275328	16.01293824
16.02263808	16.02484992
16.01814528	16.03044864
16.02671616	16.00780032
16.01777664	16.03761408
16.0257024	16.00998912
16.01443584	16.01906688
16.02837504	16.0262784
16.01876736	16.02019584
16.02001152	16.02342144
16.01957376	16.01676288
16.01759232	16.02432
16.02346752	16.01434368
16.01835264	16.03584
16.03005696	16.02031104
16.01496576	16.00989696
16.0232832	16.02600192
16.02309888	16.01413632
16.0141824	16.02314496
16.02404352	16.02291456
16.02243072	16.03190016
16.02266112	16.01595648
16.01738496	16.0161408
16.0261632	16.02798336
16.022016	16.01597952
16.01538048	16.02035712
16.022016	16.02332928
16.01950464	16.0223616
16.028352	16.0261632
16.02003456	16.02003456
16.02229248	16.02203904
16.02229248	16.00556544
16.01673984	16.0316928
16.0194816	16.01945856
16.02312192	16.02561024
16.0205184	16.0073856
16.01874432	16.03084032
16.02805248	16.02192384
16.02169344	16.02761472
16.02054144	16.0140672
16.01206272	16.0216704
16.02542592	16.02139392
16.02146304	16.03010304
16.01860608	16.0095744
16.02206208	16.0286976
16.02934272	16.01174016
16.0172928	16.01277696
16.01630208	16.03505664
16.0224768	16.02031104
16.02277632	16.02091008
16.02480384	16.0061184
16.0205184	16.03639296
16.02171648	16.01616384
16.01724672	16.02752256
16.02093312	16.02185472
16.01720064	16.0216704
16.02717696	16.01425152
16.02434304	16.01973504
16.02144	16.0265088
16.02049536	16.01738496
16.01722368	16.01445888
16.02586368	16.03459584
16.02114048	16.02457344
16.0215552	16.00759296
16.01459712	16.02796032
16.02464256	16.0230528
16.0157952	16.0159104
16.02342144	16.02300672
16.02141696	16.0288128
16.02422784	16.01989632
16.01754624	16.02033408
16.02406656	16.00157952
16.0255872	16.04779776
16.01169408	16.01227008
16.02945792	16.01828352
16.01858304	16.01515008
16.016256	16.02436608
16.02395136	16.02862848
16.02669312	16.01273088
16.01595648	16.02395136
16.02160128	16.03014912
16.02664704	16.02554112
16.02033408	16.01630208
16.0153344	16.01127936
16.02360576	16.01989632
16.01989632	16.02618624
16.02220032	16.03109376
16.0215552	16.01409024
16.02360576	16.03164672
16.01964288	16.01586432
16.02220032	16.00752384
16.01883648	16.0273152
16.01906688	16.0200576
16.02072576	16.0164864
16.02733824	16.0247808
16.01618688	16.03056384
16.026624	16.01275392
16.0195968	16.0274304
16.01646336	16.02554112
16.02021888	16.01459712
16.02358272	16.01535744
16.02494208	16.02533376
16.01229312	16.02395136
16.02614016	16.019136
16.01998848	16.0219008
16.016256	16.00455168
16.01996544	16.04358144
16.0310016	16.01987328
16.01927424	16.01443584
16.00966656	16.02376704
16.0293888	16.02752256
16.02683136	16.0114176
16.02014976	16.01600256
16.02349056	16.03669248
16.022592	16.01853696
16.01240832	16.01653248
16.02567936	16.02298368
16.01779968	16.01701632
16.01849088	16.0284672
16.02531072	16.01945856
16.02183168	16.02024192
16.01874432	16.01911296
16.02761472	16.01604864
16.01503488	16.02911232
16.02807552	16.02173952
16.01973504	16.0250112
16.00987392	16.01789184
16.02643968	16.02544896
16.02837504	16.00155648
16.01667072	16.03362816
16.02314496	16.01777664
16.01998848	16.02268416
16.0128	16.0190208
16.02655488	16.02521856
16.02441216	16.03461888
16.01842176	16.00743168
16.0182144	16.03150848
16.02487296	16.01561088
[truncated: 8,001 more rows]
