# Supplementary material for: Implementation of stimuli with millisecond timing accuracy in online experiments
Source: PLoS One. 2020 Jul 10;15(7):e0235249. doi: 10.1371/journal.pone.0235249 (PMC7351209; doi:10.1371/journal.pone.0235249)
Supplement: S1 File — (ZIP) [file pone.0235249.s001.zip › Supplemental files/data/Flash/flash realtime 144Hz period 16 frames without G-sync rAF.csv]

CHROME	FIREFOX
15.9921792	16.0013952
16.00328448	15.99807744
15.99660288	16.01823744
16.00867584	15.99531264
16.00132608	15.99038208
15.99657984	16.0065792
15.99842304	15.99699456
16.0103808	16.0000128
15.99512832	16.01017344
15.99784704	15.99717888
15.99429888	15.98913792
16.00033536	16.00985088
15.99888384	15.9950592
16.0050816	16.00952832
15.99457536	15.99554304
16.01777664	15.99895296
15.98851584	15.99570432
16.00247808	16.00701696
15.99945984	16.00132608
15.99512832	15.99676416
16.013376	16.00395264
15.99399936	15.99950592
16.00259328	15.99761664
16.00339968	15.99231744
15.99600384	16.01374464
16.0027776	16.00045056
16.00869888	16.00180992
15.98505984	15.99641856
16.00828416	16.00789248
15.99015168	15.98575104
16.01650944	16.00644096
15.99075072	16.01001216
16.00033536	15.99280128
16.0123392	16.00307712
15.97957632	16.00939008
16.01344512	15.97476096
15.99052032	16.0141824
16.00860672	15.98609664
15.99351552	16.00372224
16.00639488	16.01450496
15.99220224	15.99197184
16.00724736	16.00579584
15.99485184	15.99750144
16.01991936	16.00664832
15.98644224	15.97745664
15.99383808	16.0157952
16.00630272	16.01238528
15.99406848	15.9904512
16.01201664	16.00464384
15.99777792	15.99411456
15.99284736	15.98893056
15.99922944	16.01356032
16.00130304	15.988032
16.00123392	15.9958656
15.99890688	16.01768448
16.02049536	16.00667136
15.99499008	16.01217792
15.98669568	15.97406976
15.99174144	16.00789248
16.02312192	15.99752448
15.98927616	16.01316864
16.0054272	16.00386048
16.00247808	15.99109632
15.98459904	15.99554304
16.01697024	15.99971328
15.99307776	15.99614208
16.01137152	16.0075008
15.99694848	15.98835456
16.00286976	16.01743104
15.98178816	16.00699392
16.00789248	15.9778944
16.00319232	16.01413632
16.00685568	15.99231744
15.9898752	16.00418304
16.0114176	16.0013952
15.9939072	16.00291584
16.01250048	15.99349248
15.98084352	15.99777792
16.01323776	16.00925184
16.00282368	16.00768512
15.98588928	15.98761728
16.00706304	15.99611904
15.99499008	16.0011648
16.0050816	16.00920576
16.00383744	16.00010496
15.98017536	15.99906816
16.02664704	16.01174016
15.99176448	15.99291648
16.00425216	15.98678784
15.98950656	16.01144064
15.99556608	16.00528896
16.01650944	15.98701824
15.99162624	16.0071552
16.0051968	16.00351488
15.99565824	16.0055424
16.00482816	15.9981696
15.99681024	15.99950592
15.99814656	15.99687936
15.99558912	16.00494336
16.00441344	15.9933312
16.00284672	16.00987392
16.01374464	15.99372288
15.98450688	16.0115328
16.00948224	15.98973696
16.00814592	16.00141824
15.97065984	15.99706368
16.01169408	16.00448256
16.02160128	15.9998976
15.9913728	16.00558848
15.98927616	15.99796224
15.99634944	16.00088832
16.01252352	15.99429888
15.99890688	16.00955136
16.01058816	16.00178688
15.98994432	16.00054272
16.01362944	15.98955264
15.99485184	16.00521984
15.98738688	16.00879104
16.00909056	15.98775552
16.00627968	16.0086528
16.00367616	15.9876864
15.99146496	16.0140672
16.00443648	15.99326208
15.99872256	16.00091136
15.99766272	16.00102656
16.01273088	16.0050816
15.99888384	15.98946048
15.99395328	16.01116416
15.99434496	16.00413696
16.00363008	15.99522048
15.99503616	15.99952896
16.00959744	16.00148736
15.99579648	15.9987456
15.9986304	15.99556608
15.99001344	15.99784704
16.02081792	16.0036992
15.99821568	15.99941376
15.9814656	16.00904448
16.0129152	15.98920704
16.00570368	15.9979392
15.99787008	16.00839936
16.00835328	16.00422912
15.9836544	15.99565824
16.0113024	16.02024192
16.00178688	15.987456
15.99024384	15.99181056
16.00038144	15.991488
16.00568064	16.01114112
15.9979392	16.01445888
16.00952832	15.98865408
15.98531328	16.00319232
16.0010496	16.0022016
16.02095616	15.99558912
15.98616576	15.98512896
15.99791616	16.02058752
16.01538048	16.01261568
16.00061184	15.97206528
15.9899904	16.01436672
16.00307712	16.00141824
15.98575104	15.99992064
16.00660224	16.00068096
16.00572672	15.98936832
15.99876864	16.00849152
15.9892992	15.9975936
16.00498944	16.0042752
16.00936704	15.98611968
16.00132608	16.03063296
16.0011648	15.98558976
16.00770816	16.00874496
15.98593536	16.00759296
15.9963264	15.98588928
16.0106112	16.00664832
15.99950592	15.98966784
15.99911424	15.99685632
15.99853824	16.0039296
15.9954048	16.00505856
16.0103808	15.9952896
15.99588864	16.00996608
16.00383744	15.99464448
15.99791616	15.98793984
16.00406784	16.0072704
16.00307712	15.994944
15.99303168	16.0176384
16.00303104	15.99565824
15.99846912	15.9916032
15.9958656	16.0008192
16.0125696	16.02196992
16.00584192	15.97842432
15.9767424	16.00558848
16.01540352	16.0043904
15.99346944	15.98858496
16.00194816	16.01296128
16.00466688	16.00298496
16.0017408	16.00137216
15.99409152	15.9998976
15.99554304	15.99393024
15.99452928	16.00100352
16.00985088	15.99547392
16.01468928	16.009344
15.98565888	15.99660288
16.01243136	15.99008256
15.99254784	16.00604928
16.00720128	16.00786944
16.00273152	16.00418304
16.00224768	15.99948288
15.98176512	16.00238592
16.01920512	16.00079616
15.99639552	15.98429952
16.00063488	16.01144064
15.98317056	15.9913728
16.00793856	16.01669376
16.0019712	15.9990912
15.99005952	15.9906816
16.0228224	16.00964352
15.97492224	15.996096
16.0263936	16.00501248
15.99190272	24.09083136
16.00418304	16.00526592
15.99671808	15.99257088
16.00148736	16.00602624
16.00017408	16.00247808
15.99538176	15.99628032
16.00286976	15.99860736
15.99706368	15.99614208
16.00031232	16.0113024
16.00296192	15.99070464
16.00314624	16.00648704
16.00026624	15.99234048
16.00132608	16.00694784
15.99259392	16.00084224
16.01139456	15.99319296
16.0023168	16.00927488
15.9971328	15.99872256
16.00291584	15.9985152
15.98582016	16.00326144
15.99780096	15.99823872
16.00598016	16.00526592
15.9967872	15.99312384
16.01008128	16.00722432
16.00475904	15.99429888
15.9902208	16.00397568
16.00190208	15.99153408
16.0085376	16.01111808
15.9884928	15.99959808
15.99738624	15.99190272
16.01088768	16.01284608
16.00621056	15.9933312
15.98114304	15.99904512
16.01374464	15.99722496
16.00042752	16.00065792
16.00374528	16.008768
15.9986304	15.99549696
15.99916032	16.0038144
16.00443648	15.99803136
15.98162688	16.00644096
16.012224	15.99641856
16.01404416	16.00215552
15.99084288	15.99349248
16.01436672	16.01079552
15.98335488	15.99422976
16.00303104	15.99934464
15.99342336	15.99455232
16.00683264	16.00383744
16.0068096	16.00791552
15.99261696	15.99750144
16.00210944	16.00098048
16.01093376	16.00091136
15.98531328	15.99952896
16.00862976	16.00383744
15.98208768	16.00114176
16.01445888	15.99496704
16.00224768	16.00192512
15.99374592	15.99754752
16.01457408	16.00422912
16.00169472	15.99220224
15.98966784	16.00950528
16.00169472	15.98545152
16.00075008	16.01208576
15.99162624	16.00240896
15.99869952	15.99591168
16.00791552	16.0003584
15.9948288	15.9971328
16.01381376	16.00821504
16.00434432	15.99803136
15.99441408	16.00330752
16.00982784	15.99922944
15.98294016	16.00028928
16.00517376	16.00201728
16.01070336	16.00333056
15.99561216	15.99717888
15.99895296	15.99810048
15.9947136	16.0055424
15.98853888	16.0023168
16.02298368	15.9899904
15.98347008	15.99918336
16.0077312	16.0073856
16.01051904	15.99892992
15.98899968	16.0023168
15.99052032	16.00475904
16.00033536	15.98697216
16.01853696	16.01335296
15.99480576	15.99623424
16.00872192	15.9974784
15.99305472	16.00109568
15.99634944	15.99948288
16.00602624	16.00360704
15.99925248	15.99803136
16.0073856	16.00079616
15.99676416	15.99952896
15.97932288	16.00201728
16.0205184	16.0011648
16.00204032	16.00395264
16.00823808	15.99556608
15.98934528	16.006464
15.99533568	16.00137216
15.98747904	15.99708672
16.02095616	15.99531264
15.99510528	15.99323904
16.00667136	16.00918272
15.99849216	15.9975936
16.00130304	16.0088832
15.98946048	15.99664896
16.00125696	16.0009344
16.01031168	15.999552
15.98796288	16.00549632
16.01874432	16.00065792
15.99547392	15.99365376
15.99409152	15.9975936
16.01881344	16.00593408
15.969024	16.00441344
16.02160128	15.9901056
15.9821568	16.0096896
16.01001216	15.99072768
16.00434432	15.99922944
15.98844672	16.01086464
16.008192	15.9931008
15.99899904	15.99987456
16.01243136	15.99704064
16.0031232	16.00925184
15.98943744	16.00263936
16.0075008	16.00005888
15.9954048	15.99865344
15.9982848	16.0051968
15.99187968	16.00077312
16.00927488	15.98782464
16.00284672	16.00171776
16.00100352	16.00326144
15.99257088	16.00217856
15.99821568	16.0008192
16.00625664	15.99763968
16.005888	16.000704
15.99058944	15.99883776
16.01121024	16.00768512
15.9819264	15.9963264
16.02150912	16.00717824
16.00356096	15.99422976
16.0069248	16.00604928
15.9757056	15.9998976
16.0011648	15.99842304
16.01178624	16.00372224
15.99001344	15.9945984
16.0152192	16.00604928
16.0003584	15.99351552
15.99876864	16.0020864
15.99141888	16.0002432
16.00932096	16.0033536
15.99162624	15.99452928
16.0131456	16.00952832
15.99250176	15.9964416
15.99646464	16.00040448
16.00971264	16.00545024
15.9905664	15.99162624
16.00132608	16.00326144
16.00222464	16.00614144
16.00017408	15.99420672
16.00003584	16.00022016
15.98582016	15.99987456
16.0169472	16.00683264
16.00252416	15.99261696
15.99118848	16.00033536
16.0123392	15.99565824
15.99614208	16.00194816
15.99176448	16.00872192
16.01655552	15.99328512
15.99107328	16.0083072
15.99945984	15.99715584
15.99830784	15.99768576
15.99024384	16.00245504
16.00821504	15.99634944
16.00503552	16.00201728
16.00215552	16.00955136
16.0068096	15.99047424
15.98395392	16.00618752
16.0207488	16.00386048
15.9884928	15.99662592
15.9936768	16.00095744
16.00240896	15.99925248
16.02038016	16.0061184
15.97671936	16.00031232
15.99508224	16.00072704
16.0013952	15.99542784
16.01955072	15.99952896
15.997824	15.999552
15.99934464	16.00236288
15.99823872	15.99881472
15.98971392	16.00602624
16.00374528	15.99358464
16.00724736	16.0060032
16.00510464	15.99745536
16.00756992	16.00273152
15.99003648	16.00164864
16.001856	15.99372288
16.00017408	16.00146432
15.98823936	15.99648768
16.0157952	16.00259328
15.99766272	16.0062336
16.0033536	16.00257024
15.98870016	15.99234048
16.014528	16.00713216
15.98807808	15.99731712
16.0184448	16.00448256
15.99162624	15.99565824
15.99577344	16.001856
16.01127936	15.99964416
15.9844608	16.00194816
16.01180928	15.99607296
16.0088832	16.00630272
15.98639616	15.99745536
15.9906816	16.00593408
16.00927488	15.99111936
15.99554304	16.0089984
16.015104	16.00137216
16.00501248	15.99616512
15.99118848	15.99982848
15.99637248	15.99422976
15.99462144	16.00079616
16.007616	16.01058816
15.99561216	15.9994368
16.00653312	16.00100352
15.99545088	15.99849216
15.99418368	16.000128
16.01160192	15.99844608
15.99353856	15.99485184
16.00662528	16.00441344
15.98197248	15.99485184
16.00676352	16.00943616
16.00586496	15.99466752
16.00121088	16.00314624
15.99883776	15.99641856
16.00667136	16.00904448
16.008192	16.00263936
15.977088	15.99178752
16.01515008	16.00086528
15.99480576	16.00821504
15.99699456	15.98846976
16.00978176	16.00526592
16.00685568	16.00821504
15.99042816	15.9997824
15.9980544	15.99316992
16.01144064	16.00008192
15.9971328	15.9981696
16.0028928	16.00572672
15.99077376	16.00367616
15.99542784	15.99821568
16.00342272	16.00512768
16.00282368	16.00010496
15.99952896	16.0004736
16.00399872	15.99662592
16.00862976	16.00178688
15.99049728	15.99591168
16.01667072	15.9963264
15.99625728	16.01091072
15.99144192	15.99616512
15.99167232	15.998976
16.00402176	15.99902208
16.01323776	16.00512768
15.99526656	15.99307776
15.99731712	16.01077248
16.00521984	15.9933312
15.99065856	15.99867648
16.01409024	16.00941312
15.9974784	15.98932224
15.98897664	16.00413696
16.00860672	15.99734016
15.99927552	16.0109568
16.00533504	15.99554304
16.00353792	16.00475904
15.98856192	15.99625728
15.99706368	15.99856128
16.00869888	16.00475904
15.9933312	15.99153408
16.00038144	16.00137216
16.00667136	16.00549632
16.00028928	15.99812352
15.9970176	16.00296192
16.00563456	16.00125696
16.00171776	16.00141824
15.99047424	15.994368
16.00591104	16.00987392
15.99936768	15.99812352
16.00275456	15.99973632
16.0050816	15.99475968
15.9954048	16.00526592
15.99250176	15.9889536
16.0106112	16.01086464
15.99593472	15.9934464
16.0061184	16.00521984
15.99842304	16.00339968
16.00303104	15.99789312
15.99330816	16.00535808
16.009344	15.99699456
15.99588864	16.0043904
15.99577344	15.99842304
16.00826112	16.00420608
16.00051968	15.98835456
15.99985152	16.0039296
16.00376832	16.00399872
15.99038208	15.99554304
16.00153344	16.00252416
16.00740864	16.00084224
15.98985216	16.00204032
16.01146368	15.99876864
16.00259328	16.005312
15.99418368	15.99277824
16.003008	16.00736256
16.00102656	16.00275456
15.99616512	15.98980608
16.00137216	16.009344
15.99800832	15.99208704
16.01388288	16.00353792
15.99902208	16.00015104
15.99158016	16.00593408
16.00026624	15.99328512
15.99888384	16.00618752
16.00236288	16.00517376
16.01319168	15.99319296
15.98876928	16.00051968
15.98909184	16.00157952
16.00798464	15.99835392
16.00766208	16.00660224
15.99303168	15.99853824
16.0000128	15.9981696
15.99992064	16.0000128
16.00839936	16.00201728
16.00178688	16.00178688
15.99224832	16.00418304
15.99604992	16.00045056
16.00344576	15.99717888
16.00475904	15.99376896
15.99192576	16.00720128
16.01215488	16.00167168
15.9956352	15.99869952
16.00291584	16.00310016
15.99892992	15.98962176
16.00008192	15.99881472
16.00648704	16.00409088
15.98994432	16.0073856
16.00678656	15.9928704
15.99134976	23.90690304
16.00448256	15.988608
16.0043904	16.0169472
15.99581952	15.98973696
16.00936704	16.00250112
15.99773184	16.01293824
16.00109568	15.99234048
15.99487488	16.00086528
16.00971264	16.0038144
15.98750208	16.0068096
16.011072	15.99238656
15.99446016	15.9935616
15.99197184	16.01673984
16.00851456	15.98178816
15.99081984	16.01678592
16.00770816	15.983424
16.00860672	15.99973632
16.00745472	16.01577216
15.98828544	16.00386048
16.00095744	15.99100416
15.99568128	16.00443648
16.01459712	15.99706368
15.99072768	15.98752512
16.0003584	16.01298432
16.00918272	15.9882624
15.9849216	16.0132608
16.01851392	15.9997824
15.99178752	16.0011648
15.99710976	16.00261632
15.99777792	16.0050816
16.00351488	15.9889536
16.00964352	16.01005824
15.98874624	16.01192448
16.0065792	15.99591168
16.0028928	15.99238656
15.99692544	15.99441408
15.99872256	16.00892928
15.99584256	16.01021952
16.00204032	15.97653504
16.00826112	16.00598016
15.99819264	16.01473536
15.98563584	15.98678784
15.99971328	16.00144128
16.01789184	15.99577344
16.0019712	15.9941376
15.99623424	16.01985024
15.99925248	15.98920704
16.00114176	15.9894144
16.00540416	16.01409024
15.988032	15.99487488
16.00745472	16.01010432
16.00010496	15.99199488
16.00125696	16.01485056
15.99312384	15.99547392
16.01611776	16.00005888
15.986304	15.99547392
15.9990912	16.00121088
15.99266304	16.0011648
16.01952768	15.99660288
15.99227136	16.00952832
16.00259328	15.99646464
15.98948352	16.0043904
16.01570304	15.98959872
15.9969024	16.01077248
15.99556608	15.98300928
16.01065728	16.01673984
15.99618816	15.98512896
15.99634944	16.00816896
15.99780096	16.02035712
16.00584192	15.98229504
16.00038144	16.00363008
15.99856128	15.99618816
16.00683264	16.0200576
15.98351616	15.9919488
16.00687872	15.98759424
15.99446016	16.00775424
16.0176384	15.99637248
15.991488	16.00019712
16.00240896	15.9913728
16.00038144	16.00879104
15.99906816	16.000128
16.00091136	16.00821504
15.99752448	16.00929792
15.99316992	15.98552064
16.00607232	16.00072704
16.00828416	15.99342336
15.99761664	16.01568
16.00406784	16.00236288
15.99584256	15.99245568
15.99692544	15.98731776
16.01563392	16.00621056
15.98982912	16.00651008
15.99853824	15.99134976
16.00897536	16.01655552
15.9992064	16.0003584
15.99512832	15.99662592
16.00003584	15.98982912
16.0046208	16.00545024
15.99526656	16.01478144
16.0094592	15.98529024
15.9882624	16.00618752
16.00996608	15.985152
15.99503616	16.0193664
16.005312	15.99906816
15.992064	15.9935616
16.002432	16.00551936
16.00459776	15.980544
15.99420672	16.02229248
16.00690176	16.01323776
15.99623424	15.97473792
15.994944	16.00045056
15.99745536	16.00814592
16.01952768	15.99826176
15.99280128	16.00088832
16.00215552	15.99653376
15.9994368	16.00856064
15.99787008	15.99671808
16.00667136	16.00077312
15.9980544	16.0123392
15.99224832	15.98621184
16.01938944	16.00402176
15.98335488	15.99395328
16.01489664	16.00452864
15.98298624	16.00457472
16.0089984	16.01319168
15.99692544	15.97669632
16.007616	16.00708608
15.99717888	15.9954048
15.99982848	16.01823744
16.00270848	15.98759424
16.00551936	16.0040448
15.99282432	15.99432192
15.99969024	16.00745472
15.99980544	16.00551936
15.99174144	15.9985152
16.01662464	15.99365376
15.99844608	16.00296192
16.01150976	16.00994304
15.97953024	15.98729472
15.99899904	15.97966848
16.00551936	16.04120832
15.99376896	15.98789376
16.0096896	15.9888384
15.99360768	16.00872192
16.01846784	16.00125696
15.98305536	15.98867712
15.99042816	16.02802944
16.01908992	15.9925248
16.01024256	15.9974784
15.98452992	15.99531264
15.99945984	15.99259392
16.01206272	16.0054272
15.98959872	16.00215552
16.00416	15.9896448
16.00100352	16.00943616
16.00130304	16.00763904
15.99835392	15.98982912
16.00780032	16.00489728
15.9829632	16.01213184
15.99522048	15.98326272
16.01570304	16.0177536
15.99296256	15.98923008
16.00982784	15.99501312
16.00042752	16.0149888
16.00641792	15.99729408
15.99307776	15.99881472
15.98830848	16.0072704
16.01434368	16.00201728
16.00176384	15.98740992
15.98344704	16.00344576
16.01710848	16.00609536
15.99791616	16.0005888
15.98904576	16.0009344
16.0013952	15.99190272
16.00584192	15.9901056
15.9994368	16.01259264
15.99254784	15.99681024
16.01390592	16.01243136
15.99213312	15.99132672
16.00823808	16.00286976
15.99849216	15.98282496
15.99846912	16.02936576
16.00141824	15.99162624
16.01132544	15.99381504
15.99243264	15.98727168
15.99250176	16.01519616
16.00199424	16.0138368
15.99496704	15.99134976
16.01528832	16.0129152
16.00088832	15.9850368
16.00902144	15.99568128
15.98139648	16.00017408
16.00704	16.01448192
16.00856064	15.99201792
15.99561216	16.0083072
16.00210944	15.99674112
16.0003584	15.99386112
15.99116544	16.00399872
16.00505856	16.00107264
16.01178624	15.99038208
15.99284736	15.99842304
16.00132608	16.01457408
15.99508224	15.98351616
15.99623424	15.99821568
16.00920576	16.00072704
16.003584	16.00816896
16.00109568	15.98863104
15.99393024	16.02475776
16.00383744	15.99134976
16.00040448	16.00084224
15.9962112	15.99167232
16.0019712	16.02690048
16.0008192	15.99169536
15.99231744	16.00257024
16.00722432	15.99111936
16.00653312	16.01374464
16.00630272	15.99088896
15.99109632	16.00022016
15.99913728	15.99151104
15.99330816	16.00512768
16.00770816	15.99674112
15.99328512	16.01356032
16.0142976	15.99591168
15.99234048	15.98724864
15.99669504	16.01351424
16.00897536	15.98591232
15.99973632	16.01524224
16.00123392	15.99588864
15.9922944	15.99568128
15.99662592	16.00602624
16.00812288	15.99457536
15.9975936	16.00745472
16.00528896	16.00194816
15.99674112	15.99604992
15.999552	16.00482816
16.00077312	16.00374528
16.00063488	15.99293952
15.99422976	15.98314752
15.997248	16.01079552
16.0115328	16.00201728
15.99888384	15.99807744
16.00637184	16.00263936
15.98876928	16.0239744
16.01224704	15.9843456
15.99441408	15.98508288
16.00724736	29.01441024
15.982848	15.99985152
16.00752384	16.00533504
16.01593344	15.99330816
15.98547456	15.99948288
16.00178688	16.01943552
16.00390656	15.97572864
15.9925248	16.01793792
16.00268544	15.9804288
16.0069248	26.0044416
15.99542784	15.99810048
15.99849216	16.01185536
15.99950592	15.99669504
16.00383744	15.99849216
16.00134912	15.99657984
16.01425152	16.01869824
15.9819264	15.98510592
15.99982848	16.02079488
16.00459776	15.9867648
16.003584	16.00017408
15.9947136	15.99374592
15.99466752	16.00591104
16.01065728	15.99577344
15.99185664	16.0003584
16.01664768	16.00079616
15.99395328	16.0132608
16.00176384	15.98982912
15.99268608	15.9916032
16.00713216	16.01139456
15.9974784	15.99651072
15.9954048	16.0054272
16.01068032	15.9975936
15.9929856	15.9892992
16.0117632	16.00245504
15.98628096	16.028352
16.00455168	15.99729408
15.99406848	16.00146432
16.02012672	15.98671872
15.98959872	15.99257088
16.0038144	16.00975872
16.010496	16.00561152
16.00028928	16.00492032
15.98715648	15.98183424
16.00333056	15.99664896
16.00390656	16.00678656
15.99155712	16.01051904
15.99579648	16.00206336
16.015104	15.99351552
16.00561152	16.01139456
15.99187968	15.98807808
15.99837696	15.99971328
15.99095808	16.01420544
16.011648	15.99376896
15.98565888	15.98793984
16.0109568	16.00040448
15.99611904	16.01512704
15.99918336	15.9918336
16.00478208	15.9990912
16.00010496	15.99950592
16.0077312	15.99549696
15.99812352	16.01178624
15.99975936	15.99975936
15.99796224	15.99616512
15.99289344	16.01240832
16.0160256	15.97757184
15.99623424	16.0092288
15.99653376	16.0051968
16.00349184	16.00422912
15.99604992	15.99927552
15.98939136	16.00411392
16.00250112	16.00563456
16.0114176	15.99478272
15.99657984	16.0004736
16.00846848	15.9895296
15.98764032	16.01319168
16.00229376	15.97830912
16.00498944	15.99616512
16.00395264	16.0228224
15.994944	15.98605056
16.00936704	15.99881472
15.99328512	16.02164736
16.00033536	15.98637312
16.0028928	16.02252288
16.00275456	15.99187968
15.99821568	15.99473664
16.00008192	16.01328384
16.01330688	15.97690368
15.99162624	15.9958656
16.00339968	16.02123264
16.00095744	15.99768576
16.00342272	15.99164928
15.98183424	16.00478208
15.99729408	16.00925184
16.02081792	15.99422976
15.99734016	16.00176384
16.0034688	16.0048512
15.99176448	15.99865344
16.0026624	16.00042752
16.00291584	16.00816896
15.9993216	16.00054272
16.00598016	15.97335552
15.99146496	16.01091072
15.99964416	16.00201728
15.99457536	15.99337728
15.99740928	16.01031168
16.01155584	16.00088832
16.00333056	15.989184
15.9957504	16.01494272
15.99738624	16.00167168
15.99028992	15.99277824
15.99994368	15.99789312
16.0183296	15.99651072
15.99300864	16.01496576
16.00846848	15.99211008
15.99360768	15.99116544
15.9965568	16.00305408
16.01540352	16.00644096
15.98280192	15.99192576
16.0149888	16.01837568
15.98982912	16.000128
16.01056512	15.98966784
15.99641856	15.99685632
15.98819328	15.99397632
16.0137216	16.01217792
16.0138368	15.99591168
15.997248	15.99162624
15.98148864	16.0177536
16.01899776	16.00031232
15.98247936	15.99406848
16.0027776	16.00570368
15.9994368	16.00100352
16.00441344	16.00939008
15.99420672	15.99185664
15.99443712	15.99814656
16.0134912	15.99293952
16.00305408	16.02372096
15.9970176	15.97694976
15.99558912	16.00950528
16.00621056	16.00268544
16.00003584	15.9905664
15.98614272	16.00107264
16.00517376	16.00261632
16.02337536	16.0079616
15.99199488	16.00328448
15.99199488	15.98577408
15.9954048	15.99634944
16.014528	16.01574912
15.99710976	15.98904576
15.99902208	15.99604992
16.00752384	16.0124544
15.98787072	16.0080768
16.0008192	15.98466816
15.98927616	16.01664768
16.00713216	15.9875712
16.00653312	15.99913728
16.00586496	16.00091136
16.01042688	16.01978112
15.98063616	15.97863168
16.00390656	16.02252288
15.9971328	15.98773248
16.01411328	16.00639488
15.99420672	15.99049728
16.00128	15.99676416
16.00240896	16.00621056
15.9993216	16.019136
15.99687936	15.99015168
15.9998976	15.9843456
15.99153408	16.00206336
16.00540416	16.010496
15.99351552	15.99745536
16.01750016	16.01745408
15.98962176	15.99065856
16.00515072	16.00846848
15.99757056	15.97635072
16.00918272	16.01365248
16.00054272	15.99761664
15.99063552	16.00144128
16.0060032	16.00637184
16.00273152	15.99671808
15.9970176	16.00102656
16.00146432	15.9990912
16.00399872	16.00480512
16.00326144	15.9798528
16.00655616	16.0259328
15.98593536	15.98116608
16.00164864	16.0204032
16.01770752	15.98784768
15.979968	15.99270912
15.99964416	16.00574976
16.014528	15.99496704
15.98671872	16.012224
16.02021888	16.0026624
15.9766272	15.99199488
16.0180992	15.99363072
15.9829632	16.00736256
16.01535744	16.000128
15.98893056	16.00409088
16.01512704	16.00835328
15.97999104	15.98909184
16.00574976	16.0098048
16.00833024	15.9936768
16.00160256	15.9977088
15.9990912	15.99464448
16.00512768	16.01282304
15.99277824	16.00353792
16.00468992	15.99699456
15.98982912	16.00482816
16.01254656	15.98750208
15.99464448	16.00356096
16.00736256	15.99427584
16.0004736	15.99422976
15.99397632	16.00839936
15.99323904	15.99653376
16.02134784	16.0167168
15.98639616	15.9896448
15.99358464	16.00284672
16.01042688	16.00915968
15.98485248	15.99088896
16.01321472	16.00429824
16.00144128	15.99164928
16.00273152	16.0060032
16.00268544	16.00563456
15.9977088	15.99729408
16.005888	16.00273152
15.99538176	15.98738688
15.9924096	16.00950528
16.00448256	16.00192512
15.9950592	16.01351424
16.00789248	15.985152
15.99427584	15.99607296
16.00860672	16.00245504
15.99081984	16.00360704
16.01139456	16.00363008
15.98588928	15.99289344
16.01918208	16.01270784
15.9895296	16.00061184
15.99671808	15.99227136
16.01830656	16.01777664
15.9814656	15.98450688
16.00637184	16.00321536
16.00418304	15.99197184
16.00268544	16.00627968
16.0033536	15.99602688
15.98160384	16.01554176
16.0216704	15.98022144
15.98835456	16.0066944
15.99892992	15.9987456
15.9922944	16.00614144
16.01895168	16.00068096
16.0046208	15.99346944
15.98978304	16.00098048
15.99722496	15.99791616
16.00551936	16.00549632
15.9939072	16.00775424
16.0101504	15.99427584
15.99422976	15.99268608
15.99982848	16.00952832
16.00867584	16.01335296
16.00399872	15.98003712
15.99153408	16.0063488
15.9918336	15.98996736
16.00964352	16.01316864
16.00379136	15.99881472
15.98909184	15.98989824
16.00319232	16.01019648
15.996096	16.00413696
16.00609536	15.99480576
16.00595712	16.00710912
15.9925248	16.00637184
16.0066944	15.9895296
15.99911424	16.00699392
16.00310016	15.9934464
16.00602624	15.99618816
15.98427648	16.0103808
15.99492096	15.99676416
16.02920448	16.00793856
15.9801984	15.99533568
16.00998912	15.9853824
16.00045056	16.01985024
15.99457536	16.00038144
16.00360704	15.99358464
15.99637248	15.99929856
15.99070464	16.00505856
16.01125632	15.98775552
15.99727104	16.01733888
15.99607296	15.9901056
16.00648704	16.01261568
15.9836544	15.99098112
16.01885952	16.00118784
16.0031232	15.99174144
15.99208704	16.0079616
16.00051968	16.00671744
15.99925248	15.99035904
15.99641856	16.0117632
16.01701632	15.99554304
15.98017536	15.98911488
16.011648	16.0199424
16.00667136	15.9939072
16.00436736	15.989184
15.98844672	16.00019712
16.00330752	16.01220096
16.00319232	15.9919488
16.00568064	15.99708672
15.99865344	16.01081856
15.99588864	16.00213248
15.99503616	15.99625728
15.99987456	15.99775488
16.00586496	16.00904448
16.00107264	15.98736384
16.01600256	16.01443584
15.98605056	15.99694848
15.9910272	16.00471296
16.002432	16.00452864
16.01710848	15.99049728
15.99376896	16.00948224
15.98821632	15.99047424
16.01667072	16.00176384
16.00240896	16.00729344
15.9916032	16.00314624
16.00107264	15.99164928
15.99489792	15.98890752
16.00061184	16.0011648
15.99634944	15.99927552
16.01837568	16.01180928
15.99185664	16.00003584
15.99524352	15.99538176
16.00390656	15.9974784
16.01056512	16.01277696
16.00621056	15.9925248
15.99084288	16.00621056
16.0069248	15.99462144
15.98764032	15.99462144
15.98830848	16.01664768
16.00418304	15.99420672
16.00724736	16.00881408
16.00823808	15.974784
15.99533568	16.02505728
15.99660288	15.98655744
15.99648768	16.00971264
15.99360768	16.00805376
16.02169344	15.9876864
15.98609664	15.99823872
16.01180928	15.9963264
16.00457472	16.02284544
15.98153472	15.98282496
16.01390592	16.00367616
15.984576	15.989184
16.00411392	16.00121088
16.00121088	16.00501248
16.01680896	15.99899904
15.98770944	16.00031232
16.02095616	16.01512704
15.9841152	15.98766336
16.00091136	15.99611904
15.98800896	16.01519616
16.00148736	15.99427584
16.00321536	16.01655552
16.008768	15.98835456
15.99577344	15.98335488
16.0142976	16.01512704
16.00800768	16.01588736
15.98266368	15.98639616
16.00056576	16.00077312
16.00443648	15.99657984
16.00005888	16.00743168
15.99708672	15.99040512
15.9985152	16.0092288
15.9985152	15.99351552
16.00141824	16.0022016
16.01111808	16.00038144
15.987456	15.99674112
16.00584192	16.02484992
16.01415936	15.98351616
15.98796288	15.9958656
16.00114176	16.00077312
15.99664896	16.00395264
16.00100352	15.99641856
16.00823808	16.0050816
15.9980544	16.00959744
16.00425216	15.9931008
15.99008256	16.00091136
16.00913664	16.0009344
15.99531264	15.99462144
16.00782336	16.00775424
15.9896448	15.98740992
15.99763968	16.02519552
16.0118784	15.97565952
16.0005888	16.00079616
15.99374592	16.00883712
15.98312448	15.9980544
16.01524224	15.99623424
16.011072	16.01517312
15.99199488	16.00752384
15.9963264	15.99326208
16.01471232	15.9895296
15.99084288	16.00141824
16.00199424	15.99998976
16.00823808	15.99268608
15.98697216	16.01197056
16.00759296	16.0003584
15.98669568	15.9936768
16.00160256	15.99372288
16.00434432	16.0177536
16.01450496	15.98777856
15.99208704	16.009344
15.99819264	16.01600256
16.00860672	15.99600384
16.00955136	15.99397632
15.99116544	15.99789312
15.99950592	15.9922944
15.99386112	16.00017408
16.00386048	16.00429824
15.9927552	15.98920704
16.00273152	16.01307648
15.99303168	16.01353728
16.01035776	15.9812352
15.99660288	15.99277824
16.01448192	16.02429696
15.985728	15.98568192
16.00902144	16.005888
16.01356032	16.0009344
15.97554432	16.00339968
16.00676352	15.98955264
15.99466752	16.0008192
16.00455168	16.00471296
15.9956352	15.99830784
16.01065728	16.01180928
16.0025472	16.00227072
16.00747776	16.00091136
15.99192576	15.99787008
15.99335424	15.9798528
16.01662464	16.00528896
15.98351616	16.00501248
16.01157888	16.01830656
16.00121088	15.98220288
15.99593472	15.99973632
16.00906752	16.0040448
15.9907968	16.0020864
16.00616448	16.00395264
16.003008	16.00273152
15.9899904	15.99100416
16.00079616	15.98704128
15.99890688	16.01100288
16.0092288	16.00475904
15.99280128	16.00273152
16.00862976	15.99692544
15.99118848	16.01263872
16.01220096	15.992064
15.98381568	16.00524288
16.00574976	15.99657984
16.01657856	15.99941376
15.98994432	16.00434432
15.99602688	15.99098112
15.99911424	16.00950528
16.0119936	15.99128064
15.99768576	16.01012736
15.99259392	16.00204032
15.99475968	15.99780096
16.00213248	16.00206336
16.00501248	15.99118848
16.00192512	16.00098048
16.0066944	16.00591104
15.99526656	16.00874496
15.9981696	15.97370112
16.01784576	16.0088832
15.98171904	16.01899776
15.99662592	15.996096
16.00015104	15.98925312
16.0078464	15.99987456
16.01010432	16.01077248
15.993792	15.99964416
15.9882624	15.99134976
16.00084224	15.98743296
16.01950464	16.01644032
15.97625856	15.98715648
16.0107264	16.02680832
16.00782336	15.9913728
15.99777792	15.99473664
15.99814656	16.00777728
15.99443712	15.98386176
16.01293824	15.99743232
15.99648768	16.01641728
15.9841152	15.99761664
16.00549632	15.99888384
16.02519552	16.00176384
15.9962112	16.00022016
15.9728256	16.004736
16.0125696	15.98992128
16.00890624	16.00992
15.98003712	16.00561152
16.02922752	15.99973632
16.00111872	15.99729408
15.9948288	16.00466688
15.9933312	15.98713344
15.991488	16.00775424
16.01074944	16.00194816
15.99427584	15.99434496
16.00240896	15.996672
16.00471296	16.01323776
15.9878016	15.98858496
16.00547328	16.0198272
16.0023168	15.98688
15.99704064	16.00005888
16.00766208	16.00637184
16.00390656	15.99830784
15.9922944	16.0046208
15.99646464	15.99411456
16.00538112	16.01044992
16.00858368	16.00959744
15.99146496	15.98164992
16.004736	16.00316928
15.98821632	16.00837632
16.00494336	15.99107328
16.0065792	16.01485056
16.01542656	15.98217984
15.98568192	16.00948224
15.9959808	15.99035904
16.01639424	16.01759232
15.990336	15.980544
16.00777728	16.01865216
15.992064	15.9954048
16.00298496	16.00752384
15.99323904	15.97817088
15.99531264	16.020288
16.01261568	16.00814592
15.99646464	15.98646528
15.99153408	16.0011648
16.00160256	15.9936768
16.0049664	15.98828544
16.02088704	16.01155584
15.98275584	16.0183296
16.00547328	15.97909248
15.99429888	16.02349056
15.99452928	15.98897664
16.01358336	16.00111872
15.99796224	15.99293952
15.99911424	16.0102656
15.99227136	15.98683392
16.01259264	16.0169472
15.98817024	15.98777856
16.0140672	16.012224
15.99648768	15.98605056
16.0020864	16.00040448
15.99634944	16.01132544
16.00975872	15.98443776
15.97982976	16.02809856
16.00780032	15.98006016
16.00736256	16.00586496
16.00526592	15.99485184
15.99084288	16.00489728
16.00740864	16.00157952
15.99925248	16.01010432
15.98367744	15.99072768
16.0200576	15.9936768
15.98798592	16.00913664
16.01381376	16.00558848
15.99577344	15.99245568
15.99061248	15.99372288
16.00572672	15.99499008
16.0005888	16.00045056
16.0092288	16.01139456
15.99561216	15.99860736
15.9996672	16.01316864
16.0000128	15.98671872
15.9947136	16.00422912
16.00786944	16.0073856
15.99549696	15.99867648
16.00252416	15.97681152
15.99003648	16.01420544
16.01849088	16.0054272
16.00558848	16.00051968
15.99499008	15.99837696
16.01040384	15.98674176
15.98830848	16.02899712
15.9927552	15.98966784
16.0046208	16.00432128
16.00040448	15.98416128
16.00233984	16.00360704
15.99757056	15.99745536
16.00065792	16.01779968
16.00337664	15.98335488
16.00330752	16.00471296
15.98116608	16.0107264
16.00948224	15.99012864
16.0026624	16.01330688
15.99323904	15.985728
16.01667072	16.0167168
16.00586496	15.98969088
15.9844608	16.01950464
15.99480576	15.97980672
16.00639488	16.00374528
16.00992	15.99757056
15.99565824	16.01091072
16.00337664	16.0091136
15.9812352	15.98379264
16.00786944	15.99692544
15.99499008	16.01485056
16.0123392	15.9956352
16.00927488	15.98743296
15.99660288	16.01144064
16.00883712	16.00777728
15.98360832	15.98335488
15.99247872	16.01501184
16.00717824	15.99420672
16.00342272	15.98738688
16.00720128	16.00471296
16.00353792	16.00892928
15.99478272	16.0057728
15.99763968	15.99227136
15.99234048	16.00775424
16.00920576	15.97966848
16.0034688	16.02054144
16.00148736	15.99927552
15.99040512	15.99531264
15.99814656	16.0078464
16.00879104	15.99176448
15.99879168	16.005888
15.99842304	15.9957504
16.0066944	15.99844608
16.00194816	15.99911424
16.0019712	16.00310016
15.98936832	16.01346816
16.00777728	15.99289344
15.99895296	15.99902208
15.99139584	16.00471296
16.01031168	16.00475904
15.9964416	15.97948416
16.00316928	16.01800704
16.00388352	16.00259328
15.97669632	15.98289408
16.02620928	16.00883712
15.98936832	15.99480576
16.01459712	16.0125696
15.98946048	15.99130368
15.98736384	15.99259392
16.02438912	16.00356096
15.99634944	16.0071552
15.98812416	15.99927552
16.00210944	16.00683264
16.00399872	15.98317056
16.00416	16.01858304
16.00621056	16.0020864
15.9928704	15.98144256
15.98777856	16.01102592
16.02008064	15.99227136
15.97978368	16.01955072
16.01051904	15.99128064
16.00236288	15.99777792
16.01054208	16.00545024
16.0040448	15.99708672
15.99464448	16.00042752
15.99565824	16.00879104
15.98602752	15.98683392
16.00095744	16.00471296
16.01876736	16.00443648
16.00720128	15.98257152
16.00051968	16.01627904
15.9734016	16.0026624
16.02484992	16.00284672
16.00107264	15.99406848
15.98851584	15.99054336
15.99895296	16.01874432
16.0040448	15.98865408
15.9975936	16.00365312
16.01524224	15.99602688
15.98759424	16.0094592
16.00962048	15.99323904
16.00280064	16.00630272
15.98932224	15.9913728
16.00448256	16.00570368
15.99475968	15.99155712
16.00330752	16.00895232
15.98012928	16.00941312
16.01254656	15.9858432
16.00549632	16.0148736
15.99750144	15.98962176
16.00015104	15.99973632
15.99480576	15.99485184
16.01733888	16.01121024
16.00478208	15.99982848
15.99671808	15.99980544
15.9882624	16.00551936
16.01088768	16.00296192
16.00660224	15.98810112
15.99176448	16.01167104
16.00809984	15.98614272
15.9979392	16.00756992
15.98084352	15.99653376
16.01390592	16.00065792
15.98040576	16.01093376
16.01374464	15.99455232
16.01081856	15.99164928
15.9944832	16.02238464
16.01058816	15.99049728
16.00190208	15.99784704
15.99019776	16.0010496
15.98464512	16.0038144
16.01238528	15.99545088
16.00501248	16.00975872
16.0033536	15.98658048
15.99798528	16.00128
15.99945984	16.00464384
15.99952896	16.01028864
16.00321536	15.99706368
16.00667136	15.99305472
15.98812416	15.98925312
16.01157888	16.03125504
15.99289344	15.97874688
15.99939072	16.01561088
16.00061184	15.99791616
15.996096	15.99512832
16.00429824	16.00031232
16.00713216	15.99664896
15.99199488	16.0069248
15.9931008	15.99397632
16.00333056	16.0063488
16.0063488	15.99215616
16.0083072	15.99547392
15.99019776	16.00966656
16.00222464	15.99042816
15.99208704	16.005888
16.01238528	15.99637248
15.99058944	16.00867584
16.01208576	15.99922944
15.99208704	15.99865344
16.01676288	16.0132608
15.984576	15.99639552
16.00759296	15.9888384
15.98671872	16.00383744
16.0046208	16.01148672
16.0017408	15.99501312
16.00740864	15.99353856
15.98819328	16.00411392
16.01293824	16.0022016
15.9883776	15.98923008
16.01017344	16.02243072
16.00153344	15.99284736
15.99837696	16.00171776
16.00505856	15.98476032
15.99547392	15.99199488
15.99651072	16.02388224
16.00040448	16.00079616
16.00630272	15.98349312
15.99524352	16.01703936
16.00733952	15.98881536
15.98406912	16.00651008
16.01851392	16.00337664
15.99911424	15.9869952
15.99231744	16.008768
15.99565824	16.00153344
16.0170624	16.00671744
15.98512896	16.00828416
16.00190208	15.98823936
16.00800768	16.00326144
16.00545024	16.00895232
15.99600384	15.9865344
15.99591168	16.00123392
16.00443648	16.00800768
16.00015104	15.99319296
15.99720192	16.00471296
16.0106112	16.0101504
16.002432	15.9777792
15.99535872	16.01381376
16.00545024	15.98144256
15.99254784	16.0083072
16.00648704	15.99637248
15.98881536	15.99280128
16.01213184	16.02127872
15.99625728	15.99270912
16.00167168	16.016256
16.00084224	15.97959936
15.99422976	16.016832
16.00528896	15.99300864
15.99512832	16.01335296
15.99418368	15.97959936
16.01961984	16.01572608
16.0032384	15.99404544
15.99312384	16.005888
16.00187904	15.98927616
16.00291584	16.00812288
15.99220224	16.00416
16.00964352	15.99660288
15.98927616	16.00867584
15.99913728	15.99349248
15.99904512	16.0008192
16.01201664	15.99630336
15.99003648	16.01114112
16.00793856	15.98957568
15.996672	15.9969024
16.00303104	16.02150912
16.00814592	15.98194944
16.00192512	15.9959808
15.9896448	16.01040384
16.0016256	16.00146432
15.990912	15.99178752
16.00814592	16.00372224
15.990912	16.00286976
16.00227072	15.9959808
16.00754688	16.01584128
15.9980544	15.99510528
16.0079616	15.99994368
15.9860736	16.00134912
16.00374528	15.98819328
16.01093376	16.01420544
15.99685632	15.99982848
15.99860736	16.00452864
16.00167168	15.99731712
15.997248	16.00494336
16.0069248	15.99201792
15.98185728	15.98828544
16.00284672	16.00890624
16.0119936	15.99533568
15.99554304	15.9996672
15.99902208	16.0100352
16.01058816	15.98162688
15.99734016	16.02657792
16.00130304	15.97273344
16.00328448	16.02402048
16.00985088	16.004736
15.97446144	15.98605056
16.01515008	16.00489728
16.003584	16.00768512
15.99676416	15.99457536
16.00363008	15.99734016
16.00284672	16.00464384
15.9883776	15.99722496
16.00713216	16.0163712
15.99222528	15.98681088
15.99710976	16.00464384
16.00374528	15.98747904
15.99404544	16.0055424
16.01402112	16.0025472
15.99904512	16.01517312
16.00941312	15.97750272
16.00310016	16.00480512
16.00157952	15.99475968
15.97713408	15.99600384
16.0246656	16.01240832
15.98241024	15.98743296
15.99616512	16.0065792
16.0020864	16.02081792
16.01116416	15.99254784
15.9922944	16.00026624
16.00561152	15.99155712
16.00167168	16.01512704
16.001856	15.99273216
16.00994304	16.00038144
15.98796288	16.00199424
16.00280064	15.992064
15.99328512	16.00505856
15.99685632	15.99418368
16.01236224	16.02307584
15.99081984	15.9709824
16.0060032	16.00768512
16.00349184	16.00846848
15.97872384	15.99538176
16.01088768	16.00793856
16.02047232	15.99038208
15.98349312	16.00017408
15.99876864	16.00229376
16.0085376	15.98936832
15.99849216	16.0051968
15.99833088	16.003584
15.99895296	15.9942528
16.0088832	16.00406784
15.99130368	16.01254656
16.01273088	16.0149888
15.99065856	15.977664
16.00077312	16.0092288
16.00397568	16.00639488
16.00063488	15.98782464
16.00489728	16.0186752
15.99637248	15.97231872
16.00194816	16.02185472
16.00579584	15.98948352
15.9947136	15.99457536
15.99349248	16.00268544
15.99830784	16.00759296
16.01918208	15.99791616
15.98614272	16.00091136
16.00192512	16.0009344
15.98982912	16.00402176
16.0198272	16.00084224
15.9904512	15.9982848
15.99395328	16.00303104
16.0083072	15.99128064
16.00418304	16.01966592
15.99830784	15.99061248
15.99745536	16.00217856
16.00978176	16.00137216
15.99234048	16.00164864
15.99704064	15.9846912
16.0019712	16.00521984
16.00655616	16.00517376
15.99432192	16.00839936
16.00754688	15.99319296
15.99395328	15.99049728
16.00432128	16.00056576
16.00280064	16.00867584
15.99383808	16.00697088
15.99577344	15.99867648
16.00275456	15.98579712
15.9954048	16.01480448
16.00296192	15.9887232
16.01312256	16.0148736
15.99081984	15.99162624
16.00994304	16.00572672
15.996096	16.00130304
15.99625728	16.01042688
15.9980544	15.98598144
15.99162624	16.0046208
16.02300672	16.00144128
15.99015168	15.98708736
15.99095808	15.99791616
16.0061184	16.02980352
16.01074944	15.98646528
15.99653376	16.01229312
15.99489792	15.98671872
16.00752384	16.01054208
15.9971328	15.98973696
16.0028928	15.99750144
15.99319296	16.00167168
16.001856	16.00874496
16.00918272	16.00563456
15.98736384	15.99293952
16.00782336	15.9996672
16.00869888	15.99353856
15.99153408	16.00229376
15.9988608	15.994368
15.9973632	16.0152192
16.00754688	15.9890688
16.00229376	15.99962112
16.00399872	16.00386048
15.99190272	15.9898752
16.0016256	16.00286976
15.99752448	15.9975936
15.99664896	16.00849152
16.0051968	16.011648
16.0034688	15.9936768
15.9944832	16.00233984
15.99657984	15.99964416
16.00982784	15.99132672
16.0002432	16.01770752
16.00107264	15.98747904
15.99833088	16.00505856
15.9987456	16.00330752
16.0022016	16.01289216
16.00731648	15.97545216
15.99964416	16.00286976
15.98395392	16.01206272
16.01344512	15.99199488
16.00572672	16.00443648
15.99962112	15.99432192
15.99927552	16.0073856
15.99234048	15.99883776
15.99987456	15.99399936
16.00319232	16.00627968
16.00056576	15.99879168
16.00706304	16.01068032
15.9905664	16.00869888
15.99558912	15.9866496
16.00270848	16.00339968
16.00356096	15.99457536
16.0102656	15.99985152
15.98823936	15.9958656
16.01111808	16.00598016
16.00167168	16.0004736
15.99531264	16.00121088
16.00710912	16.00257024
16.00123392	15.98614272
15.98927616	16.01703936
16.00480512	15.9838848
15.99052032	16.01563392
16.00051968	15.9954048
16.00501248	16.01012736
15.9962112	15.9775488
16.01531136	16.02208512
15.99639552	15.98971392
16.00540416	15.98188032
15.9907968	16.02851328
16.00498944	16.00201728
15.9850368	15.98323968
16.01519616	16.0103808
15.98773248	16.00966656
16.01028864	15.99383808
16.00204032	15.99012864
15.99775488	15.99925248
16.00651008	15.99153408
15.99867648	16.02084096
15.99925248	15.98416128
15.99704064	16.01217792
16.00416	16.00063488
15.99570432	15.99899904
16.00604928	15.99842304
15.99602688	16.00448256
16.00579584	16.00229376
15.9994368	15.99669504
16.00616448	16.00872192
15.99296256	15.99266304
16.01008128	15.99369984
15.99687936	16.01747712
15.99353856	15.97902336
16.00752384	16.01457408
15.9879168	15.98962176
16.00199424	16.02245376
16.0103808	15.9787008
15.99888384	16.01109504
15.98886144	15.993792
16.005312	16.00245504
16.00275456	16.006464
15.98704128	15.99869952
16.019136	15.99561216
15.99457536	16.00809984
16.01001216	15.9986304
15.99929856	15.9998976
15.98625792	15.99116544
15.99941376	16.01277696
16.00918272	15.9965568
16.00524288	16.0080768
16.00148736	15.994368
15.98870016	15.99860736
16.0050816	15.99409152
16.00164864	16.01966592
16.00466688	15.99164928
15.9957504	15.99948288
16.00724736	16.01148672
15.9939072	15.9890688
16.0117632	15.99349248
15.99450624	16.01597952
15.99853824	15.98853888
16.00480512	16.00121088
15.99865344	16.00459776
15.99005952	15.99708672
16.00303104	15.99740928
16.00459776	16.00786944
15.99485184	15.99568128
15.99777792	16.00146432
15.99975936	16.00102656
16.00722432	16.00259328
15.996096	15.99604992
16.00245504	16.01091072
16.00406784	15.99462144
16.00088832	15.98966784
16.00204032	15.99450624
15.9922944	16.01823744
16.01033472	15.99208704
15.99611904	16.01056512
15.99024384	16.0073856
16.00316928	15.9853824
16.01770752	16.00867584
16.00042752	15.98966784
15.98750208	15.99581952
16.00215552	16.00777728
15.99685632	15.99641856
15.99731712	16.00157952
16.00180992	16.00505856
16.00326144	16.00291584
16.0169472	15.99326208
15.98519808	16.01526528
16.00363008	15.98708736
15.99446016	16.00326144
16.00319232	16.00844544
16.0022016	15.99475968
15.99153408	16.00137216
16.01572608	15.99681024
16.0088832	16.0141824
15.98715648	15.99326208
15.99443712	15.99807744
16.0091136	15.99821568
16.00321536	16.0054272
15.97999104	15.9982848
16.01623296	16.00464384
15.98439168	15.99717888
16.0230528	15.99969024
15.98524416	16.00061184
16.00464384	15.98989824
15.99948288	16.01793792
16.01178624	16.00494336
15.9872256	15.99167232
16.00740864	15.99763968
15.991488	16.00708608
16.0124544	15.98865408
15.98568192	15.9967872
16.01915904	16.01021952
15.98646528	15.99639552
16.00270848	15.97982976
16.01328384	16.02971136
15.98582016	15.98807808
16.00568064	15.98946048
15.98879232	16.02003456
16.00943616	15.98660352
15.9970176	16.01438976
15.99927552	16.00240896
16.0117632	15.99289344
16.00100352	15.988032
15.99987456	16.01846784
15.98962176	15.9992064
15.99130368	16.00528896
16.0212096	15.98178816
15.99602688	16.00045056
15.99646464	15.99962112
16.00017408	16.02243072
15.99296256	15.98934528
16.01885952	16.0125696
15.99846912	15.9883776
15.98194944	16.00422912
16.01572608	15.99731712
15.99342336	15.99038208
15.9883776	16.0121088
16.00918272	15.9929856
16.00630272	16.00432128
16.00091136	15.99757056
16.00701696	16.00890624
15.9963264	16.00293888
15.99879168	15.99531264
15.98720256	15.99360768
16.0136064	15.9990912
16.00874496	16.01247744
15.9887232	16.00720128
16.01044992	15.98621184
16.00644096	16.00524288
15.9958656	15.99383808
15.99982848	16.00328448
16.00339968	15.99710976
15.99072768	16.00045056
15.99731712	16.01254656
16.00102656	15.98796288
16.0073856	16.00326144
15.99374592	16.01024256
16.00667136	15.9911424
15.99399936	16.005888
15.99971328	15.99280128
16.00614144	15.99888384
16.01001216	16.01362944
15.9812352	15.99130368
16.01296128	15.99704064
15.99270912	16.00528896
15.9933312	16.00835328
15.99849216	15.99729408
16.00482816	15.99577344
16.00390656	16.0025472
16.00192512	15.9865344
16.00303104	16.02312192
15.9944832	16.00049664
16.007616	15.99181056
15.99462144	15.99019776
15.98386176	16.00183296
16.02084096	16.011072
15.9971328	16.00390656
16.0115328	15.98112
15.99277824	15.99547392
15.99257088	16.0215552
16.00786944	15.98704128
15.9899904	16.00637184
16.01480448	16.01328384
15.9987456	15.99475968
15.99717888	15.99588864
16.00033536	16.006464
15.99139584	15.98455296
15.99657984	16.01102592
16.0166016	15.98727168
15.9919488	16.01547264
15.99722496	15.99784704
16.01319168	15.9979392
15.99501312	16.00510464
16.00545024	15.99913728
15.99697152	15.9967872
15.9929856	16.00823808
15.9985152	15.98298624
16.0118784	16.00503552
15.99745536	16.00351488
16.013376	16.00651008
15.99261696	16.00217856
16.00268544	16.00521984
15.99280128	15.98635008
16.00856064	16.011072
15.99123456	15.99293952
15.99685632	16.00756992
16.00227072	15.99282432
15.99595776	16.008768
15.99846912	15.9950592
16.01183232	16.005312
15.99358464	15.98715648
16.0020864	16.0109568
15.99422976	16.00049664
16.01473536	15.99925248
15.99535872	15.9973632
15.99098112	16.00466688
15.999552	16.01438976
16.01185536	15.974208
15.9867648	16.019136
16.02252288	16.00710912
15.99657984	15.99280128
15.98784768	15.99487488
16.0085376	16.00217856
16.01028864	15.98863104
[truncated: 8,001 more rows]
