# Supplementary material for: Implementation of stimuli with millisecond timing accuracy in online experiments
Source: PLoS One. 2020 Jul 10;15(7):e0235249. doi: 10.1371/journal.pone.0235249 (PMC7351209; doi:10.1371/journal.pone.0235249)
Supplement: S1 File — (ZIP) [file pone.0235249.s001.zip › Supplemental files/data/Flash/flash realtime 60Hz period 16 frames.csv]

CHROME-setInterval	CHROME-CSS3	CHROME-rAF	EDGE-setInterval	EDGE-CSS3	EDGE-rAF	FIREFOX-setInterval	FIREFOX-CSS3	FIREFOX-rAF	IE-setInterval	IE-CSS3	IE-rAF	ptb
15.9996	15.9978	15.99948	15.999	15.9996	16.00086	17.0004	16.0002	15.99924	16.0014	15.9972	15.9999	16.00008
16.9998	16.0026	16.00002	14.9994	15.999	16.00062	17.001	16.0008	15.9993	15.9984	16.002	16.00026	15.99954
14.9988	16.0008	16.00032	16.0038	16.0014	15.99834	16.998	15.999	16.0014	17.0016	16.0002	16.00002	15.9996
16.0008	15.999	16.00026	16.0014	16.0002	16.00098	16.0008	15.9996	15.9993	15.9984	16.0008	15.99996	16.0011
15.9996	15.9996	15.99924	16.0002	15.9996	16.00062	17.0004	16.0002	15.99924	16.0014	15.9972	15.9999	15.99942
15.9996	15.996	16.0011	15.0012	15.999	15.9984	17.0004	16.0026	16.0014	15.9984	16.0014	16.0002	15.99966
16.0002	15.9996	15.99894	17.001	16.0002	16.00074	16.9998	15.9996	15.9996	16.0014	16.002	15.9999	15.9999
16.0002	16.0014	16.00032	15.9996	15.9996	16.00104	16.9992	16.0002	15.99894	15.9984	15.9996	16.00014	16.0008
15.9996	15.9984	16.00008	15.999	15.9996	15.99846	16.9998	15.999	16.00152	16.0014	16.0002	16.00008	15.99972
8.4378	16.0002	15.9999	16.0014	16.002	16.00062	16.002	16.0002	15.99942	15.9984	15.9984	16.00002	15.99984
15.9996	15.9984	15.99924	15.9996	16.0002	16.00092	16.998	15.9984	15.99888	15.0012	15.999	15.99936	15.99954
16.0002	16.002	16.00122	15.9984	15.999	15.99858	17.0016	16.0008	16.00104	14.9982	16.002	16.00014	16.00068
15.9972	15.999	15.99972	16.0026	16.0002	16.00026	16.998	16.0002	15.99954	16.0008	15.9984	15.99996	15.9999
16.0038	15.999	15.9993	16.0002	15.9996	16.00122	17.0016	16.0008	15.99834	15.9984	15.9996	16.00008	15.99942
15.996	16.0002	16.00104	15.9972	16.0008	15.99846	15.999	15.9996	16.00146	16.0014	16.0032	16.00002	15.99978
16.0032	16.002	16.00002	16.0008	15.9996	15.9999	18.0006	16.0008	15.99984	16.0014	15.9984	16.00014	16.00098
15.9978	15.9984	15.99924	16.002	15.9996	16.00134	16.9992	16.0008	15.99876	15.9984	16.0014	15.99978	15.99936
15.9996	16.0002	16.00086	14.9976	16.0002	15.99804	16.002	16.0002	16.0011	16.0014	15.9972	16.0002	15.99984
16.0026	16.0014	15.99984	16.0014	15.9996	15.9999	16.998	15.9984	16.00002	16.9986	16.0014	16.00002	16.00014
15.9996	16.0002	15.99912	16.0002	16.0002	16.0014	17.0022	16.0008	15.99864	16.0014	15.999	15.99954	16.00038
15.999	15.9984	16.0011	15.9978	15.9984	15.99906	16.9974	15.999	16.00122	15.9984	15.999	16.00002	15.99954
16.0008	16.0014	15.99936	16.0026	16.0014	16.00002	17.001	16.0008	16.0002	16.0014	16.0008	16.00026	16.00014
15.9996	15.9978	16.00026	16.0002	15.999	16.00128	16.9998	16.0002	15.99864	15.9984	16.0014	15.9999	16.00038
16.0002	16.0014	15.99996	16.9974	16.0002	15.99888	17.0016	15.9996	16.00104	16.0014	15.9984	16.00002	15.99972
16.0002	15.999	15.99948	16.002	16.0008	15.99954	16.998	16.0002	16.00038	15.9984	16.0002	15.99996	15.9999
16.0014	16.0008	16.0002	15.999	16.0002	16.00188	17.0022	16.0002	15.99846	16.0014	16.0026	16.00014	15.99984
14.9964	15.9996	16.00086	16.002	15.999	15.99894	16.9998	16.0008	16.00104	14.9982	15.9972	16.00008	16.0005
16.0014	15.999	15.99858	15.9978	15.9984	15.99948	16.998	15.9996	16.0005	16.0014	16.002	15.99996	15.99996
16.0008	16.0002	16.00026	15.999	16.0008	16.00146	17.0016	16.0002	15.99846	15.9984	16.0002	15.99954	15.99948
15.9972	16.0014	16.00128	16.002	16.0014	15.99918	16.9986	15.9984	16.0011	16.0014	16.0008	16.00008	16.00002
16.0002	16.0002	15.9984	15.999	15.9996	15.99918	17.0004	15.9996	16.00056	16.0014	15.999	16.00026	16.00068
15.9996	15.9996	16.00068	16.0014	16.0008	16.00152	15.9984	16.0008	15.99858	15.9978	16.0014	15.99996	15.99942
15.9996	16.0002	16.0008	14.9988	15.9978	15.99936	17.0004	15.9996	16.0008	16.002	15.9996	16.00002	16.00002
16.0008	16.0014	15.9987	15.0012	16.0014	15.99918	17.0004	16.0014	16.00068	16.9998	15.9984	16.00014	15.99984
15.999	15.9996	16.0005	16.0002	15.9984	16.0014	17.0004	15.9978	15.99858	16.002	16.0002	15.9999	16.00038
16.0014	15.9984	16.00068	16.0008	16.002	15.99936	16.9998	16.0002	16.00056	15.999	15.9996	16.00002	15.99978
15.9996	16.0014	15.9987	15.999	15.999	15.99912	17.001	16.0008	16.00086	16.0014	16.002	15.99972	16.00008
15.9978	15.999	16.00056	15.9996	15.999	16.00146	16.998	16.0002	15.99858	14.9982	15.9996	15.99978	15.99942
15.9984	16.0002	16.00092	17.0016	16.0014	15.99966	17.0016	16.0008	16.0005	16.0014	15.9966	16.0002	16.00068
15.9996	16.0008	15.99864	15.9996	16.0008	15.99876	16.0014	16.0002	16.00092	15.9978	16.0032	16.00002	15.9999
16.0044	15.9996	16.00044	15.9996	15.9996	16.00152	16.9992	15.999	15.99864	16.0014	15.999	16.00002	15.99966
15.9954	16.002	16.00086	15.9984	15.999	15.99972	17.0004	15.9996	16.00026	9.6732	16.0008	16.00014	15.99984
16.0026	15.9996	15.9987	16.0008	16.0008	15.99876	17.0004	16.0008	16.00116	3.7182	15.9972	15.99984	16.00074
16.0026	15.9978	16.00056	15.9996	15.999	16.00152	16.998	15.999	15.999	10.1952	16.0032	16.00002	15.99936
15.999	16.0008	16.00068	16.0008	15.9996	15.99972	16.9992	15.9996	16.00032	15.9996	16.0002	15.9996	15.99984
15.999	16.0002	15.99948	16.0002	16.0014	15.99864	17.0016	16.0002	16.00122	15.9996	15.999	16.00032	15.99996
15.999	16.0008	15.9999	16.0014	15.999	16.00158	17.0004	16.0002	15.99852	16.0002	15.9996	15.99984	16.00032
16.002	16.0008	16.00062	15.999	15.9978	15.99984	15.9996	16.0008	16.00014	15.9996	16.0008	15.99996	15.9999
15.9996	15.9996	15.99924	14.9982	16.0014	15.99864	17.0004	15.9984	16.00098	16.0002	15.9996	16.00014	16.00008
15	15.9996	16.00086	16.002	16.0008	16.00128	16.9992	16.0008	15.99894	15.9996	16.0008	16.00014	15.9993
15.9966	16.0002	15.9996	16.0008	15.999	16.00002	16.9986	16.0014	15.99984	15.999	16.0002	16.00002	16.00104
16.0044	16.0002	15.99942	15.999	15.999	15.99858	16.002	15.9978	16.0014	15.0012	15.9984	15.9996	15.99984
15.9942	15.9978	16.00062	16.0008	16.0008	16.00134	16.9974	16.002	15.999	15.9996	16.0002	16.00008	15.99924
16.0014	16.0014	16.0008	15.999	15.9996	16.0002	17.0016	15.999	15.99954	16.0002	16.0008	16.00002	16.00098
16.0032	16.0002	15.9984	15.0006	16.0008	15.99846	16.9992	15.9996	16.00128	15.9996	15.9984	16.00014	15.9996
15.999	16.0002	16.0005	15	15.9996	16.00122	16.9998	16.0014	15.99918	16.0002	16.0014	15.9999	15.99948
16.002	15.999	16.00062	15.9984	16.0008	16.00026	17.001	15.9984	15.9993	15.9996	16.0014	15.99996	15.99996
15.9972	16.0014	15.9993	16.0008	15.999	15.9984	16.9998	16.0014	16.0014	16.0002	16.0002	16.0002	16.00068
16.0002	15.9996	16.00092	16.0002	15.999	16.00134	16.9992	15.999	15.99942	16.9998	16.0002	15.9999	15.99972
16.0014	16.0002	15.99924	16.0002	16.0014	16.00032	17.0004	16.0002	15.99912	15.9996	15.9996	15.99954	15.9996
15.9972	15.9996	15.99948	15.999	16.0002	15.99834	17.001	16.0014	16.0014	16.0002	15.9996	16.00026	15.99984
16.002	16.0002	16.00086	16.9998	15.9984	16.00122	17.0004	15.9996	15.99972	15.9996	15.9996	15.99996	16.00032
15.9996	16.0008	16.0005	16.0002	16.0014	16.00032	15.9996	16.0002	15.99894	16.0002	16.0008	16.00008	15.99996
16.002	15.999	15.99822	16.0008	15.9996	15.9984	16.9998	15.999	16.00128	15	16.0002	15.99996	15.99996
15.9996	15.9996	16.00098	16.0002	15.999	16.00116	17.001	16.0014	15.9996	15.9996	15.999	16.0002	16.00044
15.9996	16.0002	16.00038	15.9984	16.0008	16.00038	16.998	15.9984	15.99894	16.0002	16.0014	16.00002	15.99972
15.999	16.0002	15.99924	16.0026	16.0002	15.99858	16.9992	15.9996	16.00128	15.9996	15.9996	16.00002	15.99972
15.9996	16.0008	16.0002	15.999	15.999	16.00098	17.001	16.0026	15.99996	15	15.9996	15.9996	15.9996
16.0008	16.0002	16.00008	15.9978	16.0008	16.00038	17.0016	15.999	15.99858	16.0002	16.0002	16.00008	16.00104
16.0008	15.9996	15.99966	16.0008	15.999	15.99852	16.9998	15.999	16.00128	15.9996	16.0002	16.00008	15.99954
15.9996	16.0008	16.00086	15.0006	15.9996	16.00116	15.999	16.0002	16.00008	16.0002	16.0002	15.99972	15.99948
15.9996	15.9996	16.00008	16.0002	15.9996	16.00032	17.001	16.0008	15.99858	15.9984	15.9996	16.00026	16.00116
15.9996	16.0002	15.99858	15.9996	16.0008	15.99852	16.9998	16.0002	16.00122	16.0014	15.9996	16.00026	15.9993
15.9996	16.0014	16.00116	15.9996	15.999	16.0011	16.9992	15.9984	16.00032	15.9984	16.0008	15.99972	15.99984
16.0008	15.9978	16.00002	15.9996	16.0002	16.00044	17.0004	16.0014	15.99858	15.0012	15.9996	15.9996	15.99978
15	16.0008	15.99948	16.0008	16.0014	15.99846	16.9998	16.0002	16.00098	16.0014	15.9996	16.0002	16.00044
16.0008	16.0002	16.00074	16.9992	15.999	16.0011	17.0022	15.999	16.00032	15.9984	16.0008	15.99996	15.99984
15.999	15.9996	15.9999	16.002	16.0008	16.00032	16.998	16.0014	15.99858	16.0014	15.9984	16.00032	16.00008
16.0002	15.9996	15.9996	15.9996	16.0002	15.99852	17.001	15.9996	16.00098	15.9978	16.002	16.00002	16.00026
15.999	16.0002	16.00008	15.9996	16.0002	16.00116	17.001	16.0014	16.00044	16.0008	15.9984	15.99972	15.99972
16.0008	16.0002	16.00002	16.002	16.0002	16.00044	16.9998	15.9996	15.99852	16.0014	16.002	16.00026	15.99984
15.9996	15.9996	15.9996	15.9906	15.9984	15.99852	15.9984	15.999	16.0008	16.9986	15.999	15.99948	15.99948
15.9996	16.0014	16.00086	16.0128	16.0002	16.00122	16.9992	15.9996	16.00068	16.0014	15.999	16.0002	16.00086
15.9996	16.0002	15.99972	15.0006	16.002	16.00014	17.0022	15.9996	15.99852	15.9984	16.002	15.99996	15.99966
16.0014	15.9996	15.99972	16.0236	15.9996	15.9984	16.9986	16.0014	16.00074	16.0014	15.9978	16.0002	15.99948
15.9996	15.9996	16.00098	16.0008	15.9996	16.0014	17.0022	16.0002	16.00074	15.999	16.0008	15.99984	16.00086
16.0002	16.0002	15.9996	14.9994	16.0002	16.00014	16.9992	15.9984	15.99852	16.0014	16.0008	16.00032	15.99978
15.9996	16.0002	15.999	16.0002	16.0008	15.99852	16.9998	15.9996	16.00056	15.0012	15.999	16.00008	15.99942
16.0002	15.9984	16.00074	16.0002	15.9984	16.0014	17.0004	16.0008	16.00086	15.9984	16.0014	15.99942	16.00014
15.9996	16.0002	15.99948	16.0002	16.0002	16.00002	15.9996	16.0008	15.9987	16.0014	15.9996	16.00008	16.00062
15.999	16.0002	15.9999	15.9996	16.0014	15.99864	17.001	15.9984	16.00032	14.9982	15.9996	16.00008	15.99948
16.0002	16.0002	16.00098	15.9996	15.9996	16.00128	16.998	16.0002	16.00092	16.0014	16.0014	15.99984	15.99972
16.0008	16.0002	15.99912	16.9998	16.0008	16.00008	16.9992	16.0008	15.99876	15.9984	15.9996	16.00026	16.00074
15.9996	17.0004	16.00014	15.9996	15.999	15.99858	17.0004	16.002	16.0002	16.0014	16.0002	15.99996	15.99942
16.0008	15	16.00074	15.9996	16.0002	16.0014	16.9998	15.999	16.00104	16.0014	16.0002	15.9999	15.99996
16.0002	15.9984	15.99942	16.0002	15.999	15.99978	16.9998	15.999	15.99864	15.9978	15.9996	15.99966	15.99984
16.0014	16.0014	15.99984	16.0002	16.0008	15.9987	17.0004	15.9996	16.00038	16.0014	15.9996	16.0002	16.00032
16.0002	16.0008	16.00074	16.0002	16.0002	16.00152	16.0008	16.002	16.00104	16.9986	16.0008	15.99978	16.0002
15.9984	15.9984	16.00008	16.0002	16.0002	15.99978	16.9992	15.999	15.99876	16.0014	16.0002	16.00032	15.99966
15.999	15.9996	16.00014	16.0002	16.0014	15.99864	16.9998	16.0008	16.00002	15.9984	15.9984	16.00008	15.99954
16.0026	16.0008	16.0005	16.0002	15.9984	16.00164	16.9998	15.999	16.00116	16.0014	16.0002	15.9999	16.00104
15	15.999	15.99906	14.9994	16.0014	15.99942	15.999	16.0002	15.99882	16.0014	16.002	16.00014	15.99966
15.999	16.0008	16.00026	16.0002	16.0002	15.999	16.9998	16.0008	16.00038	15.9984	16.0002	15.9996	15.99942
15.999	15.9996	16.00044	16.0008	15.999	16.00146	17.0016	15.999	16.00122	16.0014	15.9984	15.99996	16.00008
16.0002	15.999	15.99894	15.0006	16.0008	15.99942	17.0004	15.9996	15.99846	15.9978	16.0014	16.0002	16.00086
16.0008	17.0016	16.00032	16.0002	15.9996	15.99906	16.9986	16.0002	16.00002	15.0012	15.999	16.00002	15.99948
16.0002	15	16.00026	15.999	15.9996	16.00158	17.0004	16.0002	16.0011	15.9984	15.9984	15.99996	15.9999
15.9996	16.9992	15.99912	16.9764	15.9996	15.99918	16.9992	16.0008	15.99864	16.0014	16.0002	16.00026	15.9999
16.0008	15.0018	16.00062	15.9996	15.999	15.99942	17.001	16.0002	16.00002	15.9984	15.9996	15.99948	15.99948
15.9996	15.9996	16.00086	16.0002	16.0002	16.00158	16.0002	15.999	16.00122	15.0012	16.0014	16.00002	16.00098
15.999	16.9986	15.99906	16.0002	16.0002	15.99894	16.9992	15.9996	15.9987	16.0014	16.0014	16.00038	15.99942
15.9996	15.0018	16.00074	16.0002	15.9996	15.99942	17.0016	16.0014	16.00002	16.9986	15.9978	15.99984	15.99984
16.0014	15.9996	15.9999	16.0002	16.002	16.00152	16.9998	16.0008	16.00134	16.0014	16.0014	15.99996	16.00104
16.0008	16.0002	15.99912	16.0002	15.999	15.99876	16.9998	15.9984	15.99864	15.9984	16.0008	15.99984	15.99924
15.999	15.999	16.00074	15.9996	15.999	15.9999	17.001	15.9996	16.0002	16.0014	15.9996	15.99996	16.00002
15.9972	15.9996	15.99996	15.9996	16.0002	16.00128	16.9986	16.0014	16.00104	8.4264	15.999	16.00002	15.99978
16.0038	15.9996	15.99924	15	16.0014	15.9987	16.0002	16.0002	15.99876	14.16	16.0014	16.0002	15.99966
15.9978	15.9996	16.00074	16.0002	15.999	16.00008	17.0004	16.0002	16.0005	15.9972	16.0002	15.99984	16.00056
16.002	16.0002	15.9999	16.0002	15.999	16.00134	17.001	15.9996	16.00092	15.975	16.0002	15.99948	15.99996
16.0008	16.0014	15.99924	16.0002	16.0014	15.99852	16.998	16.0008	15.99852	16.0014	15.999	16.00026	15.99966
15.9996	16.0002	16.00074	16.0002	15.999	16.00026	17.001	15.9996	16.0002	16.9986	15.9984	16.00002	15.99966
15.9996	14.9988	15.9999	16.0002	16.002	16.00116	17.001	15.999	16.00098	16.0014	15.9996	16.00014	16.00116
16.0008	16.0008	15.99924	17.0004	16.0008	15.9984	16.9986	16.0008	15.99858	15.999	16.0026	16.0002	15.99936
15.9996	16.0008	16.00104	16.0002	15.999	16.00044	16.0014	15.9996	16.0005	16.002	15.9978	15.99936	15.99966
15.999	15.999	15.99972	16.0002	16.0002	16.00104	16.9998	16.0002	16.00098	15.9984	16.0002	16.00014	16.00002
14.9976	16.0002	15.99942	16.0002	15.999	15.99828	16.9986	16.0002	15.99852	16.0014	16.0008	16.0002	16.00056
16.0014	16.0014	16.00086	16.0002	16.0014	16.00074	17.0004	15.999	16.00074	15.9984	16.0002	15.99996	15.99984
16.002	15.9984	15.9996	16.0002	15.9978	16.0008	17.0004	16.0008	16.00086	16.0008	15.999	15.99996	15.99996
15.999	17.0004	15.99978	16.0002	16.0002	15.9984	17.0004	15.9996	15.99852	16.0002	16.0014	16.00038	15.99936
16.0008	16.0008	16.00068	16.0002	16.0002	16.00092	16.9998	16.0002	16.00056	15.0012	15.9984	15.99948	15.99996
16.0002	16.0014	15.9999	15	16.0002	16.00062	17.001	15.9996	16.00068	15.9984	16.0014	16.00008	16.0008
15.999	15.9996	15.99954	16.0002	15.9996	15.99846	17.0004	15.999	15.99864	16.0002	15.9996	16.0002	15.99972
15.9996	15.0006	16.00086	15	16.0014	16.0011	16.9992	16.0014	16.00086	16.0014	16.0002	15.9999	16.00002
16.0008	16.9998	15.9996	16.0002	15.9984	16.00026	16.9998	15.999	16.0005	15.999	15.999	15.99996	15.9996
15.9996	14.9988	15.99984	16.0002	16.0008	15.99858	16.0002	16.0014	15.9984	15.0006	15.9996	15.99984	16.00044
15.9996	16.0002	16.00104	16.0002	15.999	16.00128	16.9998	15.9996	16.00104	16.9992	16.0002	15.99996	15.9999
16.0002	15.9996	15.99942	16.0002	16.002	16.0002	16.9998	15.999	16.00038	15.9996	15.999	16.00014	15.99984
15.9996	16.9992	15.99906	16.0002	15.9996	15.99852	17.0004	16.002	15.99858	15.9996	16.002	15.99996	15.9996
15.9996	16.002	16.0008	16.9998	16.0002	16.00128	17.0004	15.999	16.00128	16.0002	15.9996	16.00008	16.00014
16.0002	16.0002	15.99948	16.0002	15.9984	15.9999	17.0004	15.9996	16.00014	15.9996	15.9996	15.9996	16.0008
15.9996	15.9978	16.00014	16.0002	16.0014	15.99876	16.9998	15.9996	15.99858	15.9996	16.0008	16.00008	15.9993
16.0008	15	16.0008	16.0002	15.9996	16.0014	16.9998	16.0008	16.00128	16.0008	15.999	16.00014	15.99996
16.0002	16.9998	15.99948	16.0002	15.999	15.99972	15.9996	15.999	15.9999	15.9996	15.999	16.00008	15.99984
16.0002	15.0018	16.00026	16.0002	16.0008	15.99888	16.9992	15.999	15.99882	16.002	16.0008	16.00002	15.99954
16.0002	15.9996	16.0008	16.0002	16.0002	16.00152	17.001	16.0002	16.0014	14.9988	16.0008	15.9996	16.00092
15.9996	15.9984	15.99834	16.0002	16.0014	15.99954	16.9992	16.002	15.9996	16.0014	15.999	16.00002	15.99978
15.999	17.0004	16.00014	16.0002	15.999	15.99882	17.0004	15.9978	15.99894	15.9978	16.0002	16.0002	15.99954
16.0002	15	16.00074	16.0002	15.999	16.00152	17.001	16.0014	16.00152	16.0008	16.0002	16.00008	16.00008
16.0008	17.0004	15.99954	15.9996	15.9996	15.99948	16.9986	15.9996	15.9993	16.0002	16.0014	15.9999	16.00068
16.0008	16.0002	15.9999	15.9996	16.0002	15.999	16.0008	15.999	15.9993	16.9998	15.9984	16.00026	15.99984
14.9994	15.0012	16.00086	15.9996	16.0008	16.0017	16.9992	16.002	16.0014	16.0008	16.002	15.99948	15.99978
15.9996	17.0004	15.99936	15.9996	15.9972	15.99912	17.0004	16.0002	15.99918	15.999	15.9996	16.00026	15.99984
16.0014	15.9996	15.99954	15.9996	16.002	15.99936	16.9986	16.0002	15.99936	16.0002	15.999	16.00002	15.99948
15.9996	14.9994	16.0008	15.9996	16.0002	16.0014	17.0004	15.9996	16.0014	16.0008	15.9996	16.00002	16.00104
15.9996	16.9992	15.99918	15	16.0002	15.999	17.0004	16.0008	15.99894	16.0008	15.999	15.99996	15.99948
16.9998	14.9994	16.00032	15	15.9996	15.9996	16.9992	15.999	15.99978	16.0008	16.0014	16.00008	15.99972
15.0006	16.0008	16.00086	15.9996	16.0002	16.00146	17.001	16.0002	16.00134	15.9996	15.999	15.99954	16.00014
15.999	15.9996	15.99966	16.0026	16.0002	15.9987	16.0008	16.0008	15.9987	16.0008	16.0026	16.00008	16.00038
16.0014	17.0016	15.99918	15.9996	15.999	15.99984	17.0004	16.0008	16.00008	15.9984	15.9972	16.0002	15.99972
16.9992	15.9984	16.00074	15.9996	15.9996	16.00146	16.9998	15.9978	16.0011	15	16.002	16.00002	15.99984
16.0002	15.0012	15.99936	15.9996	15.9996	15.99852	16.9986	16.0008	15.9987	15.0006	15.9978	15.99996	15.99972
14.9994	16.9986	16.00056	16.9998	16.0008	16.00008	17.0004	16.0014	16.00032	15.999	16.0026	15.99996	16.0005
15	14.9994	16.00068	15.9996	15.999	16.00122	16.9998	16.0002	16.00092	16.0008	15.9996	15.99966	15.9999
16.0014	17.0022	15.99852	15.9996	16.0014	15.99858	17.001	15.9996	15.99864	15.9996	15.999	16.00026	15.99984
16.9998	15.9978	16.00032	16.0026	15.9984	16.00032	16.9998	15.9984	16.0005	16.0008	15.999	16.00002	15.99954
14.9994	16.002	16.00056	15.9996	16.002	16.00104	16.0002	16.002	16.00074	15.9996	16.002	15.99996	16.00104
8.4366	15.999	15.99948	15.9996	15.9978	15.99852	17.001	15.9984	15.99858	17.0004	15.999	16.00008	15.99984
16.9998	16.0002	16.00068	15.9996	16.002	16.0005	16.9974	16.0014	16.0008	15.999	16.0002	15.99978	15.99948
15.0006	16.0008	16.00032	15.9996	15.9978	16.00098	17.0004	15.9984	16.00056	16.0002	15.999	16.00008	16.00008
15.9978	15.9984	15.99852	15.9996	16.0002	15.99852	15.9996	16.0008	15.99852	16.0002	16.0008	16.00014	16.00062
16.0014	15.0006	16.0005	15	16.0002	16.00056	16.9986	15.9996	16.00104	16.0008	15.9996	16.00002	15.99924
14.9988	17.0016	16.00062	15.9996	16.0008	16.0008	16.9992	16.0002	16.00038	16.0014	16.0008	16.00002	16.00032
16.0014	15.9984	15.99924	15.9996	15.9984	15.99834	17.001	15.9996	15.99846	16.0002	16.0008	15.9996	15.99942
15.9978	16.0008	16.0008	16.0026	16.0026	16.00086	17.0016	16.0014	16.00134	15.999	16.0002	16.00008	16.00074
16.0008	16.0002	16.00032	15.9996	15.999	16.00068	16.9992	15.999	15.99996	16.0008	15.999	15.9999	15.99978
16.002	16.0002	15.9984	15.9996	16.0008	15.9984	16.9992	16.0008	15.9987	14.9994	16.0014	16.0002	15.9999
15.999	15.999	16.00074	16.9998	15.9996	16.00098	17.001	15.9984	16.00128	16.0008	15.9996	16.0002	15.99942
16.0008	15	16.00038	15.9996	16.0002	16.0005	15.999	16.0008	16.00002	16.0008	15.9984	15.99942	16.00002
15.9978	16.9998	15.99948	15.9996	15.9996	15.9984	16.9992	15.999	15.99876	15.9978	16.0008	16.00032	16.00056
17.0004	15.999	16.0008	15.9996	16.0002	16.0011	16.9998	16.002	16.00128	16.0002	15.9996	16.00008	15.9996
15.0012	16.0002	16.00026	15	15.9996	16.00032	17.0016	15.9996	15.99966	16.0014	15.9996	15.99984	16.0002
16.0002	16.0002	15.9984	16.0026	15.9996	15.99858	16.998	15.999	15.999	16.9992	16.0002	16.00026	15.99966
15.9972	16.0008	16.00098	15.9996	16.0014	16.00116	17.001	15.9996	16.00134	16.0008	16.0002	15.99942	16.00044
17.0022	15.9984	16.00002	15.9996	16.0002	16.00032	16.9992	16.0002	15.99942	15.9996	16.0008	16.00026	15.9999
15.0012	15.9996	15.9993	15.9996	15.9996	15.9984	16.9998	16.0008	15.99912	15.9996	16.0008	16.00008	15.99984
16.0002	16.0014	16.00092	15	15.9996	16.0014	16.0014	15.9996	16.00164	15.9996	15.9996	15.9999	15.9996
15.9972	16.0002	16.0002	15.9996	15.999	15.99996	17.0004	15.999	15.99906	15.0006	15.9996	16.0002	16.00092
16.0008	15.9996	15.99948	15.9996	16.0002	15.9987	16.998	16.0008	15.99936	16.0002	16.0014	15.99978	15.99972
15.9996	15.9984	16.00068	15.9996	16.0002	16.0014	17.0022	15.9996	16.00146	16.0008	16.0008	15.99996	15.99972
16.0014	16.0002	15.99924	15.9996	16.0002	15.99984	16.9992	15.999	15.999	16.9992	16.0002	15.99984	15.9999
17.001	15.9996	15.99948	15.9996	16.002	15.99864	17.001	16.0002	15.99954	16.002	15.9996	16.00026	15.99996
14.997	15.9996	16.00074	16.0026	15.999	16.00152	16.9974	16.0014	16.0014	15.999	15.9978	15.99954	16.00038
15.0006	15.9984	16.00014	16.9998	16.0002	15.99966	17.001	16.0002	15.99888	16.0002	16.0026	16.00008	16.00008
16.998	16.0008	15.99924	15.9996	15.9996	15.99894	16.9998	16.0002	15.99984	16.0002	15.999	16.00032	15.99984
16.0038	15.999	16.00104	15.9996	16.0008	16.0014	16.9998	16.0008	16.0014	15.9996	16.0008	16.00002	15.99924
14.9982	16.0014	15.99996	15.9996	15.999	15.9996	16.9998	15.999	15.99858	16.0002	15.9996	15.99978	16.00008
15.9996	16.0008	15.9996	15.9996	16.0008	15.99894	17.001	16.0014	16.00002	15.9996	16.0002	15.99996	16.00104
16.0014	15.999	15.99996	15.9996	16.0002	16.00164	15.9996	15.9984	16.00128	16.0002	15.9996	15.9999	15.99924
16.0002	14.9994	16.00002	15.9996	16.0002	15.99942	16.9992	16.0014	15.99852	15.0018	16.0008	15.99996	15.99996
16.998	17.0016	15.99936	16.0026	15.999	15.99894	17.0022	15.9984	16.00032	16.0002	15.999	16.00026	16.00008
15.0018	15.9984	16.00116	14.997	16.0014	16.00164	16.9998	15.9996	16.00104	15.9984	16.0002	16.00008	15.9996
15.9996	16.0014	15.99978	15	15.999	15.99924	16.9974	15.9996	15.99852	16.0002	15.9984	15.99996	16.00074
15.9972	15.9984	15.99972	16.0026	15.9996	15.99918	17.0022	16.002	16.00056	15.9978	16.0008	15.99966	15.99984
16.0014	15.9996	16.00092	15.9996	16.0002	16.00152	17.0004	15.9984	16.0008	16.002	16.0014	16.00008	15.99978
16.0008	16.0014	15.99972	15.9996	16.0008	15.99918	15.9996	16.002	15.99858	17.0004	15.9984	15.9999	15.99984
16.0008	15.9996	15.99864	15.9996	15.999	15.99924	16.9992	15.9984	16.0008	16.0008	16.0014	16.00032	16.00008
15.9966	15.9996	16.00074	15.9996	16.002	16.00152	17.0004	15.9996	16.00056	16.0002	16.0002	15.99984	16.0005
16.0038	15.9996	15.99978	15.9996	15.9978	15.99912	16.9992	16.0008	15.99846	15.9984	15.9984	15.99996	15.99978
15.9984	15.9996	15.99984	16.9998	15.9996	15.99942	17.0004	15.9996	16.00098	16.0002	16.0014	16.00014	15.99984
15.999	16.0014	16.00074	16.0002	16.0008	16.00146	16.9986	16.0002	16.0005	16.0014	15.9996	15.99966	15.9996
16.002	15.9996	15.99954	15.9996	16.0008	15.99906	17.001	15.9984	15.99858	14.9982	15.999	15.99996	16.00008
15.9972	15.9984	15.99966	15.9996	16.0002	15.99936	17.001	16.0014	16.0011	16.0014	16.0008	16.00008	16.00002
16.0008	16.002	16.00068	15.9996	15.9996	16.00152	15.9978	15.9996	16.0002	15.9996	15.9984	16.00014	16.00056
16.002	15.9996	15.9996	16.0026	15.999	15.999	17.0022	15.9996	15.99858	15.999	16.0014	16.00002	15.99966
16.0008	15.9984	15.99966	15.9996	16.0008	15.99954	16.9986	16.0002	16.00122	14.9994	15.999	16.0002	16.00002
15.9972	15.0012	16.00068	15.9996	15.999	16.00146	16.0014	16.0002	15.99996	15.9996	16.0008	15.99984	15.99954
16.0002	17.0004	15.99984	15	16.0026	15.99876	16.9992	15.999	15.99864	16.0002	16.0014	15.9996	15.99978
16.0008	15.9984	15.99954	15.9996	15.999	15.99978	17.0004	15.9996	16.00146	16.002	15.9978	16.00002	16.00116
15.999	16.0008	16.00068	15.9996	16.0002	16.00134	17.001	16.0002	15.99978	16.0002	16.0002	16.00002	15.99966
15.0012	15.0006	15.9996	15.9996	15.999	15.9987	16.9998	15.999	15.99894	15.9996	16.0008	15.99996	15.99942
16.0014	15.9996	15.99966	15.9996	16.0008	15.99996	17.001	16.0002	16.00134	16.9998	16.0002	16.00032	16.00008
16.998	15.999	16.00068	15.9996	16.0008	16.00122	15.9996	16.0002	15.99954	15.9996	15.9996	15.9996	15.99972
14.9976	16.0014	15.99942	16.9998	16.0008	15.99876	16.998	16.0008	15.999	15.9996	16.0008	16.00002	16.00074
16.002	16.0002	16.0005	16.0032	15.999	15.99984	17.0004	16.0002	16.00158	16.0014	16.0008	16.00026	15.99978
16.0008	15.9996	16.00092	15.9996	15.9996	16.00122	16.9998	16.0008	15.99936	15.999	15.9978	16.00002	15.9999
15.9996	15.999	15.99936	15.9996	15.999	15.99858	16.9998	15.9996	15.9993	15.9984	16.0014	15.9999	15.9996
16.0008	16.0014	15.99948	16.0002	16.0008	16.00002	17.0004	15.9996	16.00146	16.0014	16.0008	16.0002	16.00008
16.0002	16.0002	16.00068	15.9996	16.0008	16.00122	17.001	16.0002	15.999	16.0002	16.0002	15.99948	16.00068
15.9972	15.999	15.99948	15	15.999	15.99858	16.9992	15.999	15.99948	15.9984	15.9996	16.00014	15.99936
16.002	16.0014	15.9996	15.9996	16.0008	16.0002	17.0022	16.002	16.0014	15.0012	16.0002	16.00002	16.00002
15.9996	16.0002	16.00056	15.9996	15.9984	16.00116	16.998	15.9984	15.99888	16.0008	15.9996	16.00002	15.9999
16.0014	15.9996	16.00014	15	16.0008	15.9987	16.0002	16.0014	15.99972	15.9966	15.999	16.00008	15.9996
16.0008	15.9984	15.99972	15.9996	16.0014	16.0005	16.9992	15.9978	16.0014	15.0018	16.0002	16.00008	16.00074
15.9978	16.0008	16.00062	15.9996	15.999	16.00116	17.001	16.0008	15.99882	15.9996	16.0008	15.9996	16.00008
16.0008	16.0008	15.99918	15.9996	16.0014	15.99834	16.9998	16.0008	15.9999	16.0014	16.0008	16.00002	15.9996
16.0014	15.9996	15.99966	15.9996	15.9984	16.00062	16.9998	15.999	16.00128	16.9998	15.9996	16.00008	15.99978
15.9984	15.9996	16.0014	16.0002	16.0014	16.00086	16.9992	16.0014	15.99858	16.0014	16.0008	16.00008	15.9999
15.9984	15.9984	15.99924	15.9996	15.999	15.99846	17.0016	15.999	16.0002	15.9978	15.9996	16.0002	16.00038
16.0014	16.0002	15.99978	17.0028	15.9996	16.00068	16.9998	16.002	16.00104	16.0026	15.999	15.99948	15.99984
16.0014	16.0008	16.00026	15.9996	16.0014	16.0008	17.001	15.999	15.9987	15.9978	15.9996	15.99996	16.00002
15.9978	16.0008	16.00002	15.9996	15.9984	15.9984	15.9996	15.999	16.00032	15.9984	16.0008	16.0002	15.99936
16.0026	15.9984	15.9996	15.9996	16.0002	16.00086	16.998	16.0008	16.0011	16.0014	16.0008	16.00008	16.00104
15.9984	16.0002	16.00044	15.9996	16.002	16.00068	17.0022	16.0014	15.9984	15.999	16.0008	16.00014	15.99978
15.0012	16.0014	15.99942	15.9996	16.0002	15.99834	16.9998	15.999	16.00056	16.002	15.999	15.99978	15.9996
15.9984	15.9996	16.00038	15.9996	15.9978	16.00098	17.0016	16.0002	16.00086	15.9984	16.0008	16.00038	15.99978
15.999	15.9984	16.00032	15.9996	16.0014	16.0005	16.9992	15.9996	15.99852	15.0006	16.0002	15.99942	15.99996
16.0008	16.0008	15.99924	15	16.0002	15.99816	16.9992	16.0002	16.00062	16.0008	15.9996	16.00014	16.0005
16.0014	15.9996	16.00044	15.9996	15.9996	16.0011	17.001	15.999	16.0008	15.9996	15.9996	15.99996	15.99978
15.9996	16.0002	16.00062	16.0026	16.0002	16.00056	16.9992	16.0002	15.9984	15.999	17.0016	16.00008	16.0002
15.9996	16.0008	15.99894	15	16.0002	15.99852	16.9998	16.0008	16.00074	16.0002	14.9976	16.00014	15.99942
16.0014	16.0002	16.00074	15.9996	15.9996	16.00122	17.0016	15.9996	16.0008	16.0008	15.9996	15.99978	16.00062
15.999	15.999	16.00014	16.9998	16.0008	16.00014	16.9974	15.9996	15.9984	15.9996	16.9998	16.0002	15.99996
15.9996	16.0008	15.999	15	15.9996	15.99852	16.0008	16.0008	16.00092	15	15.0006	15.99984	15.99996
15.9996	15.9984	16.00074	16.9998	16.0002	16.00146	17.001	15.999	16.00056	16.0008	16.0008	15.99948	15.99948
16.0002	16.0002	16.0002	15.9996	16.0014	16.00008	16.9992	16.002	15.9984	15.9984	16.9986	16.00032	16.00104
15.9996	16.0008	15.99918	15.9996	15.9984	15.99858	17.001	16.0002	16.00104	16.0014	15.0012	15.99984	15.99978
16.0008	16.0008	16.00062	15.9996	15.999	16.0014	16.9986	16.0002	16.00044	15.0006	16.0008	15.99996	15.99936
15.9978	15.9996	16.00008	16.0026	16.002	15.9999	16.9992	15.9984	15.99858	16.9998	17.0004	16.0002	15.9999
16.0032	16.0002	15.99888	15.9996	15.999	15.99852	17.0022	15.9996	16.00098	15.9996	15.9996	15.9999	15.99978
15.9972	15.999	16.0008	15.9996	16.0002	16.00146	16.9998	16.0014	16.00038	15.9996	15	16.00008	16.00062
16.002	16.0002	16.00026	15.9996	16.0014	15.99978	16.998	15.9996	15.99846	15.999	16.9998	16.00008	16.00008
16.0002	15.999	15.99996	15	15.9984	15.99876	17.0034	15.9984	16.00116	16.0008	16.0002	15.99996	15.99978
16.0014	16.0014	15.99966	15.9996	15.9996	16.00152	16.9974	15.9996	16.00032	16.0008	14.9994	16.00026	15.99942
16.0002	15.999	16.00032	15.9996	16.0002	15.99972	17.0004	16.002	15.99858	15.9984	17.001	15.99966	16.00122
15.9996	16.0008	15.99966	15.9996	15.9996	15.99888	16.0002	15.9984	16.0011	16.002	15.999	15.9999	15.99966
15.9984	16.0002	15.99972	15.9996	16.002	16.0014	17.0004	16.0008	16.00026	15.9978	15	16.00002	15.99924
16.0032	16.0002	16.00134	15.9996	15.999	15.9996	17.0004	16.0014	15.99864	15.9996	17.0004	16.00014	16.00008
15.9972	15.9984	15.99888	16.9998	15.9996	15.99894	17.001	15.9984	16.0011	16.0002	16.0014	16.00014	16.00008
16.0026	16.0002	15.9996	16.0026	16.0008	16.00146	17.0004	16.0014	16.0002	15.0006	15.9996	15.9999	16.0002
15.0006	16.0002	16.00116	15.9996	16.0002	15.99942	16.9998	15.9984	15.99852	16.0014	15.999	16.00008	15.99996
16.0002	16.0008	15.99912	15.9996	15.9984	15.99912	16.9992	16.002	16.00134	16.0002	15.999	15.99942	15.9999
16.0002	16.0002	16.00068	15.9996	16.0002	16.00152	15.9984	15.9972	16.00008	15.9984	16.0002	16.00002	15.99942
15.9972	15.999	16.00014	15.9996	15.9996	15.99924	17.001	16.0008	15.99852	16.0014	16.0002	16.0002	16.00104
15.9996	15.9996	15.99894	15.9996	16.0002	15.99924	17.0022	16.0002	16.00134	15.999	16.0002	16.00002	15.99972
16.0032	16.0002	16.00062	15	16.0008	16.0014	16.9998	15.9996	16.00002	16.9986	16.0008	15.9999	15.99942
15.9954	16.0002	16.00026	16.9998	15.9984	15.99924	16.9992	15.9996	15.99858	16.002	15.999	16.00032	15.9999
16.002	16.0014	15.999	15	16.0002	15.99924	16.9998	16.0014	16.00128	16.0002	15.9996	15.99978	16.00074
16.002	15.999	16.00074	14.9994	16.0008	16.00158	17.0022	15.999	16.00014	15.999	16.0014	15.99996	15.99954
15.9978	15.999	16.00032	15.9996	15.999	15.99924	16.998	16.0008	15.99858	15.9984	15.9996	15.9996	16.00014
16.002	16.0002	15.99924	15.9996	16.002	15.99918	16.0014	15.9996	16.0014	16.0008	16.0008	16.00008	15.99966
16.0002	16.0002	16.00062	15.9996	15.999	16.00152	16.9986	16.0008	16.00002	16.0008	16.0002	16.00014	16.00044
15.9996	16.0002	16.00032	16.0002	15.9996	15.99918	16.9998	15.999	15.99864	15.9996	16.0002	16.00008	15.99984
15.999	16.0002	15.99918	16.0032	16.0008	15.99924	17.001	16.0008	16.00128	16.0008	15.9996	16.00008	16.00002
15.999	16.0008	15.9999	16.9998	16.0002	16.00164	17.001	15.9996	15.99996	15	15.999	15.99978	15.9996
16.0032	15.9984	16.00128	16.0002	15.9996	15.99894	16.9986	16.0014	15.99864	15	16.0002	16.00014	16.00068
15.9966	15.9996	15.99906	16.0002	16.0002	15.99942	17.0016	15.9984	16.00116	15.999	15.999	16.00002	15.99996
16.0014	16.0002	15.99984	15.9996	16.0002	16.00158	16.9992	16.0008	16.00008	16.0002	16.0008	15.99966	15.9993
15.999	16.0008	16.0005	15.9996	16.0002	15.999	15.999	16.0002	15.99876	15.9996	16.0014	15.99996	15.99978
16.002	16.0014	15.99996	15.9996	15.9978	15.99936	17.0004	15.9996	16.00134	16.0008	15.9984	16.0002	16.00086
16.0008	15.9978	15.9999	15.9996	16.0008	16.00158	17.001	16.0002	15.99996	16.0002	15.9996	15.99984	15.99966
16.0002	16.0026	16.00038	15.9996	16.002	15.99906	16.9998	15.9984	15.99858	17.0016	15.9996	16.00032	15.99972
15.9984	15.9978	15.99918	15.9996	15.999	15.99948	16.9998	15.9996	16.00146	16.0002	16.0002	15.99996	15.99984
15	16.0008	16.00002	15	15.9996	16.0014	16.9986	16.0014	15.99984	15.999	15.999	15.99996	16.00056
15	15.999	16.0005	15.9996	16.0014	15.99906	17.0004	16.0008	15.9987	16.0008	16.0008	15.9996	15.9996
16.0002	16.0014	15.9999	15.9996	15.9996	15.9996	16.998	15.9996	16.0014	15.9996	16.0002	15.99996	16.00026
15.9996	16.0002	16.00026	16.0032	15.999	16.0014	17.0016	16.0002	15.99984	16.0002	16.0002	16.0002	15.99948
16.0008	16.0002	16.00044	15.9996	16.0008	15.999	16.9986	15.9984	15.9987	16.0008	15.999	16.00002	16.00062
15.9984	15.9984	15.99894	15.9996	15.9978	15.99954	16.9998	16.0008	16.0014	15.999	16.0008	15.99996	16.00008
15.9996	16.0008	16.00014	15.9996	15.999	16.00134	17.0022	15.9984	15.99984	15.9996	16.0008	16.00002	15.99948
16.9998	15.999	16.00044	15.9996	15.9996	15.999	15.9978	15.9996	15.99876	15.9996	16.0002	16.00026	15.99972
15	16.0014	15.99912	15.9996	16.0032	15.99966	17.0028	15.9996	16.00134	16.0008	16.0002	15.99948	15.99996
16.0014	16.0014	16.0002	15.9996	15.9996	16.0014	17.0004	16.0014	15.99996	15.999	15.999	16.00008	16.0005
15.999	15.999	16.00134	15.9996	16.0014	15.99894	16.9974	15.9996	15.99864	16.0002	15.9996	15.99984	15.9996
16.0008	15.9984	15.99894	15.9996	16.0002	15.99972	17.0016	16.0008	16.00134	16.0008	16.0002	16.00026	16.00002
16.0002	16.0002	16.00038	15.9996	15.999	16.00128	17.0004	16.0002	15.99984	16.9998	15.999	15.9999	16.00002
15.9996	15.9996	16.0005	16.0026	15.999	15.99888	17.0004	16.0002	15.9987	16.0008	16.0008	16.00008	16.00026
15.9996	16.002	15.999	15.9996	16.0014	15.99966	16.9986	15.999	16.0014	16.0008	16.0002	16.00008	16.00002
15.9996	15.9978	16.00044	15	15.999	16.00158	15.999	15.999	15.9999	15.999	15.9996	16.00008	15.9999
16.0014	16.002	16.00002	15.9996	16.0014	15.99876	17.0022	16.0002	15.99864	14.9994	16.0008	15.99948	15.9993
15.9996	15.9984	15.99918	15.9996	15.9996	15.99972	16.9992	16.0002	16.00134	16.0002	15.999	16.0002	16.00032
15.999	16.002	16.00032	15.9996	16.0008	16.00134	16.9992	16.0014	15.9999	16.0002	16.0014	15.99984	16.00038
15.9996	15.9996	16.00116	15.9996	15.9978	15.99894	17.0016	15.9996	15.99864	15.9996	16.0008	16.00002	15.99966
15.9996	15.9984	15.99918	15.9996	15.9984	15.9996	16.9992	15.9984	16.00134	15.9996	16.0002	16.0002	16.00014
16.0014	16.0008	16.00074	16.9998	16.0032	16.00146	17.001	16.0008	15.9999	16.0002	15.9978	15.9999	15.99984
15.9996	15.999	15.99984	15.9996	15.9996	15.99882	16.998	15.9996	15.99876	14.9994	16.0008	15.99996	16.0002
15.999	16.0002	15.99906	16.0026	16.0008	15.99966	17.0016	16.0002	16.00128	16.0014	16.0008	16.0002	16.00002
15.9996	16.0002	16.0008	15.999	15.9996	16.00158	17.001	16.0008	16.00002	15.999	15.9984	15.9999	15.9999
16.0008	15.9996	15.99996	15.9996	15.9996	15.9987	17.001	16.0008	15.99858	16.0008	16.0002	15.99954	15.99936
16.0002	16.002	15.99906	15.9996	15.9996	15.99978	16.0002	15.9984	16.00146	16.0002	16.0002	16.00032	16.00014
15.999	16.0002	16.00044	15.9996	16.0002	16.00134	16.998	16.0008	15.99996	15.9996	15.9996	15.99978	16.00074
15.0012	15.9996	16.00098	15.9996	15.9984	15.999	16.9998	15.999	15.99864	17.0004	16.0008	16.00014	15.9993
15.999	16.0002	15.99894	15.9996	16.0002	15.9996	17.0004	16.0014	16.00128	15.9984	16.0008	16.0002	16.00014
16.0002	16.0002	16.00056	15	16.0002	16.00134	17.001	15.9996	16.0002	16.002	15.999	16.00002	15.9999
16.0002	15.999	16.00002	14.9994	16.0002	15.99894	16.9992	15.9984	15.99852	15.999	16.0014	15.99978	16.0002
16.0002	16.0002	15.999	15.9996	16.0008	15.99954	17.001	16.0002	16.00128	16.0008	15.9984	16.00026	15.99996
16.0008	16.0008	16.00134	16.0002	15.9996	16.00146	16.9998	16.0008	16.0002	16.0002	16.0008	15.99996	15.99984
15.9996	15.9978	15.99996	16.0002	15.9996	15.999	16.9998	15.9996	15.99846	16.0002	16.0002	15.99948	15.99948
15.999	16.0002	15.99894	16.0026	16.0014	15.99966	16.9998	16.0002	16.00134	15.9978	16.0008	16.00002	15.99996
16.0008	16.0008	16.00056	15.9996	16.0002	16.00152	16.9986	16.0008	16.00014	16.002	16.0002	16.00026	16.00086
16.0002	16.0002	16.00068	16.0002	15.9996	15.99888	16.002	15.9978	15.99852	15	15.9984	15.99984	15.99954
15.9996	16.0008	15.99906	15	15.9996	15.99936	16.998	16.002	16.00128	15	16.0002	16.00026	15.99984
15.9996	16.0002	16.00044	15.999	16.0002	16.00152	17.0016	15.9978	16.0002	15.999	16.0002	15.9999	15.99984
15.999	15.9984	16.00056	16.0002	16.0014	15.99918	17.0004	16.0014	15.99858	15.9996	16.0002	15.9999	16.00056
16.0008	16.0002	15.99888	16.0002	16.0002	15.99924	16.9986	16.0002	16.00116	15.999	16.0008	16.0002	15.9999
16.0002	16.0014	16.00062	16.0002	15.999	16.00158	17.0004	15.9996	16.00026	16.0002	15.999	15.99984	15.99966
15.999	15.999	16.00062	16.0002	15.9996	15.99924	17.0016	16.0008	15.99846	16.0002	16.0008	15.99936	15.99978
16.0002	16.0008	15.99882	16.9998	16.0002	15.99912	16.9986	15.999	16.0011	17.0016	16.0002	16.00038	16.00062
16.0014	16.0002	16.00044	16.0002	16.0014	16.00158	16.998	15.9996	16.0005	15.9996	15.9996	16.00002	15.9999
15.9996	15.999	16.00068	16.0002	15.9984	15.99936	17.0022	16.0008	15.9984	16.0002	16.0008	15.9999	15.99966
15.999	15.9996	15.99894	16.0002	16.0002	15.999	16.9992	16.0008	16.00116	16.0002	15.9978	16.00008	15.99978
15.9996	16.0002	16.0005	16.0002	16.002	16.00146	17.001	15.9984	16.00032	16.0002	16.0002	16.00008	16.00074
16.0008	15.9996	16.0005	15.9996	15.999	15.99948	16.9998	15.999	15.99852	16.0008	16.0008	16.00008	15.99954
15.9996	16.0014	15.99912	16.0002	15.999	15.999	16.9998	15.9996	16.00098	15.9984	15.999	16.00008	15.99984
15.0006	16.0002	16.0002	16.0002	16.0008	16.0014	16.0008	16.002	16.0005	16.0008	15.9996	15.99984	15.9999
16.9992	15.999	16.00056	16.0002	16.0002	15.99978	17.0004	15.999	15.99858	15.9996	16.0002	15.9999	16.00056
15	16.0002	15.999	15	16.0008	15.9987	16.998	15.999	16.00086	15	16.0008	15.9996	15.99966
16.0002	15.999	16.00038	15	15.9996	16.00152	17.0022	16.0002	16.00068	15.9996	15.999	16.00002	15.99984
16.0002	15.9996	16.00032	16.0002	15.999	15.99984	16.9992	16.0002	15.9984	15.999	15.9996	16.0002	15.99972
16.0008	16.002	15.99924	16.0002	16.0008	15.99858	16.9992	16.0008	16.0008	16.0014	16.0002	15.9999	16.00056
15.999	15.9978	16.00116	16.0002	15.9984	16.00134	17.0004	15.999	16.00068	16.0002	16.0008	16.00026	15.99996
16.0008	15.9996	15.99936	16.0002	16.0002	16.00014	16.9998	16.0014	15.99864	15.999	16.0002	15.99984	15.99954
15.999	16.0002	15.99912	16.0002	15.999	15.99852	17.0016	15.999	16.00056	17.0016	16.0002	16.00002	15.99978
16.0008	15.9996	16.00134	17.0004	16.002	16.0011	16.998	15.9996	16.00068	15.9984	16.0002	16.00002	16.00002
15.9996	16.0002	15.9993	16.0002	15.999	16.00044	17.0022	16.0008	15.99858	16.0008	16.0002	16.00014	16.00062
15.9996	15.9996	15.99996	16.0002	15.9996	15.99846	16.9986	15.9996	16.00056	15.9984	15.9978	15.99948	15.99978
15.9996	16.0014	16.00056	15.999	15.9996	16.00092	17.0004	16.0002	16.0011	16.0002	16.0008	15.99996	15.99978
16.0002	15.9996	16.00014	16.0002	16.002	16.00068	17.001	15.9996	15.99858	16.0002	15.9996	16.0002	15.99966
15.9996	15.9996	15.99906	16.0002	16.0008	15.99846	16.9992	16.0026	16.0002	15.0012	16.0008	16.00002	16.00056
16.0002	16.0008	16.00146	16.0002	15.9984	16.00068	16.9992	16.0002	16.00116	16.0002	15.999	16.00008	16.00002
16.0008	16.0008	15.99924	16.0248	16.0002	16.00098	17.001	15.9984	15.99864	15.9996	16.002	15.99996	15.99978
15.9996	15.9984	15.999	16.0014	16.0002	15.9984	17.001	16.002	16.00008	14.9988	15.9996	15.99996	15.99966
16.0002	16.0014	16.00128	14.9994	16.0002	16.0005	15.9984	15.9984	16.00104	16.0002	15.9984	16.00002	15.9999
15.999	16.0008	15.99942	15.999	15.999	16.00098	17.0004	16.0008	15.99882	16.0014	16.0026	15.9996	16.00074
16.0014	15.9996	16.00002	15.9774	16.0014	15.99858	16.9998	15.9978	15.99984	16.0002	15.9978	16.00002	15.99972
15.999	15.999	16.00032	16.0002	16.0002	16.00014	16.0002	16.0038	16.00128	16.0002	16.002	16.00014	16.00008
16.0008	16.0014	15.99972	15.9996	15.9978	16.00122	17.0004	15.9972	15.99894	15.9996	15.999	16.00002	15.99966
15.9996	15.9984	15.99972	15.9984	16.0008	15.9987	16.9992	16.0014	15.99966	16.9986	16.0014	15.99996	15.99948
16.0002	17.0004	16.00044	16.0002	16.0008	15.99984	16.9998	16.0014	16.00134	15.9996	15.9984	16.00008	16.00098
15	16.0002	16.00044	15	15.9996	16.00146	17.0022	15.999	15.99912	16.0002	16.0014	16.00002	15.99966
15.999	16.0014	15.99894	15.9996	16.0002	15.99882	17.001	16.0008	15.9993	16.0002	15.999	15.99948	15.9996
16.0002	15.9978	16.0005	15	16.0002	15.99966	16.998	16.0002	16.00146	16.0008	15.999	16.0002	16.00008
16.0002	16.0014	16.0005	16.0002	16.0008	16.00146	16.9998	15.9966	15.99912	15.999	16.0014	16.00002	15.9999
16.0002	15.9996	15.99906	15.9996	15.9978	15.999	16.0014	16.002	15.99948	16.0014	16.0002	16.00002	16.00044
15.9996	15.9996	16.00044	16.9986	16.0014	15.99936	16.9986	16.0002	16.00128	15.9996	15.999	16.00008	16.00002
16.0008	16.0002	16.00062	16.0002	16.0002	16.00152	17.0028	16.0008	15.99936	15.999	16.0008	15.9999	15.99972
15.9996	15.9984	15.99882	16.0002	15.999	15.99924	16.998	15.9996	15.99924	15.0006	16.0002	16.0002	15.99954
15.9996	16.002	16.00044	16.0002	16.0002	15.99906	16.9992	16.0002	16.00134	15.999	16.0002	16.00014	16.00014
16.9998	15.9984	16.00056	16.0002	15.9996	16.00158	17.0016	15.999	15.99948	16.0014	16.0002	15.99954	16.0005
15	15.9996	15.99894	15.9996	15.999	15.99936	17.0004	16.0002	15.999	14.9994	16.0002	15.99978	15.9996
17.0004	15.9996	16.00062	15.9996	15.9984	15.999	16.998	15.999	16.0014	16.0014	15.999	16.00026	16.00002
15	16.0002	16.00062	15.9996	16.0014	16.00158	16.002	16.0014	15.9996	16.9986	16.0014	15.9999	15.99978
15.9996	16.0002	15.99888	15.999	15.9996	15.99972	16.9998	15.9996	15.99894	15.0006	15.9996	16.00008	15.99954
16.0008	16.0014	16.00062	15.999	16.0008	15.99876	16.9998	16.0002	16.00134	16.9992	15.9984	15.99996	16.00104
15.9996	16.0008	15.99966	15.9972	15.999	16.00134	16.9998	15.999	15.99984	16.002	16.0014	16.00002	15.99978
16.0002	16.0002	15.99996	15.0006	15.9996	15.99984	17.001	16.0014	15.99876	16.0002	15.9996	15.99942	15.99954
16.0002	15.9996	16.00032	16.0002	16.0002	15.99876	17.001	16.0008	16.00146	15.9984	15.9996	16.00044	15.9999
15.9996	15.9996	15.99996	16.0002	15.999	16.00128	16.9974	15.9984	15.99966	16.002	15.9996	15.99978	16.0008
15.0006	15.999	15.99912	16.0002	15.9996	16.0002	17.0022	15.999	15.99882	15.9984	16.0008	16.00008	15.99936
16.9998	16.0008	16.00104	16.0002	16.002	15.9984	16.9998	16.0002	16.0014	15.9996	16.0008	16.0002	16.0002
15.0006	16.0002	16.00014	17.0004	15.9996	16.00122	16.9992	16.0008	15.99972	16.0026	15.9984	15.99984	15.9996
15.999	16.0002	15.99912	16.0002	16.0002	16.00032	17.0022	16.0008	15.99876	14.9994	16.0014	16.0002	16.00044
16.9998	16.0002	16.00104	16.0002	15.999	15.9984	16.9998	15.9984	16.00146	16.0008	15.999	15.99996	15.99996
15.0012	16.0002	16.00032	16.0002	16.002	16.00098	15.9972	16.0014	15.9999	15.9978	15.9996	16.00008	15.99996
15.9996	15.9996	15.99888	16.0002	16.0014	16.00068	17.001	16.0008	15.9987	16.0008	16.0008	15.9996	15.99948
16.0008	16.0014	16.00032	16.0002	15.9996	15.99852	16.9998	15.9978	16.00128	16.0002	15.999	15.99996	15.99996
15.9996	15.999	16.0011	16.0002	15.9984	16.00062	17.0016	16.0014	15.9999	16.0002	16.0014	16.00014	16.00074
15.9996	16.0002	15.9987	16.0002	16.0002	16.00086	16.9998	15.9984	15.9987	15.999	16.0008	15.9999	15.99954
16.0002	16.0014	16.00008	16.0002	15.999	15.99852	16.9998	16.0014	16.00146	17.0004	15.9996	16.00026	15.9999
15.9996	15.9996	16.00008	15.0006	16.0014	16.00056	16.9998	15.9996	15.99966	16.0002	15.9978	16.00008	15.9999
16.0008	15.9996	15.99906	16.0002	16.0008	16.00086	16.9998	16.0014	15.99876	16.0002	16.0014	15.99972	16.00032
16.9992	16.0014	16.00104	14.997	16.0002	15.99846	16.9986	16.0014	16.0014	16.0014	15.9996	16.00014	16.00002
15	15.9984	16.00032	16.0002	15.9996	16.00032	17.0016	15.9996	15.99978	15.9996	16.0014	15.99972	15.99978
16.0008	15.9996	15.999	16.0002	15.999	16.00122	16.9992	15.999	15.99876	15.9996	15.9984	15.99984	15.9996
15.9996	16.0008	15.99984	16.0002	16.0008	15.9987	16.0008	15.9984	16.00152	15.999	16.0002	16.00032	16.00002
15.999	15.9996	16.00128	16.0002	16.0008	16.00008	17.0004	16.002	15.9996	16.0008	16.0008	15.99996	16.0008
16.0002	16.0002	15.99912	16.9998	15.999	16.00122	17.0004	16.0008	15.99894	15	15.9984	15.99984	15.99954
16.0008	16.0008	15.99984	16.0002	15.9996	15.99876	16.998	15.999	16.0014	14.9994	16.0002	16.00026	16.00002
15.9996	15.9996	16.00158	16.0002	16.0008	15.99972	17.001	16.0014	15.99948	16.0014	16.0014	15.999	15.99972
16.0002	16.0002	15.99894	16.0002	15.999	16.00152	16.9998	15.9984	15.999	16.0008	15.9996	16.00062	15.99948
16.0002	15.9996	15.9996	16.0002	16.0008	15.99882	17.0004	16.0002	16.0014	15.999	15.9996	15.9999	16.00092
15.9984	15.999	16.0005	16.0002	15.9996	15.99966	16.9992	16.002	15.9993	15.999	15.999	15.99996	15.99978
16.0008	16.0008	16.00032	15.9996	16.0014	16.0014	16.9992	15.9996	15.99912	16.0008	15.9996	16.0002	15.99978
16.0002	16.0002	15.99924	16.0002	15.9984	15.99894	17.0016	16.0008	16.00152	15.999	16.0014	16.00014	16.00014
16.9998	15.9984	16.00056	16.0002	16.0008	15.99948	16.9992	15.9996	15.99924	15.0012	15.9996	16.00008	15.99954
15.0012	16.0014	15.99954	16.0002	16.0002	16.00158	17.001	15.9984	15.99948	15.9972	16.0002	15.9993	16.00068
16.9998	16.0002	16.00008	15	16.0002	15.99906	16.9992	16.0002	16.00152	16.0014	16.0002	16.00038	15.9999
14.9994	15.9996	16.00062	16.0002	15.9996	15.9993	16.9992	16.0002	15.99906	16.0002	16.0002	15.99996	15.9996
16.0002	15.9984	15.99948	15.9996	16.9998	16.00146	16.9998	16.0014	15.99954	15.9996	16.0014	15.9999	15.99972
16.0008	16.0014	16.0002	16.0002	14.9988	15.99942	16.0002	15.999	16.00116	15.999	15.9984	16.00026	16.00086
15.999	15.9984	16.0005	16.0002	16.0014	15.99894	17.0022	15.9996	15.99894	16.0014	16.0014	16.00014	15.99984
16.0002	16.0008	15.9996	16.0002	17.0022	16.00152	16.9986	16.0008	15.99978	17.0016	16.0002	15.99996	15.99972
16.0002	15.9996	15.99918	16.0002	14.9976	15.99948	16.9998	16.0014	16.00134	15.9984	15.9984	15.99942	15.99984
16.0002	16.0008	16.0014	16.0002	14.9958	15.99888	17.001	15.9996	15.99864	16.0008	16.0014	16.00026	15.99972
15.9996	15.9996	15.99954	15.9966	16.0068	16.00164	16.9992	16.0002	16.00008	15.9996	15.9996	15.99996	16.00074
16.0014	16.0008	15.99894	16.0002	16.9962	15.99954	17.0016	15.9996	16.00122	15.9984	15.999	16.0002	15.9999
16.0002	16.0002	16.0014	16.0002	15	15.99882	16.998	15.999	15.99882	16.0014	16.0014	15.99984	15.99984
16.0002	16.9986	15.99966	16.0002	16.002	16.00152	15.9996	16.0008	16.00038	15.9996	15.999	15.99996	15.99972
16.0002	15.0012	15.99912	16.0002	16.998	15.99984	17.0016	16.0008	16.0011	16.0002	15.999	15.99978	15.9999
15.999	16.0002	16.00026	17.0004	16.0002	15.9987	17.0004	15.9996	15.99846	15.0006	16.002	16.0002	16.00056
16.0002	15.9978	16.00062	16.0002	15.0006	16.00134	16.9986	16.0002	16.00068	15	15.999	15.99996	15.9996
15.9996	16.0014	15.99894	16.0002	17.001	16.00002	17.001	15.999	16.00062	16.0002	16.0002	16.00002	16.0002
15.999	15.999	16.00032	16.0002	15.999	15.99852	16.9986	16.0002	15.99852	16.0008	15.9984	16.00002	15.99936
15.9996	16.0014	16.00098	16.0002	15	16.00128	17.0004	15.9996	16.00092	15.9984	16.0008	16.00008	16.0008
16.0008	15.9984	15.99888	16.0002	16.998	16.00014	17.0016	16.002	16.00056	16.0014	16.0002	16.00008	16.00002
16.0008	16.0002	16.00038	16.0002	16.002	15.99852	15.999	15.9978	15.99834	15.9978	16.0008	15.99948	15.99972
16.0002	16.0002	16.0011	16.0002	14.9946	16.00128	17.001	16.0014	16.0011	16.0014	15.9996	16.00014	15.9996
15.9996	15.9996	15.99858	16.0008	17.007	16.00026	16.9986	15.999	16.00032	17.0016	16.0002	16.00002	15.99984
15	16.0002	16.00026	16.0002	15.996	15.99846	17.0004	16.0008	15.9987	15.999	16.0002	15.99996	16.00056
16.0002	16.0002	16.00122	15	16.0002	16.00116	17.0016	15.9996	16.00128	15.999	16.0002	16.00002	15.9999
15.999	15.9996	15.99876	16.0002	16.002	16.00038	16.9998	16.0014	15.9999	15.999	15.9984	16.00026	16.00002
16.0008	15.999	15.9999	16.0002	16.0008	15.99846	17.0004	15.9978	15.99876	16.0014	16.0008	15.9996	15.99948
15.9996	15.9996	16.0005	16.0002	15.9972	16.00104	16.9992	16.0026	16.00134	16.0002	16.0008	15.99978	16.0008
15.9996	16.002	15.99966	16.0002	16.0008	16.00068	16.0008	15.999	15.99972	16.0002	15.999	16.00038	15.99966
16.0002	16.0002	16.00002	17.0004	16.0044	15.99828	16.9992	16.0008	15.99888	16.0008	16.0014	15.9999	15.9996
16.0002	15.999	16.00038	15	15.9954	16.00098	16.9986	15.999	16.00158	14.9976	15.9978	15.99978	15.99984
15.9996	15.9996	15.99996	16.0002	15.003	16.00074	17.0022	15.999	15.99936	16.0002	16.0008	16.00026	16.0008
16.0008	15.9996	15.99966	17.0004	16.9962	15.9984	16.998	16.0014	15.99906	16.002	16.0008	16.00014	15.99948
15.999	15.9996	16.00038	16.0002	16.0026	16.00068	17.0016	15.9996	16.00164	15.9996	15.9978	15.99942	15.9999
16.0008	16.0008	15.99978	15	15.9978	16.00086	16.9998	16.0008	15.99918	15.999	16.0008	16.00026	16.00002
15.9996	16.0008	15.99978	15.9996	15.9984	15.99834	16.9986	15.999	15.99924	16.0002	16.0008	15.99996	16.00056
16.0002	15.9996	16.0005	16.0002	16.0008	16.00068	17.0022	16.0014	16.00146	15.9996	15.999	16.00008	15.99978
16.0002	16.0014	15.99978	15.9996	16.0026	16.00098	17.0004	15.9996	15.99918	17.0016	15.9996	16.00002	15.9999
15.999	15.9984	15.99948	16.0014	15.9996	15.9984	16.9974	16.0008	15.99942	15.999	15.9996	16.00002	15.99942
15.9996	16.0002	16.00146	15	16.0014	16.0005	16.9992	15.999	16.00146	16.0014	16.0008	16.00008	16.00002
16.0014	15.9996	15.99906	16.0002	15.9954	16.00092	17.001	16.0002	15.99882	15.9996	16.002	15.99996	16.00068
15.9996	16.0008	15.9993	16.0002	16.0038	15.99858	16.9992	15.9996	15.99978	15.999	15.9972	15.99978	15.9996
16.0002	16.0002	16.00128	15.9996	16.0032	16.00032	17.001	16.9992	16.00128	15	16.0014	15.99996	15.99978
16.0008	15.9996	15.99906	16.0002	15.9966	16.00104	17.0016	16.0002	15.99876	16.0002	16.0014	16.00014	16.00008
15.9984	16.0008	16.00038	16.0002	15.9978	15.9987	16.9992	16.0026	15.9999	15.999	15.999	16.00002	16.00008
15.0006	15.999	16.00038	16.0002	16.0026	16.0002	16.9986	15.9978	16.00122	16.0014	15.9996	15.9999	16.00014
17.0004	16.0014	15.99918	16.9998	16.0014	16.00116	16.9998	15.0012	15.99876	15	15.999	15.9999	15.99954
15	15.999	16.00038	15.9996	16.0002	15.99864	17.0016	15.9996	16.00014	15.999	16.0014	16.00008	15.99966
16.0002	15.999	16.00026	16.0002	16.0008	16.00008	15.9978	15.999	16.00104	16.0002	16.0008	15.99984	16.00104
16.0008	16.0026	16.00014	16.0002	16.0002	16.00128	17.0004	16.0008	15.99864	16.0026	16.0002	15.9999	15.99966
15.999	15.9978	15.99936	16.0002	16.0008	15.99858	17.0016	16.0008	16.00038	15.999	15.999	15.9999	15.99972
15.9996	16.0008	16.00038	16.0002	15.9984	15.99996	16.9992	16.0008	16.00098	17.0004	16.0002	16.00014	15.9999
16.0014	15.9996	16.00008	16.0002	15.996	16.0014	17.001	15.9984	15.99852	15.999	16.0008	15.9999	16.0008
15.9996	16.0008	15.99924	15.9996	16.0002	15.99864	16.9992	16.0008	16.0005	16.0008	15.999	16.0002	15.99918
15.9996	15.9984	16.00044	15.0006	16.0026	15.99978	16.9998	15.9996	16.0008	16.0008	15.9996	15.99996	16.00014
15.9996	16.0008	16.00026	16.0002	15.999	16.0014	16.9992	15.9996	15.99858	15.9984	16.0008	16.00008	15.9999
16.0002	16.0002	15.99918	15	15.9996	15.99882	15.999	16.0026	16.00074	16.0002	16.0002	15.99948	16.00038
16.0002	16.0014	16.00152	16.0002	16.002	15.99972	17.001	16.0002	16.00068	16.0002	15.999	16.00002	16.00002
16.0002	15.9978	15.99918	16.0002	15.9984	16.00152	17.0022	15.9996	15.9984	15.9996	16.0002	16.00032	15.99966
15.9996	16.0008	15.99924	16.0002	16.0002	15.99882	16.9986	16.9986	16.00092	16.0014	16.0008	16.00002	15.99954
3.51102	16.0002	16.00122	16.0002	15.999	15.9996	16.9992	16.0014	16.00056	15.0006	15.9996	15.99984	15.99996
12.4884	15.9996	15.99948	16.0002	16.0008	16.00146	17.001	15.999	15.9984	16.0002	16.0002	16.00026	16.00086
16.0002	15.9996	16.00014	17.0004	16.0008	15.99888	17.0004	15.999	16.00104	14.9988	15.999	15.9999	15.99942
16.0008	16.0002	16.00044	16.0002	15.9984	15.99948	17.0004	15.999	16.0005	15.999	15.9996	16.00002	15.99996
16.0002	16.0008	15.99936	16.0002	16.0008	16.0017	15.9984	16.0038	15.99846	16.0002	16.0002	15.9999	15.99972
16.0002	15.9996	15.9999	16.0002	16.0014	15.99888	16.9998	15.9996	16.0011	16.0014	16.0002	15.99954	16.00068
16.0008	16.0014	16.00062	16.0002	15.999	15.99948	17.0016	16.0002	16.00014	15.999	15.9996	15.9999	15.99984
15.9996	16.0002	15.99924	16.0002	15.9984	16.00152	16.9998	15.9984	15.9984	17.001	16.0008	16.00032	15.99978
16.0008	15.999	15.9999	16.0008	16.0014	15.99894	16.9992	16.0014	16.0011	15.9984	15.9996	16.00014	15.99948
8.4342	16.0002	16.00044	16.0002	15.9996	15.99942	17.0016	15.999	16.00026	16.0008	16.0008	15.99972	16.00104
16.0002	16.0008	16.00032	15	15.999	16.00152	16.9986	15.9978	15.99852	16.0008	16.0008	16.00026	15.99954
16.0014	16.0002	15.9993	16.0002	16.0002	15.999	17.001	16.0008	16.00116	15.9996	15.9978	16.0002	15.99954
15.0006	15.9984	16.0005	16.0002	16.0014	15.99936	17.0004	16.0008	16.0002	15.9996	16.0008	15.99936	16.00026
16.998	16.0014	15.9999	16.0002	15.9978	16.00152	15.9984	16.0002	15.99858	16.0014	16.0014	16.00014	16.00038
15.0006	15.999	15.99924	16.0002	16.0008	15.99906	17.001	16.0008	16.00122	15.9996	16.0002	15.99984	15.9996
15.9984	16.0008	16.00128	16.0002	16.002	15.99936	16.9986	16.0002	16.00002	15.999	15.9996	16.0002	16.00008
16.0038	15.999	15.9993	16.0002	15.9978	16.00158	17.0004	15.999	15.9987	15	15.999	15.99996	15.99954
15.9966	16.0014	15.99942	17.0004	16.0008	15.99924	16.9986	15.999	16.00146	15.999	16.0014	16.00008	16.00056
9.1428	16.0002	16.00104	16.0002	16.0008	15.99912	16.9998	16.0008	15.9999	15.999	15.999	16.00014	16.00014
14.424	15.9996	15.99918	15.9996	15.9978	16.00152	17.0028	16.0014	15.99876	16.0014	16.002	16.00008	15.9993
8.4348	15.999	16.00014	16.0002	15.9996	15.99924	16.9992	16.0002	16.00128	15.9984	15.9996	15.99954	15.99978
16.0002	15.999	16.00038	15.9996	16.002	15.99918	16.0002	15.9984	15.99978	16.0014	15.9996	16.00008	16.00098
16.0002	16.0026	16.00008	15	16.0014	16.00164	17.0004	15.9996	15.99882	17.001	15.9984	16.0002	15.99936
16.0008	15.999	15.99924	16.0002	15.9984	15.99918	16.9998	15.9996	16.00152	16.0008	16.0014	15.99996	15.99978
16.0002	16.0002	16.00038	16.0002	16.0002	15.99912	16.9998	16.0014	15.99954	16.0014	15.999	16.00002	15.99996
15.9972	15.999	16.00002	15	15.999	16.00158	17.0004	15.999	15.999	15.9984	16.0014	16.00002	16.00038
16.002	16.002	15.9993	15.9996	15.9996	15.99924	16.9992	16.0008	16.00146	15.9984	15.9996	16.00008	15.99978
15.9996	15.9984	16.0014	16.0002	16.0008	15.99912	16.9992	15.9978	15.9996	16.002	15.9984	15.99984	15.9999
15.999	15.9996	15.99912	16.0002	15.999	16.00164	17.001	16.0032	15.99888	15.9996	15.9996	15.99978	15.99948
16.0026	16.0014	16.00014	16.0002	15.9996	15.99924	16.9986	15.9996	16.00152	15.999	16.0002	15.9999	16.00092
15.9996	15.9996	16.00032	16.0002	16.0008	15.99906	16.9998	16.0002	15.99942	15	16.0008	16.00014	15.99978
15.9984	16.0008	16.00008	16.0002	15.9996	16.00158	17.0022	15.999	15.99906	16.0008	15.9996	16.00008	15.99948
16.0014	16.0002	15.99936	17.0004	16.0032	15.9993	16.9974	15.9966	16.00158	15.0006	15.9996	16.0002	15.99996
16.0002	15.9996	16.00134	16.0002	15.9978	15.99906	16.9998	16.0026	15.99924	15.9984	15.9996	15.99984	16.00092
15.999	15.9996	15.99864	15.9996	16.0014	16.00158	17.001	16.0002	15.9993	16.0014	16.0008	15.9996	15.99948
15.9984	15.999	16.00068	16.0002	16.0002	15.9993	17.0016	16.0002	16.00146	15.9996	15.9984	16.00014	16.00002
16.002	16.0014	16.00008	16.0002	15.9996	15.99906	16.9986	15.999	15.9993	16.0002	16.0008	15.9999	15.9999
15.999	16.0002	15.99882	16.0002	16.0008	16.0017	16.0008	16.0014	15.99918	15.9996	15.999	16.0002	16.0002
16.0002	15.999	16.0008	16.0002	15.9996	15.99924	16.9998	15.9996	16.0014	16.9986	16.0008	15.99996	15.99984
16.0002	16.0002	16.00002	16.0002	15.9978	15.99906	16.9998	15.9996	15.99918	16.002	15.9996	16.00008	16.00008
16.0002	15.9984	15.9996	15	16.002	16.00152	17.0016	16.0002	15.99942	15.9978	16.0008	16.00008	15.9993
16.0002	16.002	15.99996	15.9996	16.0002	15.99942	16.9992	16.0008	16.0014	16.0032	15.999	15.9996	16.00104
15.9996	16.0008	16.00104	15.9996	15.999	15.999	16.9986	16.0002	15.99918	16.002	16.0008	15.99996	15.99966
15.9996	15.9978	15.99888	16.0002	15.999	16.0017	16.0008	16.0008	15.9993	15.999	16.0002	16.00026	15.99942
15.9996	16.0008	16.00062	15.0006	16.0014	15.9993	17.001	15.9984	16.00146	15.9996	15.9996	15.9999	16.00026
15.9996	16.0008	16.00014	16.9998	16.0002	15.99912	16.9992	16.0008	15.99906	16.9986	16.0002	15.9999	15.99966
16.0014	15.9996	15.99942	15.9996	15.9996	16.00146	17.0004	15.999	15.99954	16.0008	15.999	16.00014	16.00056
15.9996	16.0008	16.00002	15.0006	15.9978	15.99924	16.9998	15.9984	16.00146	15.9996	16.0014	15.99972	15.99972
15.9996	15.9996	16.00068	16.9998	16.0038	15.99918	16.9992	16.0026	15.999	15.9996	15.999	15.99996	15.99978
16.0008	15.999	15.99984	16.0002	15.999	16.00158	17.0016	15.9996	15.99948	16.002	16.0002	16.00026	15.99954
15.9996	16.0014	15.99984	16.0002	15.9996	15.99924	17.0004	15.999	16.0014	15.9996	16.0014	15.99996	16.00104
15.999	15.9978	16.00068	16.0002	15.9996	15.99912	16.0002	16.002	15.99894	16.0008	15.9996	16.00014	15.99978
16.0014	16.0014	15.99888	16.0002	16.0008	16.00164	17.0004	15.9978	15.99972	16.0002	15.9996	15.99948	15.99936
16.0002	15.9996	16.00092	16.0002	15.9984	15.99918	17.0004	16.0008	16.0014	15	16.0002	16.00014	16.00008
15.9984	16.0014	15.9996	16.0002	15.9996	15.99918	16.0014	16.0002	15.99882	15.9984	15.9984	16.00002	16.0008
16.0008	15.9984	15.99966	15.9996	16.0002	16.00158	16.9986	15.9996	15.99966	15.0012	16.0002	15.99996	15.99942
15.999	15.999	16.0002	15	16.0008	15.99906	16.9998	15.999	16.00146	15.9996	15.9996	16.00002	16.00002
16.0008	16.0014	16.00044	16.0002	15.9996	15.9993	16.9998	16.0008	15.99888	16.0002	16.0008	16.00002	15.99996
15.9996	15.999	15.99882	16.0002	15.9996	16.00164	16.9998	16.0002	15.99966	15.999	15.9996	15.99984	15.9993
16.0002	16.0002	16.00134	16.0002	16.0008	15.99906	16.9998	16.0008	16.0014	16.0002	15.999	15.99972	16.00116
15.999	16.0014	15.99936	16.0002	16.0014	15.9993	17.0004	16.0008	15.99888	16.0002	16.0026	16.00026	15.99984
16.0008	15.9996	15.99972	16.0002	15.999	16.00158	17.0016	15.9996	15.99972	16.9998	15.999	16.00002	15.99954
15.999	16.0008	16.00128	16.0002	16.0008	15.999	16.0002	15.999	16.00134	16.002	15.9996	16.00002	15.99996
16.0008	16.0008	15.999	17.0004	15.9996	15.99954	16.9986	15.999	15.99882	15.9996	15.9996	15.99954	15.9999
15.9996	15.9984	15.99996	16.0002	15.9996	16.00152	17.0004	16.0008	15.99978	15.9984	15.9996	16.00026	16.00026
15.0012	15.9996	16.00032	16.0002	16.0002	15.99894	16.9998	16.0008	16.00134	16.0026	16.0008	16.00008	16.00008
15.9996	16.0014	15.99996	16.0002	16.0008	15.99954	17.0004	15.9996	15.99882	15.9984	15.999	16.00002	15.99966
15.9996	15.999	15.99912	16.0002	15.9984	16.00134	17.001	16.0008	15.99972	16.0014	16.0008	16.00002	15.99984
16.0002	15.9996	16.00128	16.0002	16.0014	15.99882	17.0004	15.9984	16.00134	15.9978	16.0014	16.00014	16.00074
15.9996	16.0008	15.99894	16.0002	16.0008	15.99978	17.0004	16.0008	15.99882	16.002	15.9978	15.99972	15.99966
15.9996	15.999	15.9999	16.0002	16.0002	16.0014	15.9984	16.0008	15.99978	14.9982	16.0008	15.99996	15.99978
15.999	15.9996	17.0007	15.0006	15.999	15.99876	17.0004	15.9996	16.00128	16.0008	16.0002	16.00008	15.99996
16.0008	16.0002	15.99948	14.9994	16.0008	15.99996	16.9992	15.9996	15.99888	16.0008	15.9978	15.9999	15.9996
15.9996	16.0014	15.99942	16.0002	15.9996	16.00128	17.0004	15.999	15.99978	15.9984	16.0026	16.00044	16.00056
16.0002	15.9984	16.00014	16.0002	15.999	15.99864	17.001	16.0026	16.0014	15.9996	15.9978	15.99942	15.99996
15.9996	16.0002	16.00062	16.0002	16.0014	16.00008	16.9998	15.9996	15.99882	16.0026	16.0008	15.99984	15.99978
15.9996	16.0002	15.99864	16.0002	15.9984	16.00128	17.0004	16.0002	15.99972	15.999	15.9984	16.00032	15.9996
16.0008	15.9996	16.0014	16.0002	16.0008	15.99852	15.9996	16.0002	16.0014	15.9996	16.002	15.99996	15.99996
15.9984	16.0014	16.0002	16.0002	16.0002	16.00014	16.9998	15.9984	15.99876	15.9996	15.9984	15.99996	16.00068
16.0002	15.999	15.9987	17.0004	16.0008	16.00122	16.9998	16.0014	15.99978	16.0008	16.0014	16.00014	15.99954
16.0008	15.9996	16.00134	16.0002	15.9996	15.99852	16.9992	16.0002	16.00134	16.0008	15.999	15.99966	16.00008
15.9996	15.9996	15.99918	16.0002	16.0002	16.0005	17.0004	16.0002	15.99888	15.999	16.0008	15.99996	15.99966
15.999	16.0008	15.99972	16.0002	15.9984	16.0008	16.9998	15.9996	15.99978	16.0002	16.0014	16.00032	16.00068
16.0002	16.0002	16.00044	16.0002	16.0002	15.99846	17.0004	16.0002	16.00146	15.999	15.9984	15.99978	16.00014
16.0002	15.9984	16.00014	16.0002	16.0014	16.00068	16.9992	16.0002	15.99888	16.0008	15.9996	16.0002	15.99942
16.0008	16.002	15.9999	16.0002	16.0008	16.00086	15.9996	15.9984	15.99978	16.0008	15.9996	15.99996	15.99984
15.9996	15.9984	16.00038	16.0002	16.0002	15.9984	16.9992	16.0014	16.00128	14.9982	16.0014	15.99954	15.99984
15.999	15.9996	15.9999	15	15.9996	16.00092	17.0022	15.9984	15.99888	16.0002	16.0002	16.00014	16.00056
15.0012	16.002	15.999	16.0002	15.999	16.00056	16.9998	16.0008	15.99984	16.0008	16.0002	16.00014	15.9996
15.9996	15.999	16.00128	16.0002	15.9996	15.99834	16.9992	15.999	16.00122	15.9996	16.0002	15.99984	16.00008
15.9996	15.999	15.99888	16.0002	16.0008	16.0011	17.0004	16.0014	15.999	16.0008	15.999	15.99996	15.99972
16.0002	16.002	16.00026	15.9996	15.9996	16.00032	16.9992	15.999	15.9996	16.0002	16.0002	16.00032	16.00074
16.0002	15.999	16.00032	16.0002	15.999	15.99846	17.0004	16.0008	16.00134	16.9986	15.999	15.99936	15.99978
16.0008	15.9984	15.99978	16.0002	15.9984	16.0014	16.0008	16.0002	15.99888	16.0002	16.0008	16.00026	15.9996
15.9996	16.002	16.0005	17.0004	16.0008	15.99996	16.9992	15.9996	15.99978	15.9996	16.0008	16.0002	15.99972
16.0008	15.999	16.00008	16.0002	15.9996	15.99858	17.0004	15.999	16.00134	16.0008	15.9984	15.99984	16.00098
15.9996	16.0008	15.9996	15	16.0008	16.00152	17.001	16.0008	15.99888	16.0002	16.0008	16.00002	15.99954
15.999	15.9996	15.99954	16.0002	15.999	15.99984	15.999	15.9996	15.9996	15.999	16.0002	15.99984	15.9996
16.0008	16.0014	16.0008	16.0002	16.0008	15.99864	16.9992	16.0008	16.0014	16.0002	15.9996	16.00002	16.0002
16.0008	15.999	15.99972	16.0002	16.0008	16.00158	17.0004	15.9996	15.99912	15.999	16.0008	16.00014	16.00032
15.999	15.999	15.99966	16.0008	16.0008	15.99942	17.0016	16.0002	15.99942	15.0012	16.0008	16.00008	15.99984
16.0008	16.002	16.0011	16.0002	15.9996	15.99912	16.9992	15.9984	16.00146	14.9988	16.0002	16.00008	15.99978
15.9996	16.0002	15.99846	15	15.9996	16.00146	17.001	16.0014	15.999	16.0002	15.9978	15.99948	15.99984
15.999	15.999	16.00068	16.0002	15.9972	15.99924	17.0004	15.999	15.9996	16.0008	16.0014	16.00008	16.00044
16.0014	15.9984	16.00074	15.9996	16.0032	15.99924	17.0004	15.999	16.00134	16.0002	15.9996	16.0002	16.00002
16.0002	16.0008	15.99882	16.0002	16.0002	16.0017	15.9978	16.0014	15.99906	15.9996	16.0002	15.99996	15.99972
15.999	15.9984	16.0008	16.0002	15.9972	15.99894	17.0022	16.0002	15.99948	15.9996	16.0002	16.00008	15.99966
16.0008	16.002	16.00038	16.0002	15.9996	15.99954	16.998	16.0002	16.00158	17.0016	15.999	15.9996	16.00074
16.0002	15.999	15.99888	16.9998	15.999	16.00134	17.0016	16.0002	15.99912	15.9984	16.0002	16.00002	15.9996
15.999	16.0008	16.00068	16.0002	16.0008	15.99876	17.0004	15.999	15.99924	16.0002	15.9996	15.99996	15.99966
16.0002	16.0008	16.00068	16.0002	15.9996	15.99984	16.9998	15.999	16.00152	16.0002	15.9996	16.00038	16.00026
14.9994	15.999	15.99858	16.0002	16.0026	16.0014	17.0004	16.002	15.99918	15.9996	16.002	15.9999	16.00038
16.0008	15.999	16.00098	16.0002	15.9984	15.99858	16.9998	16.0002	15.99942	16.0002	16.0002	15.99996	15.99972
16.0002	16.0002	16.0005	16.0002	16.0008	16.0002	17.0004	15.9984	16.00146	15.999	15.9996	16.00032	15.99972
15.999	16.0014	15.99858	16.0002	16.0014	16.00116	16.9986	16.002	15.9993	16.0002	15.9996	15.9993	15.99954
16.0008	16.0002	16.0011	16.0002	15.9996	15.99846	16.9986	15.9996	15.99924	16.0014	16.0008	16.00014	16.00062
16.0008	15.999	15.99948	16.0002	15.999	16.00062	17.0004	15.9984	16.00134	14.9988	16.0008	16.00014	16.0002
15.999	15.9996	15.99948	15	16.0014	16.00092	17.001	15.9996	15.99948	15.9996	15.9996	15.99978	15.99936
16.0002	15.999	16.00128	14.9994	15.9996	15.99828	16.0014	16.002	15.99906	16.0002	15.9984	16.00002	15.9999
17.0004	16.0014	15.99906	16.0002	16.0002	16.00086	16.998	15.9984	16.00146	16.0014	16.002	16.00014	16.00068
15.0006	16.0008	15.99972	16.0002	16.0008	16.0008	16.9998	16.0002	15.99954	16.0002	15.9978	15.99996	15.9996
15.9984	16.0002	16.00116	16.0002	15.9978	15.99822	16.002	16.0008	15.99894	15.9984	15.9996	15.99978	15.99972
16.0002	15.9996	15.99912	16.0002	15.9996	16.00104	16.9998	15.999	16.00146	17.001	16.0002	16.00008	16.00074
15.9996	15.9996	15.99972	15.9996	16.0014	16.0005	16.9998	16.002	15.99966	15.9984	16.0014	15.99984	15.99966
17.001	15.999	16.00122	17.0004	16.0014	15.99852	16.9992	16.0002	15.99882	16.0014	15.999	16.00014	15.99966
15.999	16.0014	15.99918	16.0002	15.9972	16.0011	17.001	15.9984	16.00134	15.9984	15.9996	16.0002	16.00008
15	15.9984	15.99984	16.0008	16.0008	16.00026	16.9992	16.0008	16.00002	16.0014	15.9984	15.9999	16.00056
16.0008	16.002	16.00014	16.0002	15.9996	15.99846	16.9998	15.999	15.9987	15.999	16.0038	16.00008	15.99936
15.9996	16.0002	16.00002	16.0002	16.0008	16.0014	16.9998	16.0014	16.00116	15.0006	15.9984	16.00008	16.00002
16.0002	15.9996	16.00002	16.0002	16.0002	15.99996	17.0004	15.9984	16.00014	16.0002	16.0014	15.99984	15.9996
16.0002	15.999	16.00008	15.9996	16.0002	15.99864	16.0002	16.0008	15.99864	16.0002	15.9984	15.99954	16.00038
16.0008	15.9996	15.99984	16.0002	15.999	16.00152	17.001	16.0008	16.00104	15.999	16.0002	16.00008	15.99996
16.0002	16.002	16.0002	16.0002	15.9996	15.99966	16.998	15.999	16.00032	15.0018	15.9996	16.00002	15.99966
16.0002	15.9996	16.00014	15	16.0014	15.99882	17.0016	16.0008	15.99846	15.9984	16.0014	16.00008	16.00044
15.0012	16.0002	15.99972	15.9996	16.0008	16.00158	16.998	15.9996	16.00104	16.002	16.0002	16.00002	15.99996
15.999	15.9978	15.99948	15.9768	16.0008	15.99942	17.001	15.9996	16.00062	15.9984	15.999	15.99996	16.00002
16.9998	16.002	16.00098	16.023	15.999	15.99912	16.9998	16.0002	15.9984	16.0002	16.0008	16.00014	15.99954
15.0006	15.9996	15.9996	16.0002	16.0008	16.00146	17.0004	15.999	16.0008	16.0002	16.0014	16.00008	16.00062
15.9996	16.0008	15.9999	15.9996	15.9996	15.99924	16.0014	16.0014	16.0008	16.9992	15.9984	15.9993	15.99984
15.9996	15.9984	16.00062	17.0004	15.9996	15.9993	16.9992	15.999	15.99852	16.0002	15.9996	16.00002	15.99936
15.9996	16.0002	15.99876	15.9996	15.9996	16.00164	17.001	16.0008	16.0005	16.0014	15.9996	16.00026	16.0002
15.999	16.0002	16.00068	16.0008	16.0014	15.99888	16.9992	16.0008	16.00092	16.0008	16.0014	16.00002	16.00056
16.0008	15.9996	16.00068	16.0002	15.9996	15.99948	17.0004	15.999	15.99852	15.9984	15.9984	15.99996	15.99936
15.9996	16.0008	15.99864	16.0002	16.0002	16.00158	16.9992	15.9996	16.00026	16.0002	16.0008	16.00026	16.00008
17.0004	15.999	16.00092	16.0002	15.999	15.9987	16.9998	16.002	16.00116	16.0014	16.0008	16.00008	15.99972
15	16.0008	16.00074	15	15.999	15.99978	15.9996	16.0002	15.99876	15.9996	16.0002	15.9993	16.00038
15.9984	15.9996	15.99852	16.0002	16.0008	16.00134	17.0004	15.9984	16.00002	14.9982	15.9996	16.00002	16.0002
16.0002	16.0002	16.00068	16.0002	16.0008	15.9987	16.9992	16.0008	16.00116	16.0002	15.999	16.00044	15.9996
16.0014	16.0008	16.00068	16.0002	15.999	16.00002	16.9992	15.9996	15.999	15.0006	16.0008	15.99984	15.99948
15.9984	15.9996	15.99852	15	16.002	16.0014	17.0004	16.0002	15.9996	15.9996	16.0014	16.00002	16.00098
16.0002	15.9996	16.00104	15.9996	15.9984	15.99846	17.001	16.0008	16.00128	15.999	15.999	16.00002	16.00002
17.001	15.9984	15.9996	15.9996	16.0002	16.00032	17.0004	16.0002	15.99906	17.001	15.9978	16.00008	15.99954
15.999	16.0008	15.99966	16.0002	16.0014	16.0011	17.0004	15.9996	15.99942	15.0006	16.002	15.99954	15.99984
15	16.0008	16.00098	16.0008	16.0002	15.9984	16.0002	16.0002	16.00146	15.9984	15.999	16.00026	16.00086
16.0002	16.0002	15.99936	16.0002	15.9978	16.00062	16.9998	15.9996	15.99936	17.0022	16.0002	16.00002	15.99918
16.0002	15.999	15.99972	16.0002	16.0014	16.00086	17.001	16.0002	15.99906	15.9984	15.9984	15.99984	16.00002
15.9996	16.0002	16.00134	16.0002	15.999	15.99834	16.9992	15.999	16.0014	16.0002	16.0014	16.00008	15.99984
16.0002	16.0002	15.999	16.0002	15.9996	16.00098	16.9998	15.999	15.99948	15.999	15.9978	16.0002	16.00056
16.0002	16.0008	15.9999	16.0002	16.0002	16.00074	16.9998	16.002	15.999	16.002	16.0014	15.99942	15.99978
14.9994	16.0002	16.00032	15.9996	16.0008	15.99834	17.001	15.999	16.0014	15.9972	15.999	16.00038	15.9999
16.0002	15.9984	16.00008	16.0002	15.9984	16.00098	16.9986	16.0002	15.99972	16.0014	16.002	15.99984	15.99942
16.0002	16.0014	15.99978	15.9996	16.002	16.00044	17.001	16.0002	15.99876	15.9996	16.0008	16.00014	16.00092
15.999	15.9984	16.0002	15.9774	16.0008	15.99852	17.001	16.0014	16.00146	14.9994	15.999	15.99996	15.99984
16.0002	16.0002	16.00014	15.0228	16.0002	16.0011	15.9984	15.9996	15.9999	16.0014	16.0008	15.9999	15.99942
15.9996	15.9996	15.99888	16.0008	15.9978	16.0002	16.9998	15.9978	15.99858	16.0002	15.999	16.00002	15.99996
16.0008	16.002	16.00134	16.0002	16.0014	15.99858	17.001	16.0002	16.00134	15.999	16.0002	15.99984	16.00014
15.999	15.999	15.9999	15	16.0002	16.00134	16.9992	16.0008	15.99996	16.0008	15.9996	15.99996	16.00014
16.0008	16.0008	15.99894	17.0004	16.0002	16.00002	17.001	15.999	15.99882	15.9984	16.0014	16.00008	16.00008
15.9996	16.0008	16.00116	15	16.0002	15.99858	17.001	15.9996	16.00116	16.0002	15.999	16.00014	16.00008
15.9996	15.999	15.99888	16.9998	15.999	16.00152	16.0002	16.0002	16.0002	17.0016	15.9996	16.00014	15.99954
16.0002	16.0014	16.00032	16.0002	16.0014	15.9996	16.9986	15.9996	15.99852	15.999	15.9984	15.99972	15.99978
15.9996	15.9978	16.00116	16.0002	15.9978	15.99888	17.0016	16.0008	16.00098	16.0008	16.0002	16.00014	16.00074
16.0008	15.9996	15.9987	16.0002	16.002	16.00152	16.998	16.002	16.00044	15.9978	15.9996	15.9996	15.99984
16.0002	15.9996	16.00038	15.9768	15.9978	15.99948	17.0016	15.9972	15.99858	16.0008	16.0008	15.99996	15.9996
16.0002	16.0008	16.00032	16.0224	16.0014	15.99894	16.9992	16.002	16.00098	16.0002	15.999	16.0002	16.00008
15.999	16.0002	15.99966	16.0008	15.9996	16.00176	16.9998	15.999	16.00056	14.9994	16.0014	15.9999	15.99942
16.0008	16.0002	15.99954	15.9996	16.0002	15.99912	16.9998	15.9978	15.99858	16.9998	15.9996	16.00002	16.00098
15.9996	15.999	16.00074	15.9996	16.0008	15.99924	15.999	16.0014	16.00068	14.9994	15.9978	16.00002	15.99996
16.0002	16.0008	15.99978	16.0002	15.9984	16.00164	17.0004	16.0008	16.00068	15	16.0026	16.00026	15.99942
16.0002	16.0002	15.99966	15	16.0008	15.99906	16.9998	16.0002	15.99858	16.002	15.9972	15.99948	16.00014
16.0002	15.999	16.0008	16.0002	15.9996	15.9993	17.001	15.999	16.00044	15.999	16.0008	16.00008	16.00002
15.9996	16.0002	15.99882	16.0002	15.9996	16.00158	16.9998	16.0002	16.0011	15.9996	16.0026	15.99996	16.00038
15	15.999	16.0008	15.9996	15.9996	15.99882	17.001	16.0008	15.99858	16.0014	15.996	16.00014	15.99984
17.0004	16.0008	16.00074	16.0002	15.9978	15.99966	17.0004	15.9984	16.00008	15.9996	16.0032	16.00008	15.99978
15.0012	16.0008	15.99864	16.0002	16.0002	16.00152	16.998	16.0008	16.00122	16.9992	15.9996	16.00002	15.99978
15.9984	15.9996	16.00086	17.0004	16.0014	15.99864	16.0008	15.999	15.99864	16.0008	16.0008	15.9999	16.00002
16.0002	16.0002	15.99978	16.0002	15.9996	15.9999	17.001	16.0014	15.9999	15.9996	16.0002	16.00014	15.99984
15.9966	15.9996	15.99966	15.9996	16.002	16.00152	16.9986	15.9984	16.0014	16.0014	15.9978	15.99966	16.00068
16.0038	16.0002	16.00092	15.9996	15.9972	15.99846	16.9992	16.0014	15.99882	15.9978	16.0002	15.99984	15.99948
16.0002	15.9996	15.99948	15.9996	16.0008	16.0002	17.001	16.0002	15.9996	16.0008	16.0008	16.00026	16.00002
16.0008	16.0014	15.99966	16.0002	15.999	16.00122	16.9974	15.9996	16.00146	16.0014	16.0002	16.00014	15.99966
15.9984	16.0002	16.00008	15.9996	16.002	15.99858	17.0022	15.9978	15.999	17.001	15.9996	15.99978	15.99978
15.9984	16.0002	16.00032	16.0008	15.999	16.00044	15.9984	16.0032	15.99948	16.0002	15.9996	15.99966	16.00092
16.0026	15.9984	15.99888	15	15.9996	16.00104	17.0004	15.9996	16.00146	15.9966	15.9996	16.00038	15.9999
15.9978	16.0014	16.0011	15.9996	16.0014	15.99828	17.0004	15.9996	15.99936	16.0026	15.9996	15.99978	15.99954
16.002	16.0008	16.00044	15	15.9996	16.00068	17.0022	16.0008	15.99912	15.9972	16.0008	16.00008	16.00008
15.9996	15.9996	15.99888	16.0002	15.9984	16.00086	16.9992	15.9972	16.00146	16.002	16.0008	16.00002	15.99966
15.999	15.999	16.00104	15.9996	16.0014	15.99828	16.9986	16.0008	15.99948	15.9978	16.0002	16.00002	15.99972
15.9978	16.0002	15.99924	16.0008	15.9984	16.00086	16.0008	16.0008	15.99894	16.0032	15.9984	15.9996	16.00104
16.0032	16.0008	15.9999	16.0002	16.0008	16.00074	17.0016	16.0008	16.00128	16.0002	16.0014	16.00014	15.9996
15.9978	15.9996	16.00128	15.9996	16.0008	15.99834	16.9992	16.0008	15.99996	14.9982	15.999	16.00008	15.9999
15.9996	16.0008	15.99888	16.9998	15.9984	16.00104	16.9986	16.0002	15.99864	15	16.0008	15.99996	15.99984
15.999	15.9996	16.00014	16.0002	16.002	16.00056	16.9998	15.9972	16.00134	15.9996	15.9996	16.0002	15.99972
16.0026	15.9984	16.00002	15.9996	15.9972	15.99834	16.9998	15.9996	16.00002	16.0002	15.9996	16.00008	16.00056
15.9996	16.0002	16.00002	15.9996	16.0026	16.00104	17.001	16.0026	15.99864	15.999	16.0014	15.99978	16.00008
15.9984	16.0002	15.99984	16.0002	15.999	16.00038	16.9998	15.9966	16.0011	16.0014	15.999	15.99996	15.99978
15.0006	15.9996	16.00044	16.0008	15.9996	15.99852	17.0004	16.002	16.00026	15.9996	16.0008	15.99978	15.99984
16.9992	16.0008	15.99972	16.0002	16.0002	16.00122	15.999	16.0014	15.99852	17.001	15.9984	16.0002	15.99978
15.0006	15.999	15.99936	16.0002	15.9996	16.00032	17.0016	16.0002	16.00104	16.0002	15.9984	16.00008	15.99966
15.9978	16.0002	16.0011	15.9996	15.999	15.99846	16.998	15.999	16.00044	16.0002	16.0032	15.9999	16.00062
16.0026	16.002	15.99984	15	16.0014	16.00122	16.9998	15.999	15.99852	15.9978	15.999	16.00008	16.00008
16.0002	15.9984	15.9993	16.0002	15.999	16.00014	17.001	16.002	16.0008	16.0014	16.0008	15.99966	15.99978
15.9984	16.0008	16.00086	15.9996	16.0014	15.99858	17.0004	15.9978	16.00068	15.9978	15.999	16.00008	15.9996
16.002	15.9996	15.99888	16.0002	15.9996	16.00128	17.0016	16.0014	15.99852	16.0032	16.0002	15.99996	15.99996
15.999	16.0008	16.00044	16.0008	16.0008	16.00002	16.998	16.0002	16.00056	16.0002	16.0008	16.00008	16.00068
16.0014	15.9984	16.0008	16.0002	15.9996	15.99864	17.0004	16.0014	16.00104	15.9996	16.0008	16.0002	15.99972
16.0014	16.0014	15.99882	16.0002	16.0002	16.0014	17.0004	15.9996	15.99852	14.9994	16.0002	15.99996	15.99984
15.9966	15.9984	16.00038	16.0002	15.999	15.9999	16.9992	15.9984	16.00038	16.0008	16.0002	15.99954	15.9999
16.0008	16.0002	16.00014	16.0002	15.999	15.99858	16.0008	16.0032	16.00098	15.999	15.9978	16.00008	15.9996
16.0008	16.0002	15.9996	16.0002	16.0002	16.00152	17.0004	15.9966	15.99858	16.0008	16.0026	16.00008	16.00092
16.0002	16.0002	16.00074	16.0002	15.9996	15.9999	16.9992	16.0014	16.00008	15.9972	15.999	16.00008	15.99972
16.0002	16.0002	15.9999	15.9996	16.0008	15.99858	17.0004	16.0014	16.00116	16.0026	15.9984	16.00008	15.99954
16.0002	15.999	15.99942	16.0002	16.0002	16.00152	17.0004	15.999	15.99876	16.0002	15.999	15.99936	16.0002
15.9996	16.002	16.00086	15.9996	15.9984	15.99984	16.9998	16.002	15.9999	15.9984	16.0008	16.00026	15.99966
15.999	15.999	15.99972	15.9996	16.0008	15.9987	16.9992	15.999	16.00134	17.001	16.0014	15.99996	16.00074
16.0002	16.0008	15.99972	15	16.0008	16.00146	17.001	15.9996	15.99888	16.0008	15.999	15.9999	16.00002
16.0002	15.999	15.99984	15.9768	16.0008	15.99978	16.9992	15.999	15.99978	14.9976	16.0008	16.00014	15.99978
16.0002	16.0008	16.00056	16.023	15.9996	15.99864	17.0004	16.0008	16.00134	16.0008	16.0002	15.99966	15.99948
15.9996	15.9996	15.99888	15.9996	15.9996	16.00146	16.9992	16.0008	15.999	16.002	16.0014	16.0002	16.0002
16.0008	15.9996	16.00068	16.0008	16.0002	15.99996	16.9998	15.9996	15.99948	15.9996	15.9996	16.00008	15.9996
15.999	16.0002	16.00062	15.9996	16.0008	15.99852	16.0014	15.999	16.0014	16.0002	15.9996	16.00014	16.00062
15.0012	16.0008	15.9987	17.0004	15.999	16.00158	17.0004	16.0014	15.99906	15.9984	15.9996	15.99978	15.9999
15.9996	16.0002	16.0008	16.0002	15.999	15.99984	16.9992	16.0008	15.99936	15.0006	16.0014	15.99966	15.99984
15.9996	16.0002	16.00062	16.0002	16.002	15.99864	16.9998	15.9996	16.00146	16.0008	15.9996	16.0002	15.99948
16.0008	16.0002	15.99864	16.0002	15.9984	16.0014	16.9986	15.999	15.99936	15.9996	15.9984	16.00002	16.00008
15.9996	15.9996	16.00092	16.0002	15.9996	15.9999	17.0016	15.999	15.99912	16.0014	16.0008	16.00014	16.00068
15.9996	15.999	15.99966	16.0002	15.999	15.99852	16.9986	16.002	16.00152	15.9996	16.0008	16.00008	15.99972
16.0002	16.0002	15.99978	15.9996	16.0014	16.00152	16.9992	15.9984	15.9993	15.9996	15.9996	15.99996	16.00002
16.0002	16.0002	16.00074	15.9996	15.999	16.00002	17.0004	16.0014	15.99912	14.9994	15.9996	15.9996	15.99966
16.0008	16.0008	15.9996	15	16.0014	15.99858	17.001	15.9996	16.00146	16.002	15.9996	16.00026	15.9999
16.0002	15.9984	15.99954	16.0002	15.9978	16.00122	16.9998	15.9996	15.99942	15.9984	16.0014	15.99984	16.00068
15.9996	16.0014	16.00026	15	16.0014	16.00032	15.999	15.9996	15.99894	16.0002	15.9984	15.99996	15.9996
16.0002	16.0002	16.00032	16.0008	16.0002	15.9984	17.001	16.0008	16.00152	15.9996	16.0014	16.00014	15.99972
15.999	15.9984	15.99984	16.0002	15.9996	16.00116	16.9986	16.0008	15.99948	16.0014	16.0002	15.9996	16.00008
16.0008	16.0002	15.9999	16.0002	16.0014	16.00038	17.0016	15.999	15.99888	15.9984	16.0002	16.00008	15.99978
15.9996	16.0014	16.0005	15.9996	15.999	15.99828	16.9974	16.0014	16.00146	17.0022	15.9996	16.00026	16.0008
16.0002	16.0002	15.9987	15.9996	15.999	16.00128	17.0022	15.9996	15.9996	14.9988	16.0002	15.99984	15.99996
16.0008	15.9978	16.00104	16.9998	16.0008	16.00032	17.0004	16.0002	15.99888	16.9992	16.0002	16.00014	15.99942
16.0002	16.002	16.00044	16.0002	16.0002	15.99846	16.998	16.0002	16.00152	15.9996	16.0002	15.99972	15.99978
16.0002	15.9996	15.99858	15.9996	15.999	16.00104	16.002	16.0002	15.99966	15.999	15.9978	16.00002	16.00014
15.9996	16.0002	16.00116	16.0008	16.0002	16.00056	16.9992	16.0002	15.9987	15.0006	15.9996	16.00002	15.99954
15.9996	15.999	15.99954	15.9996	16.0002	15.9984	17.0004	15.999	16.00146	16.0002	16.002	16.00026	16.00074
16.0008	16.0014	15.9996	16.0002	16.0008	16.00092	16.998	15.9996	15.99954	16.002	15.9984	15.99996	16.00002
15.9996	15.999	16.00026	15.9996	15.9984	16.00056	17.001	16.002	15.99894	15.9984	16.0002	15.9996	15.99972
15.9996	16.0008	16.00056	15.9996	15.9996	15.9984	16.9998	15.9996	16.00134	16.0002	16.0008	16.0002	15.9996
15.0006	15.9984	15.99864	16.0002	16.0002	16.00092	17.001	15.9984	15.99972	15.0012	16.0002	16.00002	16.00002
16.0002	16.0026	16.00092	15.0006	15.9996	16.00074	16.998	16.0002	15.99882	15.9984	15.999	16.00002	16.00062
16.0002	15.9972	16.00062	15.9996	15.9996	15.9984	17.0004	16.0008	16.00152	16.0014	16.0014	15.99978	15.99972
15.9996	16.0008	15.99858	16.0002	16.0014	16.0005	16.9998	15.9996	15.99954	15.999	15.999	16.00008	15.9999
15.9996	15.9996	16.00116	16.0002	15.9996	16.00104	16.998	15.9996	15.99888	16.0008	16.0002	16.00014	15.99948
16.0014	16.0002	15.99972	15.9996	16.0014	15.99852	17.0004	16.0014	16.00152	17.0004	16.0002	15.99996	16.00086
16.0008	16.0008	15.9996	16.0002	15.999	16.0002	16.9998	16.0002	15.99972	15.9996	16.0008	15.99978	15.99984
15.999	15.9996	15.99972	17.0004	16.0008	16.00122	16.0014	15.9978	15.99888	16.0014	15.9984	15.99984	15.9996
16.0002	15.999	16.00092	16.0002	15.9984	15.99864	16.9992	16.0002	16.0014	16.0002	16.0008	16.0002	15.9999
15.9996	15.9996	15.99936	16.0008	16.002	15.9999	16.9998	16.0008	15.9996	15.9996	15.999	16.00008	15.99996
16.0002	16.0008	15.9999	15.9996	15.9978	16.00134	17.001	16.0008	15.99894	15.9984	16.0002	15.99948	16.00032
16.0002	16.0002	16.00098	15.9996	16.002	15.99888	16.998	15.9984	16.00134	16.0014	15.9996	16.0002	16.00008
16.0002	16.0008	15.99852	15.9996	15.999	15.99966	16.9998	16.0014	15.9996	15.9984	16.002	16.00002	15.99984
15.9996	16.0002	16.00068	15	15.9996	16.00146	17.0016	16.0008	15.99906	15.9996	15.9978	16.00008	15.99954
15.9996	15.999	16.00092	15.999	16.0002	15.99888	17.0004	16.0002	16.0014	16.0002	16.0014	16.0002	15.99996
16.0008	16.0002	15.99864	16.0014	16.0008	15.99942	16.9998	15.9996	15.99954	15.0012	15.9996	15.9996	16.0008
15.9996	15.9996	16.0008	15.9996	15.9984	16.0017	17.001	15.999	15.99888	14.9988	15.9996	16.00002	15.99942
15.9996	16.002	16.00002	15	16.0008	15.99912	16.9998	16.0002	16.00146	16.0008	15.9996	16.0002	16.00014
16.0002	15.9984	15.99936	15.9996	16.0002	15.99918	16.9992	15.9996	15.99948	15.9996	16.0014	16.00002	15.99966
15.999	16.0008	15.9999	16.0002	16.0008	16.00152	15.999	15.999	15.99906	16.0002	15.9996	15.99954	16.00038
16.0008	16.0008	16.00068	16.0008	16.0002	15.99942	17.0028	16.0002	16.0014	15.999	16.0002	16.00002	16.00002
15.9996	15.9978	15.99996	15.9996	15.999	15.99894	16.9992	16.002	15.99954	17.001	16.0002	16.00038	15.9999
16.0002	16.002	15.99948	15.9996	16.002	16.00152	16.9992	15.999	15.99906	15.999	16.0002	15.9999	15.99948
15.9996	15.999	16.00086	16.9998	15.999	15.99966	16.9992	16.0002	16.0014	16.0002	15.9996	15.9996	16.00032
15	16.0002	15.9987	16.0002	15.9996	15.9987	16.9998	16.0008	15.99948	16.0008	16.0008	16.00032	16.00032
15.999	16.0008	16.00038	15.9996	16.0002	16.00146	16.9998	16.0002	15.99918	16.0002	15.9984	15.99984	15.9996
16.0002	15.9984	16.0011	15.9996	15.9984	15.9999	17.0004	15.999	16.00146	15.999	16.0002	16.0002	16.00026
16.0002	16.0002	15.99882	15.9996	16.0002	15.99864	16.9998	16.0008	15.99912	15.999	16.0014	15.99978	15.99966
16.0002	16.002	16.00014	16.0008	16.0002	16.00128	16.9986	15.9996	15.99924	16.002	15.9984	15.99978	16.00056
15.999	16.0002	16.00026	16.0002	16.0014	16.00032	17.001	16.0008	16.00146	16.0008	15.9984	16.0002	15.99984
16.0008	15.9978	15.99972	15.9996	16.0002	15.9984	16.9998	15.9996	15.99918	15	16.0002	16.00032	15.99978
16.0002	16.0014	16.0002	15.9996	16.0002	16.00104	16.9986	15.9984	15.9993	16.0014	16.0002	15.99996	15.99972
16.0008	15.9996	16.00002	15	15.9984	16.0005	17.0004	16.0008	16.00128	15.999	16.0014	15.99948	16.00008
15.9996	16.0008	16.00026	16.0008	16.0014	15.9984	17.0016	16.0014	15.99912	15.999	15.999	16.00032	16.00026
15.999	15.9996	15.99906	15	16.0008	16.00092	15.9984	15.9984	15.99948	16.0002	16.0008	15.99996	15.99996
15.9996	15.9996	16.00098	16.0002	15.9996	16.00062	16.9986	15.9996	16.0014	17.0022	15.9984	15.99996	15.99984
16.0008	16.0008	16.00026	16.0002	15.999	15.9984	17.0016	16.0008	15.99906	15.9978	16.0002	15.99978	15.99966
16.0008	16.0008	15.9987	15.0006	16.0002	16.00086	17.0004	16.0002	15.99984	16.0008	16.0008	16.0002	15.99978
15.9996	15.9984	16.0011	16.0008	15.999	16.00068	17.0004	16.0008	16.00128	15.9996	15.9996	15.99972	16.0008
15.999	16.0014	15.99954	15.9972	16.0008	15.99846	16.9986	16.0002	15.99894	16.0008	15.999	16.00044	15.99972
16.0008	15.9984	15.99978	15.0012	16.0008	16.00068	17.001	15.999	15.99996	15.999	16.002	16.00014	15.99972
15.999	15.9996	16.00014	16.0008	16.0002	16.00092	16.9998	16.0014	16.00122	16.002	15.9984	15.99948	15.9999
16.0008	16.0008	16.0005	16.0008	16.0002	15.99846	15.999	15.9984	15.99858	15.999	16.0014	16.00002	16.00056
15.9996	16.002	15.99972	16.0008	16.0002	16.00032	17.001	16.0014	16.00026	15.9996	15.999	16.00014	15.99984
16.0002	15.9996	16.00008	16.0002	15.9978	16.00122	16.9992	16.0008	16.00104	15.0018	16.002	16.00002	15.99978
16.0002	15.9996	16.00068	15.9972	16.002	15.99852	17.0004	15.999	15.99858	15.9984	15.9984	15.99972	15.99972
15.9996	15.9996	15.99858	17.0004	15.999	16.00014	17.001	16.0008	16.0005	15.0012	16.0002	15.99996	16.0008
4.82904	16.0014	16.00098	16.0008	15.999	16.00122	16.9992	16.0002	16.00086	15.9996	15.9996	16.00014	15.9996
3.5274	15.9978	15.99972	16.0002	16.0002	15.99864	16.9992	15.9972	15.99846	15.9996	15.9996	16.00026	15.99966
16.0806	16.0002	15.99966	16.0002	16.0014	15.99996	15.9996	16.0014	16.0008	16.0008	16.0002	15.99984	15.99984
16.0002	16.0008	15.99978	16.0008	15.9978	16.00128	16.9992	15.9978	16.00062	15.999	16.0008	15.99966	16.00098
15.9996	16.0008	16.00086	16.0002	16.0002	15.99882	16.9992	16.0032	15.99846	16.0002	15.9984	16.00026	15.99942
14.9976	15.9996	15.99888	15.9972	16.0014	15.99966	16.9992	16.0002	16.00098	16.9998	16.002	16.00008	15.99996
16.002	16.0002	16.00056	16.0008	15.9984	16.00146	17.0016	15.999	16.0005	16.0002	15.999	15.99996	15.99954
15.9996	16.0002	16.00008	16.0002	16.0014	15.99894	16.0008	15.9996	15.99846	16.0014	15.9996	15.99972	16.00068
15.9984	15.9996	15.99984	15.0006	15.9984	15.99948	16.9992	16.0014	16.00104	15.999	16.0008	16.00002	15.99996
16.002	15.9966	15.99936	16.0002	16.0002	16.00146	16.9986	15.999	16.00032	16.0008	15.999	16.00014	15.99954
15.9978	16.0044	16.00128	16.0008	16.0014	15.99912	17.0004	16.0014	15.99846	15.9996	16.0008	16.00014	15.99948
16.0002	15.9996	15.999	14.9976	16.0002	15.99924	17.0004	16.0002	16.00128	15.9996	15.9984	15.99972	16.00104
16.0008	15.9996	16.00008	16.0008	15.9996	16.00146	17.0004	15.999	16.00002	16.0014	16.0014	15.9999	15.99954
15.9996	15.9984	16.00128	17.0004	16.0002	15.9993	16.9998	16.0002	15.9987	15.9978	15.999	16.00014	15.9996
16.0008	16.0002	15.99894	15.0012	15.9984	15.99906	16.9992	16.0014	16.0014	15.0018	15.999	16.00008	16.00002
15.9996	15.999	16.00014	17.0004	16.002	16.00152	15.9996	15.9996	15.99966	15.9996	16.0014	16.00002	16.00074
16.0008	16.0002	16.0002	16.0008	15.9984	15.9996	17.001	15.9996	15.99882	15.999	16.0008	15.9996	15.99942
15.9996	16.0014	16.00002	15.9972	16.002	15.99876	16.9992	15.9996	16.00146	16.0008	15.9996	16.0002	16.00026
16.0002	15.999	15.99888	16.0002	16.0002	16.00158	17.0004	15.999	15.99954	14.9994	16.0002	16.00008	15.9996
16.0002	15.9996	16.00134	16.0002	15.9984	15.9996	16.9992	16.0008	15.99912	16.0002	15.9984	16.0002	16.00068
15.999	16.002	15.99924	16.0002	16.0002	15.99888	17.0022	15.9978	16.0014	16.9998	16.0002	15.99984	15.99972
16.0002	15.9972	15.99966	15.999	16.0002	16.00134	17.0004	16.0014	15.99936	16.0002	15.9996	15.99978	15.99984
16.0002	16.0026	16.00128	15.9936	15.999	15.99996	16.998	15.999	15.99906	16.0014	16.0014	15.9999	15.99948
15.9996	16.0008	15.99936	16.0008	15.9996	15.99858	16.0002	16.0026	16.00164	15.999	15.9984	16.00026	16.0002
16.0002	15.9984	15.99984	15.003	16.0014	16.00134	17.001	15.999	15.99906	16.0002	16.0008	15.9999	16.00068
16.0008	16.0002	15.99996	16.0074	15.9996	15.99996	16.9998	16.0008	15.99948	16.0002	15.9984	15.99972	15.99942
15.9996	16.0008	16.00044	16.0008	16.0002	15.99858	16.9998	16.0002	16.0014	15.9984	16.0014	16.00032	16.00008
16.0002	15.999	15.99876	16.0002	15.9984	16.00134	16.0008	15.9984	15.99894	15.9996	15.9996	15.99978	15.99954
14.9994	16.0008	16.00104	16.0008	16.0026	16.0002	16.9998	16.0014	15.99954	16.0008	16.002	16.00026	16.00068
15.9996	15.9978	15.99972	15.996	15.9984	15.99858	17.001	15.9984	16.00146	15.9996	15.9972	15.99966	16.00002
16.0002	16.002	15.99954	16.9992	16.0014	16.00116	16.9992	15.999	15.99888	15.9996	16.0002	15.99984	15.99954
15.9996	15.999	16.0002	16.0032	15.999	16.0002	17.001	16.002	15.99966	15.9996	16.002	16.00032	15.99966
15.9996	15.9996	16.00056	16.0008	16.0008	15.99846	16.9986	15.9984	16.0014	15.9996	15.9984	16.00002	16.00104
16.0002	16.0008	15.99984	16.0008	16.0002	16.00122	17.001	15.999	15.99876	16.0014	15.9996	15.9999	15.99954
16.0002	15.999	15.99978	16.0008	15.9996	16.00038	16.9992	16.0008	15.9999	15.999	16.0002	15.99972	15.99954
16.0002	16.0014	16.0008	16.0002	15.9996	15.9984	16.0008	16.002	16.00128	15.999	16.002	16.00026	15.99996
15.9996	16.0002	15.9987	16.0008	15.9996	16.00098	16.9998	15.9996	15.99876	14.9988	15.999	15.9999	16.00068
16.0008	15.9984	16.00068	16.0008	16.0008	16.00068	16.9998	15.9996	16.00002	16.0038	15.9996	15.99966	15.9996
15.9996	16.0014	15.99996	16.0008	15.9996	15.9984	17.001	15.9996	16.00116	15.9984	16.0002	16.00002	15.99996
15	16.0002	15.99954	15.0006	16.0014	16.00098	16.9992	16.0008	15.9987	15.9996	15.9996	16.00008	15.99954
15.9996	15.9984	16.00002	14.997	15.9978	16.00062	16.9992	16.0002	16.00014	16.0014	16.0002	16.00014	15.99972
17.001	15.9996	16.00062	16.0002	16.0002	15.99846	16.9998	15.9978	16.00116	15.9996	17.0016	16.00002	16.00092
16.0002	16.0002	15.99984	16.0002	16.002	16.00068	17.0016	16.0008	15.99864	16.0008	14.9982	15.99972	15.99966
15.0006	15.9984	15.99954	16.0002	15.9984	16.00098	15.9996	16.0014	16.00026	16.0002	16.0002	16.00008	15.99972
15.999	16.0008	16.00134	16.0002	16.0008	15.9984	16.9992	16.0002	16.00104	16.9974	15.9996	16.00014	16.00014
16.0002	15.999	15.99864	17.0004	15.9996	16.00062	16.9998	16.0002	15.99858	16.002	16.0002	16.00008	16.00026
16.0008	16.002	16.00044	16.0002	16.0008	16.00098	16.9998	15.999	16.00044	15.0012	15.999	15.99972	15.99984
16.0002	15.999	16.00032	16.0002	15.999	15.99846	17.001	15.9978	16.00092	15.9978	16.0002	16.00002	15.99996
15.9984	16.002	15.99972	16.0002	16.0014	16.00038	16.9986	16.0032	15.99846	16.0008	16.0002	16.00008	15.99924
16.0014	15.9984	15.99948	16.0002	15.9984	16.00098	16.9998	15.9984	16.00068	15.9978	16.0008	16.00014	16.00086
15	16.0008	16.00128	16.0002	16.002	15.99864	16.0014	16.0026	16.00074	16.002	15.9984	15.99972	15.99984
16.0002	15.9996	15.9987	16.0002	15.9978	16.00008	17.9982	15.9972	15.9984	16.0008	15.9996	16.00002	15.99978
15.999	16.0002	16.00038	16.0002	16.0008	16.00128	16.0008	16.0014	16.00086	14.9988	16.002	16.0002	15.99972
16.9998	15.9996	16.00014	16.0002	16.0002	15.99864	17.0004	15.9996	16.0005	16.002	15.999	15.99966	16.00086
15	15.9984	16.00002	14.9976	16.0008	16.00008	16.9986	16.0002	15.99858	15.9984	17.001	15.9999	15.99924
16.0002	16.0008	15.9993	16.0002	16.0002	16.00122	17.0004	15.9984	16.00092	15.9984	14.9994	16.00026	16.00002
15.9996	16.0002	16.0011	16.0002	15.9984	15.9987	17.0004	16.002	16.0005	16.002	15.9978	15.99996	15.99996
15.9996	15.9996	15.999	16.0002	16.0014	15.9999	16.9992	15.9984	15.99846	15.999	17.0016	15.99972	16.00044
16.0008	15.999	16.00002	16.0002	15.9978	16.00146	17.0004	15.999	16.00116	17.001	15.0006	16.0002	15.99984
15.9996	15.9996	16.00032	16.0002	16.0008	15.99882	16.9998	16.0032	16.00014	16.0002	17.0004	15.99996	15.99978
16.0002	16.002	16.00014	16.0002	16.0008	15.99954	15.9996	15.999	15.99864	16.0002	15.9996	15.99984	15.99948
16.0002	15.999	15.99912	16.0002	15.9984	16.00146	16.9998	16.0008	16.00122	15.9984	15.0018	16.00014	16.00086
15.9996	15.9984	16.00104	16.0002	16.0014	15.999	17.001	16.0002	16.00002	16.0002	15.9996	16.00008	16.00014
15.9996	16.0014	16.00038	16.0002	16.0002	15.99942	16.9986	15.9984	15.99876	16.0008	16.9986	15.9999	15.99936
16.0008	15.999	15.99894	16.0002	15.9984	16.00152	17.001	16.0026	16.00128	16.0002	16.0008	15.99978	15.9999
15.9996	16.0008	16.00098	16.0002	16.0002	15.99918	17.0004	15.999	15.99978	15.9996	15.0006	16.00008	16.00074
16.0002	16.0008	15.99966	16.0002	16.0014	15.99918	16.9998	16.0014	15.99888	15.9978	16.9986	16.00008	15.99948
16.0002	16.0014	15.99948	16.0002	15.999	16.00164	16.9998	15.9996	16.00128	15.0036	16.0014	15.99966	15.9999
15.9996	16.0008	16.00044	15.9972	15.999	15.99912	15.9996	16.0008	15.99978	14.9976	14.9982	16.00014	15.99984
16.0002	15.999	16.0002	16.0002	16.002	15.99912	16.9974	15.9972	15.99888	15.999	17.0004	16.00008	15.99954
15.9996	15.9996	15.99876	16.0002	16.0002	16.00164	17.0028	15.999	16.00146	16.002	16.0014	16.0002	16.00074
15.9996	16.0008	16.00116	15.0006	15.9984	15.9993	16.9998	16.0026	15.99942	16.0002	14.9988	15.9993	15.9999
16.0002	15.9996	15.9996	16.0002	16.0014	15.99912	16.9998	16.0002	15.99912	15.9996	16.9992	16.0002	15.99954
16.0008	16.0002	15.9996	16.0002	15.999	16.00152	16.9992	16.0008	16.00146	16.0008	16.0002	16.00032	15.9999
15	15.9996	16.00026	16.0002	16.0008	15.99948	16.9974	15.9966	15.99918	16.0002	16.0002	15.99996	16.0008
17.0004	15.9984	16.00074	16.0002	15.999	15.99888	17.0022	16.0014	15.99936	15.9978	15.9996	15.99942	15.9996
14.997	15.9996	15.99864	16.9998	15.999	16.00146	15.999	16.0002	16.0014	16.0008	16.0008	16.00026	15.9999
16.002	15.9996	16.00104	16.0002	16.0014	15.99972	17.0004	15.9996	15.99912	15.0018	15.999	16.00014	15.99996
15.9996	16.002	15.99984	16.0002	15.9996	15.9987	16.9998	16.0014	15.99948	15.999	15.9996	15.99996	16.00056
16.0002	15.999	15.99954	16.0002	16.0002	16.00158	17.0016	16.0008	16.0014	16.0002	16.0014	15.9999	15.99984
15.999	15.9996	16.00092	16.0002	15.9984	15.99972	16.9998	16.0002	15.99888	15.999	15.999	15.9999	15.9999
16.002	15.999	15.99972	16.0002	16.0008	15.99864	16.9998	15.999	15.99978	15.9996	15.9996	16.00014	15.99936
15.9996	16.0014	15.99984	16.0002	15.9996	16.00152	16.9998	15.9996	16.00134	16.0002	16.0014	16.00008	16.0008
16.0008	16.0002	16.00002	16.0002	16.0002	15.9999	16.9986	16.0014	15.99888	17.0004	15.999	15.9996	15.99972
16.0002	16.9998	16.00056	14.9976	16.0014	15.99864	16.9992	15.9978	15.99984	16.0008	16.0002	16.00002	15.99954
15.999	15.999	15.99876	15	15.9996	16.00146	16.9992	16.002	16.00128	16.0002	16.0026	16.0002	15.99984
15.9984	15.9996	16.00104	16.0002	16.0002	15.99978	17.0016	15.999	15.99876	16.0002	15.9996	15.99948	16.00104
16.002	16.0008	15.99966	16.0002	16.0002	15.99876	16.0008	16.0008	16.00014	15.999	15.999	16.00026	15.9993
15.9972	15.9996	15.9996	16.0002	16.0002	16.00122	17.001	15.9984	16.00104	16.0014	15.9996	16.00026	15.99996
16.0026	15.9996	15.99996	15.9996	16.0008	16.00008	16.998	16.0008	15.99858	15.9996	15.9996	15.9999	15.99996
13.8906	16.0008	16.00074	16.0002	15.999	15.99864	17.0022	16.0002	16.00032	16.0002	16.002	15.99972	16.00038
9.6738	15.999	15.99882	17.0004	16.0014	16.00128	16.9998	16.0008	16.00098	14.9994	15.9984	16.00002	15.9996
16.9992	15.9996	16.00086	16.0002	15.9996	16.00014	17.0004	15.999	15.99852	15.9984	16.0002	16.00026	16.00002
15.0006	16.0008	16.00098	16.0002	15.999	15.9984	16.9998	16.0002	16.0005	15.0018	15.9996	16.00008	15.99978
15.999	16.0002	15.99864	16.0002	16.0002	16.00128	15.999	15.999	16.00086	15.9996	16.0002	15.99954	16.00032
16.0002	15.999	16.00068	16.0002	15.999	16.0002	16.9992	16.0008	15.99852	15.9978	16.0002	16.00026	15.9999
16.0002	16.0014	15.9999	16.0002	16.002	15.99858	17.0016	16.0002	16.00074	16.0014	16.0002	15.99996	15.9999
16.0002	15.9996	15.99954	16.0002	15.9996	16.00122	17.0004	15.9996	16.00062	16.0008	16.0002	16.00008	15.99966
15.999	16.0014	16.00002	16.0002	15.9984	16.0002	16.998	15.9996	15.99852	15.9984	16.0014	15.99966	16.00086
15.0018	15.9984	16.00074	15	16.0014	15.99852	16.9998	16.0002	16.00086	17.0016	15.9984	16.00008	15.9996
16.9998	16.0002	15.99882	16.0002	15.9984	16.00134	17.0016	16.0002	16.00056	16.0002	16.0014	16.00038	15.99954
14.9994	16.0008	16.00074	16.0002	16.0008	16.00026	16.9998	15.9978	15.99852	15.9978	15.999	15.99978	16.00002
16.0002	15.9984	16.00002	16.0002	16.0008	15.9984	16.0014	16.0026	16.00098	16.002	16.0008	15.99978	15.99978
15.999	16.0014	15.99942	16.0002	16.0008	16.00128	16.998	15.9996	16.00044	15.9996	15.9996	16.00014	16.00044
16.0014	16.0002	16.00014	16.0002	15.9978	16.00032	17.0004	16.0008	15.9984	16.0002	15.9996	16.00008	15.9999
16.0002	15.9996	16.00068	15.9972	16.0008	15.99828	17.0004	15.9984	16.00116	15.9996	15.999	15.99942	15.99978
16.0008	15.9996	15.9996	17.0034	15.9996	16.0014	16.9998	16.0014	16.00026	16.0008	16.0002	16.00038	15.9996
15.9996	16.0014	15.99996	15.9966	16.0008	16.00014	17.0022	15.9984	15.99864	16.0002	16.0002	15.9999	16.00086
16.0002	15.999	16.00068	15.9996	16.0008	15.99852	16.9992	16.0002	16.0011	14.9988	16.0014	16.00008	16.00002
15.9984	16.0008	15.99894	15.999	16.0002	16.00122	17.0004	16.0008	16.00008	16.0008	15.999	15.9996	15.99936
16.0008	15.9996	16.00062	15.9948	15.9984	16.0002	16.9986	15.9996	15.99858	15.9996	15.9996	16.00008	16.0002
15.999	16.0008	15.99996	15.9972	16.002	15.99858	16.9992	15.9996	16.00146	16.0002	16.0014	16.00026	15.99966
15.9996	15.999	15.99942	15.0018	15.9984	16.00128	16.0002	16.002	15.99978	15.999	15.9996	16.00014	16.0005
16.0002	16.0002	15.99996	16.002	16.0008	16.00008	17.0016	15.999	15.99876	16.0002	16.0014	15.99942	16.00008
16.0002	16.0002	16.00092	16.0008	16.0008	15.99846	17.0004	16.0008	16.0014	16.9998	16.0002	16.00008	15.99984
16.0002	15.9984	15.99858	14.9976	16.0014	16.00128	16.9992	15.9984	15.99978	16.0008	15.999	16.00032	15.9996
15.9996	15.9996	16.00086	15.9996	15.9978	16.00026	17.001	15.999	15.99876	16.0008	16.0002	16.00002	16.00092
15.9996	16.0002	16.0008	15.9996	16.0008	15.99852	15.999	16.0008	16.00152	15.9996	16.0008	16.00014	15.99972
16.0002	16.0014	15.99858	15.9984	15.999	16.00128	16.9998	15.999	15.99948	15.9996	15.999	15.9996	15.9993
15.9996	15.9978	16.0011	15.9996	15.9996	16.00008	17.0028	15.9996	15.99912	14.9988	16.0002	16.00002	16.00008
16.0002	16.0014	15.9996	15.9972	16.0002	15.99846	16.9998	16.0014	16.00146	15.999	16.0002	16.00008	15.99984
16.0002	15.999	15.99948	17.0016	16.0014	16.0014	16.9998	15.999	15.99918	16.0002	16.0002	16.00014	16.00068
15.9996	16.0002	16.00026	16.008	15.999	16.00008	16.9992	16.0002	15.99924	16.0002	15.999	15.99954	15.99972
16.0002	16.0002	16.00056	16.0026	15.9996	15.99852	17.001	15.999	16.00146	15.0012	16.0008	16.00008	16.00008
15.9996	16.0002	15.99972	15.9996	15.999	16.00146	16.998	16.0002	15.99918	15.9996	16.0002	16.00008	15.99936
15.999	16.0002	15.99984	15.9996	16.0026	16.00002	16.002	16.0014	15.99942	16.0008	16.0002	16.0002	16.00008
15.0006	16.0002	16.00074	15.9996	16.0002	15.99852	16.998	15.999	16.0014	15.9996	15.9996	16.00002	16.00056
15.999	15.999	15.9987	15.9996	15.9996	16.00152	16.9998	15.9996	15.99912	16.0236	15.999	15.99966	15.99972
16.0014	16.0002	16.0011	17.0004	15.9996	15.99996	17.001	16.0002	15.9996	15.975	16.0008	16.00002	15.99966
15.9996	16.0014	15.9996	15.9996	16.0002	15.99858	16.9998	16.0002	16.0014	16.0002	16.0002	15.9999	15.99996
15.9996	15.999	15.99948	15.9996	16.0008	16.0014	17.001	16.0008	15.99882	17.001	15.9984	16.00032	16.00074
15.999	15.999	16.00038	16.0002	15.9996	15.9999	16.9986	15.999	15.99996	15.9978	16.0014	16.00008	15.9996
16.002	16.002	16.00032	16.0002	15.9996	15.99858	17.0004	15.9984	16.00128	16.0014	16.0002	15.9993	16.00008
15.9984	15.9984	15.99978	16.0002	15.9996	16.00152	16.0008	16.0008	15.99858	16.0008	15.9984	16.00026	15.9996
15.9996	16.0014	16.00002	16.0002	16.0002	15.99978	16.9998	16.002	16.0002	15.999	16.0002	16.00002	15.99966
16.0014	15.9978	16.00032	16.0008	16.0014	15.9987	16.9992	15.9996	16.00104	16.0008	16.0008	16.00002	15.9999
15.9996	16.002	15.999	15	15.9996	16.00152	16.9992	15.999	15.99858	15.9996	16.0002	16.00032	16.0008
16.0002	15.9996	16.00092	16.0002	15.9996	15.99978	16.9998	15.9996	16.00056	15.9996	15.999	15.99954	15.99948
16.0002	15.9996	15.99942	15	15.9984	15.99864	16.9986	16.0008	16.00086	15.0006	15.9996	15.99984	16.00008
16.0002	16.0008	15.99984	16.0002	15.9996	16.00158	17.0022	16.0014	15.99846	15.999	16.002	16.00032	15.99966
16.0002	15.9996	16.00044	16.0002	16.0008	15.9996	16.9974	15.9996	16.00068	15.0012	15.999	16.00008	16.00062
16.0008	15.999	15.9999	16.0002	16.0014	15.99882	17.0022	16.0002	16.00074	15.999	15.9996	15.99984	15.99996
16.0002	15.9996	16.00014	16.0002	16.0002	16.00152	16.9992	15.9996	15.9984	15.9996	16.0002	15.99978	15.99972
16.0002	16.0014	16.00008	16.0002	15.9984	15.99948	16.9992	15.999	16.00098	17.0004	15.999	15.99996	15.99984
15.9984	16.0002	16.00014	17.0004	16.0014	15.99894	17.0016	16.0008	16.00056	15	16.0008	16.0002	15.99996
16.0014	15.999	15.999	16.0002	15.9948	16.00158	16.9986	16.0002	15.9984	17.0004	16.0008	16.0002	16.00062
15.999	15.999	16.00122	16.0002	16.0026	15.99936	15.9996	15.9996	16.0011	16.0002	15.999	15.99996	15.99948
16.0002	16.002	15.99888	15.9996	16.0062	15.999	16.9992	16.0014	16.0002	15.999	15.9996	15.99954	16.00014
15	15.9984	16.00032	15.9996	15.9948	16.00158	17.0016	15.9996	15.99864	16.0002	16.0008	16.0002	15.9999
16.0002	16.0008	16.00044	16.0008	15.9972	15.99936	17.001	15.9984	16.00128	15.9996	16.0002	15.99984	15.99936
15.999	15.9996	15.99942	15.9996	16.002	15.999	16.9992	16.0002	16.00008	16.0014	15.999	16.00032	16.00098
16.0014	16.0002	16.00074	15.9996	15.9996	16.00164	16.9992	16.0002	15.99858	16.0008	15.9996	16.00008	15.99984
15.999	15.9984	15.99996	16.0002	16.002	15.99918	16.9998	16.0002	16.00128	16.0002	16.0008	15.99942	15.99942
16.0008	16.0002	15.9996	15	15.999	15.99924	17.0022	15.999	15.99996	14.9988	16.0008	16.00008	16.00008
15.9996	16.0008	15.99996	16.0002	15.9972	16.00158	16.9974	16.0002	15.99876	16.0002	15.999	16.00038	16.00008
16.0002	16.0002	16.00068	16.0002	16.0032	15.99906	17.0004	16.0002	16.00128	15.9996	16.0008	15.99972	16.00026
15.9996	16.0008	15.99858	16.0002	16.002	15.99954	16.9992	16.0008	15.9996	15.999	16.0002	16.00008	16.00008
16.0002	16.0002	16.00098	16.0002	15.9984	16.0014	16.0008	15.999	15.99894	16.0002	15.9984	15.99966	15.99978
15.9996	15.999	15.9999	15.0006	15.9978	15.999	17.001	16.0002	16.00152	16.0008	15.9996	16.00014	15.99948
16.0014	16.0002	15.99954	16.9998	16.0014	15.99948	16.998	16.0002	15.99936	16.0002	16.0002	16.0002	16.0002
15.999	15.999	16.0008	16.0002	15.9996	16.00152	15.999	16.0002	15.99918	16.9998	16.002	16.00008	16.00092
16.0002	16.0014	15.99972	15	16.002	15.99882	17.0022	16.0014	16.00146	15.9996	15.9996	15.99966	15.99918
16.0002	15.9996	15.9996	15.9972	15.9972	15.99972	16.9986	15.9984	15.9993	16.0008	16.0002	16.00002	15.99996
15.9996	16.0008	15.99984	16.0002	16.002	16.0014	16.9998	16.0002	15.99936	16.0002	15.999	16.00014	15.9999
15.9996	16.0002	16.0005	16.0008	16.0002	15.99888	17.001	15.9996	16.0014	15.999	16.0008	16.00002	15.9996
16.0002	16.0002	15.9996	16.0002	16.0002	15.99972	16.9986	16.0002	15.999	16.0008	15.9996	16.00002	15.99984
16.0002	16.0002	16.00014	16.0002	15.9996	16.00134	17.0016	15.9984	15.99966	15.9996	15.9996	15.99984	16.00104
16.0002	16.0002	16.00026	17.0004	15.9996	15.99882	16.9992	16.002	16.00134	14.9988	16.0014	15.99996	15.99966
15.999	16.0002	15.99984	16.0002	16.0044	15.99984	15.9996	15.9996	15.99888	16.0014	15.999	16.00008	15.99972
16.0002	15.999	16.00014	16.0002	15.9972	16.0014	17.0004	16.0008	15.9999	15.999	16.0002	16.0002	15.99984
16.0002	16.0002	16.00026	16.0002	15.9978	15.99858	16.9998	15.9996	16.00122	16.002	15.9996	15.99954	16.00062
15.9996	16.0008	15.99882	16.0002	16.0002	16.0002	17.0016	15.9984	15.9987	15.9978	15.9996	16.00008	15.99978
15.0006	15.9996	16.00104	16.0002	15.9948	16.0011	16.9986	16.0002	16.00008	15.999	16.0002	16.00014	15.99984
15.0006	15.999	16.0002	15.9972	16.0074	15.99852	16.9998	16.0008	16.00122	16.0014	15.9996	16.00014	15.99978
16.0014	15.9996	15.99876	16.0002	15.9984	16.00032	17.0016	15.999	15.99858	16.0008	16.0008	15.99966	15.99984
15.9966	16.0008	16.00128	16.0002	15.9966	16.00116	16.998	16.0008	16.00032	15.999	15.9996	15.99996	16.00074
16.0014	16.0008	15.99912	15	16.0026	15.99846	16.0014	16.0008	16.00098	16.0002	16.0002	16.00002	15.99972
15.9978	15.9996	15.99984	16.0002	16.0008	16.00038	16.9992	15.999	15.99858	15.0006	15.9996	16.0002	15.99972
15.9996	15.9996	16.00014	16.0002	15.999	16.00104	16.9992	15.9996	16.00044	15.999	15.9996	15.99972	15.99984
16.0032	15.999	15.99996	16.0008	16.0008	15.99846	17.0004	16.0002	16.00098	16.0008	16.0008	15.9999	15.9999
16.0002	16.0014	16.00026	15.9978	15.9996	16.0005	17.0016	15.999	15.9984	15.9996	15.999	16.00014	16.00044
15.9978	15.9984	16.00032	16.0008	15.999	16.00092	16.9986	16.002	16.0008	15.9996	16.0008	16.00032	16.00008
16.0014	16.0002	15.9996	16.0002	16.0002	15.99834	17.0016	15.9978	16.00062	16.0002	16.0008	15.99954	15.9999
15.9984	16.002	15.99948	16.0002	15.9978	16.00074	16.9992	16.0008	15.99858	17.001	15.9984	15.99996	15.99942
16.0002	15.9978	16.00086	17.0004	16.002	16.0008	17.0016	16.0002	16.00086	15.9978	16.0002	16.0002	16.00008
16.0008	16.0008	15.9999	16.0002	16.0002	15.99834	16.9992	16.0008	16.0005	16.002	16.0014	16.00008	16.0008
16.0008	15.9984	15.99936	15	15.9984	16.00092	16.9992	15.999	15.99846	16.0008	15.999	15.99948	15.99942
15.9984	16.0014	16.00104	16.0002	16.002	16.00074	17.0004	15.9996	16.00092	16.0008	16.0008	16.00014	16.00008
16.0002	15.9978	15.99858	16.0002	15.9996	15.9984	16.0002	16.0008	16.00056	15.9996	16.0014	15.99996	15.99996
16.0008	16.0008	16.00062	16.0002	15.9984	16.0011	16.9974	16.0008	15.99852	15.9996	15.9984	16.00008	15.9993
16.0002	16.0002	16.00116	16.0002	15.9996	16.00044	17.001	15.9978	16.0011	16.0002	16.0002	15.99978	16.00104
15.9996	16.0014	15.99852	15.9972	16.0014	15.99834	16.9986	15.9996	16.00032	16.0014	16.0002	16.00002	15.99972
16.0014	15.9996	16.00056	15.0006	15.999	16.00116	17.001	16.0008	15.99852	15	16.0008	16.00008	15.99972
15.9996	15.9996	15.99984	16.0002	15.9996	16.0005	17.0004	16.0008	16.00116	14.9982	15.9996	16.0002	16.00014
16.0008	15.9996	15.99948	16.0002	16.002	15.99834	17.001	15.999	16.0002	16.0014	15.999	15.99966	15.9996
15.9978	16.0008	16.00092	16.0002	15.9984	16.00128	16.9998	16.002	15.99852	15.9984	16.0002	16.00002	16.00044
15.9996	15.9984	15.99972	16.0002	15.9996	16.00002	15.999	16.0002	16.00122	16.0008	16.0008	16.0002	16.00014
16.0026	16.0008	15.99948	17.0004	16.0002	15.99834	16.9992	15.9978	16.0002	16.0002	15.9978	16.00008	15.99978
16.0002	15.9996	16.00014	16.0002	16.0014	16.00152	17.0004	16.0002	15.99852	15.9996	16.0014	15.99948	15.99942
15.9978	16.0002	16.00056	16.0002	15.9984	15.9999	17.0022	15.9996	16.00128	16.9998	16.0002	16.0005	16.00026
14.9994	15.999	15.99894	16.0002	15.9996	15.9987	16.9986	16.002	15.99996	16.0026	16.0008	16.00002	16.00056
16.002	16.0002	16.0008	15.9972	16.0002	16.00128	17.0016	15.9996	15.9987	15.9972	15.9972	15.9999	15.99978
15.9966	16.0014	16.00044	16.0002	16.0002	15.9999	16.9986	16.0002	16.0014	16.002	16.0014	15.99978	16.00002
16.0038	16.0002	15.99876	16.0002	16.0002	15.9987	17.0004	16.0008	15.9999	15.9984	15.999	15.99996	15.99972
15.9996	15.9996	16.00116	16.0002	16.0008	16.00158	16.0002	15.9984	15.99864	16.002	16.002	16.00014	15.99954
15.999	15.9996	15.99936	16.0002	16.0008	15.99972	17.0016	16.0008	16.00152	15.9996	15.999	16.00014	16.0008
16.0002	16.0002	15.99966	15.0006	15.9996	15.99882	16.9998	15.9996	15.99978	15.9996	15.999	15.99948	16.00002
15.9996	16.0008	16.00134	15	16.0014	16.00146	16.9986	16.0014	15.99888	15.9996	16.002	16.00014	15.9993
15.999	15.9996	15.99906	16.0002	15.9972	15.99972	16.0002	15.9996	16.00128	15	15.999	16.00026	15.99996
16.0002	15.9996	15.99984	16.0002	16.0008	15.99888	16.9998	15.999	15.99972	15.9996	16.0008	15.99996	16.00008
16.0002	15.9978	16.00032	16.0002	16.0002	16.00158	17.0016	15.9996	15.99882	16.0008	15.999	15.9996	16.0005
16.0002	16.002	16.0002	15.9972	16.0002	15.9996	16.9986	16.0014	16.00158	15.9996	16.0008	16.0002	15.99966
16.0002	15.9984	15.99894	16.0002	15.999	15.99888	17.0016	15.999	15.9996	15.9984	15.999	16.00014	16.00014
15.9996	16.0014	16.00128	17.0004	16.0014	16.00152	16.9986	16.0002	15.99882	16.0014	16.0014	16.00002	15.99954
16.0002	16.0002	15.99996	16.0002	15.9984	15.99942	17.001	16.0002	16.00146	15.9984	15.999	15.99942	15.99972
16.0008	15.9978	15.99894	16.0002	15.9996	15.99894	16.9992	16.0008	15.99966	16.0014	16.0002	16.00032	16.0011
15.9996	16.002	16.00128	16.0002	16.0002	16.0017	17.0004	15.9984	15.99894	16.9998	15.999	15.9999	15.99936
16.0002	15.9996	15.99888	16.0002	16.0002	15.9993	16.9998	15.9996	16.00146	15.0006	16.0008	16.00038	15.9999
15.9996	15.999	16.00038	16.0002	16.0002	15.99906	16.9998	16.0002	15.99948	15.9996	15.999	15.99978	15.99984
16.0002	16.0008	16.00008	16.0002	16.0002	16.00158	16.9992	16.002	15.99888	16.0014	16.0014	15.99972	15.99954
16.0002	16.0014	15.99978	16.0002	16.0008	15.9993	15.9996	15.999	16.00146	15.9984	15.9978	16.00026	16.0008
15.999	15.9978	15.99966	16.0002	16.0008	15.99918	17.0004	16.0002	15.99948	15.9984	16.002	16.00014	16.00008
16.0008	16.0008	16.00092	15	16.998	16.00164	17.0022	16.0002	15.99918	16.0026	15.9996	15.99996	15.99942
15.0006	15.9984	15.99894	16.0002	15.0012	15.99894	16.9974	15.999	16.00146	15.0006	16.0002	15.99972	15.99996
15.999	16.0008	16.00044	15.9972	15.999	15.99936	16.9998	16.0014	15.9993	15.9996	15.9984	15.99984	15.99996
16.0008	16.0008	16.00092	16.0002	16.9986	16.00158	17.001	15.9996	15.99912	16.0008	16.0014	16.00008	16.00032
16.0008	15.9996	15.99864	16.0002	15.0018	15.99912	16.9998	16.0008	16.00152	16.0008	16.0008	16.00026	15.9999
15.9996	15.9996	16.0008	16.0002	15.9996	15.9993	16.9998	15.999	15.9993	15.9978	15.999	15.99966	15.9999
16.0002	16.0014	15.9999	17.0004	17.0004	16.00152	17.0004	16.0014	15.99912	16.0008	16.0014	15.99984	15.99978
15.9996	15.9996	15.9996	16.0002	15	15.99906	17.0016	15.9978	16.00146	17.001	16.0002	16.00044	16.00062
16.0008	15.9996	15.9999	16.0002	16.0002	15.99948	16.9992	16.0008	15.9993	16.0002	15.9996	15.9999	15.99978
16.0002	16.0002	16.00074	16.0002	16.9998	16.00158	17.0004	15.9996	15.99918	15.9996	15.9984	16.00002	15.9996
15.999	16.0014	15.99888	15.9996	15.9984	15.99876	15.999	16.0008	16.00152	16.0002	16.0032	15.99972	15.99972
16.0002	15.9996	16.00074	16.0002	15.0018	15.99966	17.0004	15.9996	15.99936	15.9984	15.9984	16.00014	16.00008
15.9996	16.0008	15.99996	16.0002	17.0004	16.00158	16.9992	16.0014	15.99912	15.999	16.002	16.00008	16.00074
16.0002	15.999	15.99948	15.9996	15.9984	15.99876	17.0004	15.999	16.00146	16.0026	15.9984	16.00002	15.99948
16.0002	15.999	16.0011	17.0004	15.0012	15.99966	16.9998	16.0014	15.9993	15.9996	16.0002	15.99972	16.0002
16.0002	16.0014	15.99954	16.0002	15.9984	16.00134	16.9998	15.9984	15.99924	15	15.9996	16.00008	15.99942
16.0002	15.9984	15.9996	16.0002	15.0012	15.99876	17.0016	15.999	16.0014	14.9988	15.999	16.00008	16.0008
16.0002	16.0008	16.00032	16.0002	17.0004	15.9999	16.9986	16.0014	15.99942	16.0014	16.0002	16.00008	15.99978
15.9984	15.9996	16.00044	16.0002	15.999	16.00134	16.0002	15.999	15.99912	15.999	15.9996	15.9996	15.99972
15.9978	16.0014	15.99888	16.0002	16.0008	15.99864	16.9998	16.0002	16.00146	15.999	16.0014	16.00008	15.9996
16.0026	15.999	16.00098	16.0002	16.0002	16.00002	16.9992	16.0008	15.99942	16.0014	15.9996	16.00026	16.00026
15.9978	15.999	15.99936	16.0002	15.9984	16.0014	16.9998	16.0002	15.99912	16.0014	15.999	16.00008	16.00056
16.0008	16.002	15.9999	16.0002	16.0014	15.99852	17.001	15.9996	16.00146	15.9978	16.0002	15.9993	15.99942
15.9972	15.9984	16.0002	15	16.0008	16.00014	17.0004	15.9996	15.99924	17.0004	16.0002	16.00044	16.00008
16.002	16.0002	16.0002	16.0008	16.0008	16.00116	16.9986	16.0002	15.99918	15.9996	16.0002	15.99996	15.9996
15	16.0002	15.99912	16.0002	15.9984	15.99864	17.0004	15.9996	16.00146	16.0032	15.999	16.00002	16.00074
16.9986	16.0008	16.00104	16.0002	16.0014	16.00014	15.999	15.9996	15.99942	15.9972	16.0002	15.99978	16.00002
16.0026	15.999	16.00044	16.0002	15.999	16.00122	17.0016	16.0008	15.99906	16.0014	15.999	16.00002	15.9996
14.9982	15.999	15.9987	15.9996	16.0008	15.9987	17.001	15.9996	16.00152	16.0002	16.0014	16.00002	15.99948
16.0014	16.0014	16.00146	17.0004	15.9996	16.00014	16.9986	15.999	15.99936	15.9996	15.999	16.00032	16.00026
15.9996	15.9984	15.99888	16.0002	16.0008	16.0011	16.998	16.0008	15.99912	15.9996	16.0014	15.99942	16.00056
16.0002	16.0002	16.00026	16.0002	15.9984	15.99858	17.0034	15.999	16.0014	15.0012	15.9978	16.00014	15.99954
15.9978	16.0014	16.00026	16.0002	16.002	16.00026	17.0004	16.0014	15.99954	15.999	16.002	16.00008	16.00008
16.0002	15.9996	16.00008	16.0002	15.9996	16.00122	16.9998	16.0014	15.999	16.0002	15.999	16.00002	15.99954
16.0008	16.0008	15.99924	16.0002	15.9984	15.9984	17.001	15.9996	16.0014	16.0008	16.0014	15.99978	16.0008
16.0014	15.9984	16.00128	16.0002	15.9996	16.00038	15.9972	15.9978	15.99948	15.9978	15.9972	16.00002	15.9999
15.999	16.0014	15.9987	15	16.002	16.0011	17.001	17.0022	15.99906	16.002	16.002	16.00008	15.9996
17.0004	15.9984	16.00044	15.9996	15.9978	15.99846	17.0004	15.9996	16.0014	16.0008	15.9984	16.00002	15.99966
15.9978	16.002	16.00008	16.0008	16.002	16.0002	17.0004	16.0002	15.9996	17.0004	16.0014	15.99996	16.0002
14.9994	15.9996	15.99996	15	15.9996	16.00128	16.9992	15.9984	15.99888	15.999	15.9996	15.99996	16.00056
17.0034	16.0002	15.99972	16.0002	15.9996	15.99852	17.0004	16.0014	16.0014	16.0014	16.0002	15.9999	15.9996
15	15.9984	16.00098	16.0002	16.0002	16.0002	15.999	15.999	15.99966	16.0008	16.0008	16.00032	15.99984
15.9996	15.9996	15.99882	16.0002	16.0002	16.0011	16.9998	16.0014	15.99894	15.9996	15.9984	15.99978	15.99984
16.9992	15.9996	16.00068	16.0002	15.9984	15.99858	17.0004	15.999	16.00128	15.999	15.999	15.99984	15.99954
14.9994	16.0002	15.9999	16.0002	16.0008	16.00014	17.0004	15.9984	15.99978	14.9964	16.0014	16.0002	16.0011
16.0008	16.0008	15.99984	17.0004	15.9996	16.00134	17.0004	16.002	15.99876	16.0026	15.9996	16.00026	15.99984
16.0002	16.0014	15.99984	16.0002	15.9996	15.99864	16.998	15.999	16.0014	17.0016	16.0002	15.99942	15.99966
15.9984	15.999	16.00086	16.0002	16.0008	15.99996	17.0016	16.0008	15.99996	16.0002	15.9978	16.00026	15.99972
15.0006	16.0002	15.9987	16.0002	16.0008	16.0014	16.9986	15.9984	15.99858	15.999	16.0008	16.00008	15.99984
16.0002	15.999	16.0011	16.0002	15.9996	15.99846	17.0016	16.0008	16.00134	16.0008	16.0008	15.99978	15.99972
15.9984	16.0008	15.9999	16.0002	16.0002	16.00002	15.999	16.0002	16.00002	15.999	16.0002	15.99978	16.00092
16.9998	15.9996	15.99954	16.0002	15.999	16.00146	16.9992	15.999	15.99864	16.0008	16.0008	16.00008	15.9999
15.0018	16.0008	16.00008	17.0004	16.0008	15.99876	16.9998	15.9996	16.00116	15.9996	15.999	15.99996	15.99942
16.0014	15.999	15.9999	16.0002	15.9996	15.99966	17.0004	16.0002	16.0002	15.999	15.9984	16.00032	16.00008
15.9996	16.002	15.9996	16.0002	15.999	16.0014	17.0016	16.0014	15.9987	16.0008	16.0026	15.99972	15.99984
16.0008	15.9996	16.00008	16.0002	16.0008	15.99876	16.9992	15.9984	16.00104	15	15.999	15.99996	15.9996
16.0002	15.9984	16.00068	15.9972	16.0002	15.99984	17.0004	15	16.00032	15.9984	16.0002	16.0002	16.00104
15.9996	15.9996	15.99882	16.0002	15.9984	16.00128	17.0004	16.0014	15.99846	16.0008	16.0002	16.00002	15.9996
15.9966	16.002	16.0011	16.0002	15.9996	15.999	15.999	16.9992	16.00104	15.9996	15.9996	16.00002	15.99984
16.0044	15.9984	15.99954	16.0002	15.9996	15.9996	17.001	16.0014	16.00056	16.0014	15.999	15.99966	16.00008
15.9966	16.0002	15.99966	15.0006	16.002	16.00146	16.998	15.999	15.99846	15.999	16.0008	16.00002	15.99972
16.0008	16.0002	16.00038	16.0002	15.999	15.99894	17.0022	16.0008	16.0008	16.9998	15.9984	15.99996	16.00062
16.002	16.0014	16.00026	15.0006	15.9996	15.99936	16.9992	15.999	16.00062	16.0002	16.002	16.0002	16.00008
15.9996	16.0002	15.99876	15.9978	16.002	16.00152	16.9992	16.0014	15.99846	16.0008	15.9996	15.99966	15.99972
15.9996	15.9984	16.00122	16.0002	15.9978	15.99912	17.0016	16.0008	16.0008	15.999	16.0002	16.00014	15.99936
15.9996	16.0008	15.9993	16.0008	16.0014	15.99918	16.9986	16.0008	16.0008	16.0014	16.0008	16.00008	16.00002
15.9996	15.9996	15.9999	16.0002	15.999	16.00164	16.0014	16.0008	15.99846	15.999	15.999	16.0002	16.00086
16.0008	15.9996	16.00032	16.0002	15.9996	15.9993	16.9986	15.9978	16.00062	16.002	16.0014	15.99996	15.99954
15.9996	15.9996	16.00014	17.0004	16.0008	15.99912	17.001	16.0032	16.0008	14.9994	16.0014	15.99948	16.00008
15.9996	16.0008	15.99924	16.0002	15.9996	16.0014	16.9998	15.9978	15.99858	16.0002	15.999	16.00026	15.99948
16.0026	15.9996	16.00122	16.0002	16.0008	15.99954	16.998	16.0008	16.00062	14.9994	16.0008	16.00008	16.00002
15.9984	16.0008	15.99924	16.0002	15.9996	15.99888	17.0004	15.999	16.00086	16.0008	15.999	15.99996	15.99978
15.0012	16.0002	16.00002	15.9972	15.9972	16.00158	17.001	16.0008	15.99864	16.0002	16.0008	15.9996	16.00056
16.9998	16.0002	16.00026	16.0002	16.0008	15.99966	16.0002	15.9996	16.00038	16.0002	15.999	16.00026	15.99978
14.9976	15.9984	15.99984	16.0002	16.0008	15.9987	16.9986	16.0002	16.00098	15.9996	16.0014	16.00002	15.99996
16.0014	16.0002	15.9996	16.0002	16.0002	16.0014	17.0004	16.0002	15.99864	15.9984	15.9996	16.00002	15.9999
16.9986	16.0008	16.0011	16.0002	16.0014	16.00008	17.0004	15.999	16.0002	17.0004	16.0002	16.00002	15.9996
16.0002	16.0002	15.99888	15.0006	15.9972	15.99858	17.0004	16.002	16.0011	16.0002	16.0002	15.99966	16.00008
15.999	15.999	16.00044	16.0002	16.0014	16.00122	17.0004	15.9996	15.9987	15.9996	15.9984	16.00014	16.0008
15.0024	15.9996	16.0002	16.0002	16.0008	16.00026	16.9992	15.999	15.99996	16.002	16.0002	16.00014	15.99972
16.998	16.0002	15.9996	15.9972	15.9972	15.99852	17.0016	16.0008	16.0014	16.0002	16.0002	16.00008	16.00008
15.0018	16.0014	15.9999	16.0002	16.0026	16.00098	15.9996	16.0002	15.99882	16.0002	16.0002	15.99948	15.99948
16.0002	16.0002	16.00092	16.0002	15.999	16.00056	16.9998	16.0002	15.9996	15.999	16.0008	16.00026	16.00014
15.9966	15.9984	15.99864	16.0002	16.0014	15.9984	17.0004	15.9984	16.0014	15.9996	15.9996	16.00014	15.99984
16.0014	16.0002	16.0008	16.0002	15.9984	16.00086	16.9998	16.0008	15.99906	15.999	15.9978	16.00002	15.99954
16.9986	16.0008	16.00092	16.0002	16.0008	16.00086	16.9998	16.0008	15.99948	15.0018	16.0008	15.9993	16.0011
15.9996	15.9996	15.99888	16.0002	16.0002	15.9984	16.9986	15.9984	16.0014	15.9996	15.9996	16.00038	15.99966
15.9996	15.999	16.00074	16.0002	15.9996	16.00074	16.9998	16.0008	15.99918	16.0002	15.9996	16.0002	15.99978
16.0008	16.002	15.99966	16.0002	15.9996	16.0008	17.0022	16.0008	15.99936	15.999	15.9996	16.00002	15.99984
15.999	15.999	15.99984	16.0002	16.0008	15.99846	15.9972	15.9978	16.00134	15.999	16.0002	15.99966	15.9999
16.0014	16.0002	15.9999	16.0002	15.9996	16.00038	17.0022	16.0008	15.99948	15.0006	16.0008	16.00008	15.99966
15.9984	15.9984	16.00074	16.0002	16.0014	16.00116	17.0004	16.0002	15.999	17.0022	15.9996	16.00014	16.0008
16.0002	16.0014	15.99876	14.9976	16.0002	15.99852	16.9986	15.999	16.0014	15.999	16.0014	16.00014	15.9999
16.0002	16.002	16.0008	16.0002	15.999	16.00014	17.0004	16.002	15.99966	16.0002	15.999	15.99954	15.99972
15.9996	15.9996	15.9999	16.0002	16.0008	16.00122	17.001	15.999	15.99882	15.999	15.9996	16.00008	15.9999
16.0014	15.9984	15.99954	16.0002	16.0008	15.9987	17.0004	16.0014	16.0014	15.999	16.002	16.0002	15.99966
14.9988	16.0002	16.00026	16.0002	15.9996	15.99978	17.0004	15.9984	15.99978	16.0002	15.999	15.99996	16.0005
17.0004	15.999	16.0002	16.0002	15.999	16.00146	16.0008	15.9996	15.99882	16.002	16.0002	15.99978	16.00014
15.0006	16.0026	15.99984	16.9998	16.0008	15.99894	16.0014	16.0008	16.00134	15.999	15.9984	15.99996	15.99966
15.999	15.9996	16.00026	16.0002	15.999	15.9996	15.9996	16.0002	16.00002	16.0002	16.0008	16.00032	15.99954
8.4366	15.999	16.00014	16.0002	16.0002	16.00152	16.0002	16.0002	15.99858	15	16.0014	15.99996	16.00092
15.9966	15.999	15.99888	16.0002	15.9996	15.999	15.9978	16.0002	16.00128	16.0008	16.0002	15.99972	15.99972
16.0032	16.0008	16.0011	16.0002	16.0008	15.99924	16.0008	16.0002	16.00014	15.999	15.9978	16.0002	15.99978
16.0008	16.0008	15.9993	16.0002	15.9978	16.00158	15.999	15.999	15.99864	16.0002	16.0014	15.9999	16.00008
15.9972	16.0002	15.99978	16.0002	16.0014	15.99948	16.002	16.0002	16.0011	15.999	16.0002	16.00014	15.9996
16.0008	15.9978	16.00056	16.0002	16.0008	15.99882	16.0002	16.0014	16.00032	16.0002	15.9996	15.99948	16.00056
15.9996	16.002	15.99984	16.0002	15.9984	16.00152	15.9996	15.9996	15.99846	16.9998	15.999	16.00014	16.00014
16.002	16.0008	15.99918	14.9976	16.0002	15.99978	16.0008	15.9984	16.00098	16.0002	16.0008	16.00008	15.99948
15.9978	15.9984	16.00098	15	16.0014	15.99876	15.9978	16.0002	16.00062	16.002	15.9996	16.0002	15.99972
15.9996	15.9996	16.00014	16.0002	15.9996	16.00146	16.002	16.0008	15.99852	15.9996	15.999	15.9996	16.00014
15.999	16.0008	15.9993	16.0002	15.999	15.9999	15.9978	16.0014	16.0008	15.9996	16.0002	16.00032	16.0005
16.0026	15.999	16.00122	16.0002	16.0014	15.99858	16.002	15.9996	16.00056	15.9996	16.0002	15.9999	15.99954
15.9996	16.0008	15.99894	16.0002	15.9996	16.00134	15.9984	15.9996	15.99852	16.0014	16.0008	16.00008	16.0002
15.999	16.0008	15.9999	16.0002	16.0002	16.0002	16.0002	16.0002	16.00074	15.999	16.0008	15.99978	15.99954
16.0014	15.9978	16.0002	17.0004	15.999	15.9984	15.9984	15.999	16.00086	15.9996	15.9984	15.9999	15.99966
15.9996	16.0002	16.00008	16.0002	15.9996	16.00122	16.002	16.0008	15.99846	15.0012	16.0014	16.00008	16.00098
15.9996	16.0008	15.99918	16.0002	16.0008	16.00038	17.0004	16.0002	16.00056	14.9988	15.9996	15.99984	15.99942
15.9996	16.0008	16.00122	16.0002	15.9978	15.99852	15.9996	16.0002	16.00092	15.9996	16.0002	16.0002	15.99996
16.0002	15.999	15.99918	16.0002	16.002	16.00086	17.0004	15.999	15.99858	16.0014	15.9984	15.9999	15.99984
16.0002	16.0002	16.00014	16.0002	15.999	16.00062	16.9998	16.0014	16.00032	15.9984	16.002	16.00008	16.0008
16.0008	16.0002	16.0002	15.9972	16.0002	15.99852	16.9986	15.999	16.00104	15.9996	15.9984	15.99984	15.99954
14.9994	16.0008	15.99984	16.0002	16.0002	16.0008	17.0028	15.9984	15.9987	16.002	15.999	16.00002	16.00008
16.0008	15.9984	15.99954	15.0006	15.9984	16.00074	16.9992	16.0002	16.00026	16.9992	16.0008	16.0002	15.99948
15.9996	16.002	16.00104	16.0002	16.002	15.99852	16.9986	15.9984	16.0011	16.0014	16.0014	15.9996	16.00002
16.0002	15.9984	15.99894	16.0002	15.9996	16.0005	16.9992	16.0008	15.99864	15.9984	15.999	15.9999	16.00074
15.999	16.0014	16.00038	16.0002	15.999	16.00092	16.0026	16.0008	16.00008	16.0002	16.0008	16.0005	15.9993
15.9996	15.999	16.00044	16.0002	15.9996	15.99864	16.998	16.0008	16.00128	16.0008	15.999	15.9999	16.00014
16.0008	15.9996	15.99948	16.0002	16.0014	16.00008	17.0016	15.999	15.99864	16.0008	15.9996	15.9996	15.99966
15.9996	16.002	15.9996	17.0004	15.9996	16.00128	16.9992	16.0002	15.99996	15.9984	15.9984	16.00008	16.00044
16.0002	16.0002	16.00104	16.0002	15.999	15.99864	17.001	15.9996	16.00128	16.0008	16.0014	16.00008	16.00008
16.0008	16.0002	15.999	16.0002	16.002	15.99996	16.9992	16.0002	15.99876	16.0008	16.0008	16.00008	15.99984
15.9996	15.9984	16.00056	16.0002	15.9996	16.00128	17.001	16.0008	15.9999	15	16.0002	15.99996	15.9993
16.0002	16.0014	16.00014	16.0002	15.9984	15.99888	16.9992	15.999	16.00134	15.9978	15.999	15.99996	16.0011
16.0002	16.0002	15.99966	15	16.0008	15.99972	16.0014	16.0008	15.99876	16.002	15.999	16.00008	15.99972
16.0002	15.9984	15.99984	15.9972	16.0002	16.00134	16.998	15.999	15.99972	16.0002	16.0008	15.99978	15.99948
15.9996	16.0008	16.00086	16.0002	16.0002	15.999	17.0022	16.002	16.0014	16.0002	15.9996	16.00014	16.00008
16.0002	15.999	15.99894	16.0002	16.0008	15.99954	16.998	16.0002	15.999	15.9996	16.0014	15.99984	16.00068
16.0002	15.9996	16.00038	16.0002	15.999	16.00152	16.9992	15.9984	15.99954	16.9998	16.0002	16.00044	15.99936
15.9996	16.0008	16.00008	15	15.9996	15.999	17.001	16.0014	16.00146	16.0002	15.9996	15.99942	16.00032
16.0008	16.0002	15.99972	16.0002	16.0008	15.9993	17.0004	15.9984	15.99888	15.999	15.999	16.00008	15.99972
15.9984	15.9996	16.00002	16.0002	15.9978	16.00158	16.998	16.002	15.99954	15.9996	16.0014	16.00032	15.9996
16.0008	16.0014	16.00074	16.0002	16.002	15.99936	17.0016	15.9996	16.0014	16.0002	15.999	16.00008	16.00116
15.9996	15.9984	15.99888	16.0002	15.999	15.99906	16.9992	16.0002	15.999	15	16.0002	15.99948	15.99942
16.0002	16.0002	16.00074	16.0002	16.0002	16.00152	17.0004	15.9984	15.9996	15.9996	15.9996	16.00038	15.99972
16.0008	16.0008	16.00014	16.9998	16.0008	15.99936	16.9998	16.0008	16.00134	16.0008	16.0014	15.99984	16.00014
15.9996	16.0002	15.99978	16.0002	15.9978	15.999	16.0002	15.9996	15.99918	17.0004	15.9996	16.00008	15.99966
16.0002	15.9996	15.99984	16.0002	16.0002	16.00152	16.9992	16.002	15.99942	16.0002	16.0014	15.99984	15.99984
15	16.0008	16.00092	16.0002	16.0002	15.99954	16.9998	15.999	16.00134	15.9996	15.9984	15.9999	16.00086
15.9996	15.9996	15.99852	16.0002	15.999	15.99894	17.001	16.0008	15.99912	16.0014	16.0002	15.9999	15.9996
15.9996	15.9996	16.0011	16.0002	16.0014	16.00146	16.9998	15.999	15.99942	15.9996	16.0014	16.0005	15.99978
16.0002	16.0002	15.99978	15.9966	15.999	15.99966	17.0004	16.0002	16.0014	15.9996	15.999	15.99948	16.00008
16.9998	16.0002	15.9996	15.999	15.9996	15.9987	17.0004	16.0002	15.99912	16.0002	16.0002	16.00014	15.99954
16.0014	15.9996	16.00008	15.9996	16.0002	16.00146	16.9998	15.9996	15.99942	16.0002	15.9984	16.00008	16.00008
17.0004	15.9996	16.00086	15.0012	16.002	15.99996	15.9996	15.999	16.0014	15.9996	16.0008	15.9999	16.00062
15.0006	16.0002	15.9987	16.0014	15.9978	15.9987	16.9986	16.002	15.99924	15	16.0008	15.99966	15.99966
15.9978	16.0002	16.0008	15.0006	16.0014	16.00128	17.001	16.0002	15.99942	15.9996	15.9978	16.00032	15.99978
17.001	15.9984	15.99984	16.0002	16.0002	16.00008	17.0004	16.0002	16.00128	16.002	16.002	15.99996	16.00008
15.0018	16.0014	15.99882	16.0002	16.002	15.99852	17.0004	15.9978	15.99912	15.9984	15.999	15.99996	15.99942
15.996	16.0008	16.0008	15	15.999	16.00134	17.0004	16.0014	15.99954	15.9972	16.0002	16.00032	16.0008
16.0038	15.999	16.00008	16.0002	16.0008	16.0002	17.0004	15.999	16.00128	16.0032	15.9984	15.99942	16.00008
16.998	15.9996	15.99978	16.0002	15.9984	15.99834	16.9992	15.9996	15.99906	16.9992	16.002	16.00008	15.99948
15.999	16.0008	15.9999	15	15.999	16.00122	15.9978	16.0014	15.99954	15.999	15.9984	16.00026	15.99984
16.0026	15.9996	16.0008	16.0002	16.0014	16.00032	17.0022	16.0002	16.00146	16.0002	16.0014	16.00002	16.00086
15	16.0008	15.99876	16.0002	16.0008	15.99846	16.9992	15.9996	15.99906	15.9996	16.0002	15.99954	15.9996
16.9986	15.9996	16.00086	16.0002	16.0008	16.00122	17.0022	15.9984	15.99942	16.0014	15.999	16.00014	15.99984
14.9994	16.0002	16.00002	16.0002	15.9996	16.00038	16.9986	16.002	16.0014	15.9996	16.0002	16.00002	15.99972
16.002	15.9996	15.99966	16.0002	15.9996	15.9984	17.0004	15.999	15.99912	16.0008	15.9996	16.00026	15.99972
16.9992	16.0014	16.00008	16.9998	15.9996	16.00104	17.0004	15.999	15.99954	15.0012	16.0002	15.99954	16.00086
15.0012	15.9972	15.99984	16.0002	15.9996	16.00062	15.9978	16.0026	16.00128	15.9984	15.9996	16.00008	15.99978
15.999	16.0008	15.99972	16.0002	15.999	15.99834	17.001	15.9978	15.99906	16.0014	16.0002	16.00008	15.99954
14.9994	16.0002	16.00098	16.0014	16.0014	16.0008	17.0004	16.0002	15.9996	15.0006	16.002	15.9996	16.00008
16.9986	15.9996	15.99996	16.0002	15.999	16.00092	17.001	16.0014	16.00134	15.999	15.9996	16.00008	16.0008
15.0012	16.0002	15.99972	15.999	16.0014	15.9984	16.9986	15.9978	15.999	15.999	15.9996	16.0002	15.9993
15.9978	16.0008	15.99972	15.9996	15.999	16.00056	17.0004	16.0014	15.99966	16.002	16.0008	16.00014	16.00008
16.002	15.999	16.00086	16.0002	16.0002	16.00092	16.9992	16.0002	16.00134	15.9996	15.999	15.9999	15.9999
15.999	16.0008	15.99876	15.9996	15.999	15.9984	17.0016	15.9996	15.99894	16.0008	15.9996	15.99984	15.99942
15.9996	16.0014	16.00068	15	16.0002	16.00056	15.9984	15.999	15.99972	16.9998	16.0014	16.0002	16.00122
15.9996	15.9996	16.00002	15.9996	15.9984	16.00098	17.0004	16.0002	16.0014	15.999	16.0002	15.99996	15.99942
16.002	15.999	15.99906	16.0002	16.002	15.99846	16.9986	16.0014	15.99876	16.0008	16.0002	16.00014	15.99954
16.0008	16.0014	16.00038	15	16.0008	16.00038	17.0016	15.999	15.9999	16.0008	16.0002	15.99966	16.00008
15.9984	15.999	16.0002	16.0002	15.9984	16.00104	17.001	16.0002	16.00122	15.9996	16.0002	15.99984	16.00104
17.0022	15.999	15.99984	17.0004	16.0008	15.99858	16.9986	16.0002	15.9987	15.9996	15.9984	16.0002	15.9993
14.9994	16.0014	15.99978	15.0006	15.9996	16.00014	16.9998	16.0008	16.00008	16.0002	16.0014	16.00002	16.0002
15.9996	15.999	16.00104	16.9992	15.999	16.00134	17.0004	16.0002	16.0011	16.0008	16.0002	16.00002	15.99942
16.002	16.0002	15.99894	16.0008	16.002	15.99858	16.0014	15.999	15.99882	15.9984	16.0008	15.99966	15.99978
15.9978	16.0002	16.00056	16.0002	16.0002	15.99996	16.9986	15.9996	16.00002	15.0018	15.999	16.00026	16.00086
16.0044	16.0014	16.00038	16.0002	15.999	16.00134	17.0004	15.9996	16.0011	15.9978	16.0008	15.99972	15.9996
15.9954	15.9996	15.99912	16.0002	16.0002	15.99888	15.9996	16.002	15.99876	16.0014	16.0008	16.00014	15.99972
16.0026	15.999	16.0002	15.9996	15.9996	15.99966	16.9986	15.9984	16.0002	14.9994	15.9996	16.00002	16.00002
16.0014	16.0008	16.00026	16.0002	16.002	16.00146	17.0004	16.0002	16.00104	15.9996	16.0002	15.99966	16.0008
15.9972	15.999	16.00008	16.0002	15.9996	15.99876	17.0016	16.0008	15.99846	16.0008	16.0008	16.00014	15.99948
16.002	16.0002	15.99936	15.9996	15.9996	15.9996	16.9998	16.0002	16.0005	15.9996	15.9996	16.00008	15.99996
16.0002	15.9996	16.00038	15	15.9996	16.00152	16.998	15.9984	16.00092	15.9996	16.0014	16.00008	15.99948
15.999	16.0014	16.00002	16.0002	16.0002	15.99906	17.001	16.0014	15.99852	16.0002	15.9996	16.00008	16.00002
14.9988	15.9996	15.99924	16.0002	15.999	15.9993	17.0016	15.999	16.00068	15.999	15.999	15.9996	16.00068
16.0014	15.999	16.00152	15.9996	16.0014	16.00164	15.9984	16.002	16.00074	16.0008	16.0008	16.00008	15.99972
15.9996	16.0014	15.99906	16.0008	15.9996	15.999	17.0022	15.9996	15.99846	16.0008	16.0008	16.0002	15.99966
16.0008	15.9984	15.99918	17.0004	15.9984	15.99924	16.9998	15.9996	16.00086	15.999	16.0002	16.00002	16.00008
15.9984	16.0026	16.00134	16.0002	16.0008	16.00152	16.9998	16.0008	16.00056	16.0002	15.999	15.9993	15.99972
16.0002	15.9978	15.9996	16.0002	15.9972	15.9993	16.9992	15.9978	15.99846	15.9996	15.999	16.00032	16.00068
16.0014	16.0014	15.99978	15.9996	16.0014	15.99912	16.9986	16.0026	16.00086	14.9964	16.0002	16.00014	15.99984
15.999	15.999	16.0005	16.0002	16.0008	16.00152	17.001	15.9996	16.00062	16.0038	16.0008	15.99984	15.99972
15.999	16.0008	15.99948	15.9996	15.9996	15.99942	16.9986	16.0002	15.99852	15.9996	15.9996	15.99984	15.99996
17.0028	16.0002	16.00002	16.0002	15.9996	15.99888	15.9996	16.0002	16.00098	16.0008	16.0014	15.99996	15.99984
14.9982	15.9984	16.00026	16.0002	15.9984	16.00152	17.001	16.0002	16.00032	15.999	16.0008	16.00014	16.00038
15.9996	16.0002	15.99978	15	15.9996	15.99966	17.0004	15.999	15.99858	16.0008	15.9984	16.00014	15.99996
16.0026	16.0008	15.99978	16.0008	16.0002	15.99876	16.9992	15.999	16.00122	16.0008	16.0008	16.00014	16.00002
15.9984	15.999	16.00044	15	15.9996	16.00158	16.9998	16.0014	16.00008	16.9986	16.0002	15.99942	15.99948
16.0002	16.0002	15.9996	16.0002	16.0002	15.99972	17.0004	16.0002	15.99864	16.0002	15.9996	16.0005	16.00014
15.9984	15.999	15.9999	16.0002	16.0008	15.99864	16.9992	16.0002	16.00128	16.0014	16.0008	15.99984	15.99978
16.0008	16.0008	16.00044	16.0002	15.9996	16.00146	15.999	15.9996	15.9999	15.9984	15.9984	16.00008	16.00044
16.0008	16.0002	15.9999	16.0002	16.0008	15.99978	17.001	15.999	15.99876	15.9996	16.0008	15.99966	16.00002
15.9984	16.0014	15.99966	16.0002	15.999	15.99864	16.9998	16.0002	16.0014	15.999	15.9996	16.00002	16.00014
16.0008	15.999	16.00026	17.0004	16.0014	16.00152	17.0016	16.0008	15.9996	16.002	16.002	16.0002	15.9993
16.0002	16.0002	16.00002	15.9996	15.999	15.99984	16.9992	16.0002	15.99894	14.9976	15.999	16.00008	16.0002
15.9996	15.999	15.9996	16.0002	16.0002	15.99858	16.9998	15.9996	16.00146	16.002	16.0002	15.99948	15.99978
16.0002	15.999	16.00032	15.9996	16.0002	16.00146	16.9986	15.9984	15.99942	14.9988	15.9984	16.00014	16.0005
16.0002	16.002	16.00008	16.0008	15.9996	16.00008	17.0016	16.002	15.99906	16.0008	16.0008	16.00014	16.00014
14.9994	15.9984	15.9996	16.0002	16.0014	15.99864	15.9996	15.999	16.00158	16.0002	16.0014	16.00008	15.99978
17.001	16.0002	16.00014	15.9996	15.999	16.00128	17.001	16.0002	15.99924	15.9996	15.9978	15.9996	15.99954
15	15.9996	16.00014	16.0002	16.0008	16.00002	16.9992	15.999	15.9993	15.9996	16.0026	16.0002	16.00008
16.0002	16.0008	16.00008	16.0002	15.999	15.99858	17.0004	16.0014	16.0014	16.0014	15.999	16.0002	16.00008
15.9996	16.0014	15.99996	15	16.0008	16.00134	16.9986	16.0002	15.99912	15.9996	15.9996	15.99996	16.00056
16.0008	15.999	15.99996	16.0002	15.999	16.0002	17.0016	16.0002	15.99954	17.0004	16.0002	15.99972	15.99984
15.999	16.0014	15.9999	16.0002	15.999	15.9984	16.9998	15.999	16.00146	15.9978	16.0008	15.9999	15.99972
16.0008	15.9996	15.99984	15.9996	16.0008	16.00128	17.0016	16.0014	15.99882	16.0008	15.9996	16.00014	15.9996
16.0008	15.999	16.0005	15.9996	16.0008	16.00026	15.9996	15.9984	15.99978	16.0014	15.9996	16.00008	16.00026
15.999	15.999	15.99978	16.0008	15.999	15.99846	16.998	16.0014	16.0014	16.0002	15.999	15.99972	15.9996
16.0002	16.0014	16.00002	16.0002	15.9996	16.00128	16.9998	15.9996	15.99864	16.0002	16.0014	16.0002	16.00074
16.0002	15.999	16.00002	16.0002	16.0014	16.0002	17.0022	15.999	16.00008	16.0008	15.9978	15.9999	15.99984
15.9996	16.0002	16.00014	15.9996	16.0002	15.99846	16.9986	16.002	16.00116	15.9978	16.0014	16.00008	15.99984
16.0002	15.9996	15.9996	15.9996	16.0002	16.00134	17.0022	15.9984	15.99876	15	15.999	15.9996	15.99954
15.9996	16.0002	16.00044	16.0002	15.999	16.0002	16.9992	15.999	16.00026	16.0014	16.0002	16.00014	16.00008
16.0002	16.0014	15.99942	15.9996	16.0008	15.9984	16.0008	16.0008	16.00098	15.9984	15.9996	16.00014	15.99966
16.0002	15.9984	16.0005	16.0002	15.9996	16.00134	16.9998	16.0002	15.99852	16.0002	16.0014	16.0002	16.00062
16.0008	16.002	16.00032	16.0002	16.0002	16.00032	17.0004	15.999	16.00056	16.002	15.999	15.99966	16.00008
15.9996	15.9978	15.99924	16.0002	16.0008	15.99846	16.9992	16.0002	16.00086	15.9978	15.999	15.99984	15.99972
15.9996	16.0008	15.99942	15	15.999	16.0011	16.9986	16.0014	15.99834	16.0008	16.0002	16.00038	15.99954
16.0008	16.0002	16.00158	16.0008	16.0014	16.00044	17.0004	15.9996	16.0008	15.9996	15.9996	15.99996	16.00092
16.0002	15.999	15.99912	16.0002	15.999	15.99828	17.0022	16.0008	16.00068	16.002	16.0014	15.99948	15.99954
15.9996	16.0002	15.9993	16.0002	16.0002	16.00134	16.9998	15.9996	15.9984	15.9966	15.9996	16.00038	15.9999
16.0002	16.002	16.0008	15.9996	16.0002	16.00026	15.999	15.9996	16.00104	15.9996	16.0002	16.00002	15.99984
15	15.9996	16.0002	16.9998	15.999	15.99846	16.9998	16.0008	16.00044	16.0002	16.0008	15.9999	16.0005
16.9992	15.9984	15.99936	15.9996	16.0002	16.00116	17.0004	16.0008	15.99858	15.9996	15.999	15.99978	15.99984
16.0008	16.0002	16.00044	16.0002	16.0008	16.0002	16.9992	15.9996	16.00104	16.0002	16.0008	16.00002	15.9999
14.9988	16.0014	15.99978	15.9996	16.0008	15.99858	17.0004	15.9996	16.00026	15.9984	16.0008	15.99996	15.9996
16.0014	15.999	15.9999	15.9996	15.999	16.00134	17.001	15.999	15.99852	15.003	16.0002	16.00014	15.99978
15.999	15.999	16.0005	16.0002	15.999	16.00014	16.998	15.9996	16.00134	15.999	15.9984	15.99978	16.00092
16.0014	16.0002	15.99966	15.9996	16.002	15.9984	17.001	16.0008	15.99996	16.0002	15.9996	15.99996	15.9996
15.9996	15.9996	15.99912	16.0008	15.999	16.0014	16.9992	15.9996	15.99864	16.0002	16.0014	16.00026	15.99996
15.9996	16.0002	16.00158	16.0002	16.0026	16.00026	17.0004	16.0008	16.0014	16.0008	15.999	16.00008	15.99984
15.9972	16.0014	15.9996	15	16.0008	15.9984	17.0022	15.9984	15.99966	15.9984	15.9996	15.99936	16.00038
16.002	15.999	15.99906	16.0002	15.9972	16.0014	16.9992	16.0014	15.99888	15.9996	16.0014	16.00026	15.99996
16.0014	16.0002	16.00056	15	16.0002	15.99996	16.9998	15.9996	16.00158	17.0016	16.0002	16.00014	15.99972
16.002	15.9984	16.0008	16.0002	16.002	15.99858	17.001	16.0002	15.99948	16.0008	15.9996	16.00008	15.99966
15.996	16.0002	15.99918	16.0002	15.9978	16.00152	16.9992	16.0008	15.99894	15.9996	16.0008	15.99978	16.0008
16.0032	16.002	16.00032	16.0002	16.0032	15.9999	17.001	16.0002	16.00152	15.9972	15.9984	15.9999	15.99996
15.9996	15.999	16.00002	16.0002	15.996	15.99858	16.998	15.999	15.99924	16.0014	16.0014	15.99996	15.99924
16.998	15.9996	15.99912	17.0004	16.0008	16.00152	17.001	15.9984	15.9993	16.0008	15.999	15.99972	16.00002
15.0006	16.0008	16.0014	16.0002	16.0008	15.99972	15.999	16.002	16.00146	15.9984	16.0008	16.00014	16.0008
16.0002	15.9984	15.99978	16.0008	15.999	15.99864	17.0004	15.999	15.99918	16.0014	15.999	16.00014	15.99954
15.9972	16.002	15.99924	15.9996	16.0002	16.00152	16.9992	16.0002	15.99942	15	16.0014	16.0002	15.99978
16.0032	15.9996	16.00008	16.0002	15.9984	15.99966	17.0016	16.0002	16.00146	14.9994	15.9978	15.99942	15.99984
15.999	15.999	16.0002	15.9996	16.0032	15.99888	16.9998	15.999	15.99882	15.9996	16.0002	16.00014	15.99948
15.9984	16.0002	15.99924	15.9996	15.9978	16.00164	16.9998	16.0002	15.99978	16.0008	16.0008	16.00026	16.0008
16.002	16.0014	16.0011	15.9996	16.0002	15.99942	17.0016	16.002	16.00128	15.999	15.9996	15.99966	15.99984
15.9984	16.0002	16.00026	15.0006	16.0014	15.99882	16.998	15.9984	15.99876	16.0014	16.0002	16.00014	15.9996
14.9994	15.999	15.99882	16.0002	15.999	16.00164	15.9996	16.0002	16.00002	15.9996	15.9996	16.00002	15.99984
16.9998	15.9996	16.00026	16.0002	15.9978	15.99918	17.0016	16.0014	16.00128	16.998	16.0002	15.9996	16.0008
15	15.9996	16.00032	15.9996	16.0002	15.99924	17.0004	15.9996	15.99858	16.0008	16.0008	16.0002	15.99948
16.0026	16.0002	16.00038	16.0002	16.0008	16.00164	16.9992	15.9978	16.0002	15.9996	15.9996	16.00014	16.00014
15.9984	15.9996	15.99984	15.9996	15.9996	15.99894	16.9998	16.002	16.00116	16.0008	16.0008	16.00014	15.9999
16.002	16.0008	16.00014	17.0004	16.0014	15.99948	17.0016	15.9984	15.99846	16.0008	15.9996	15.99948	16.00014
15.9978	15.999	15.99912	15.9996	15.999	16.00164	16.9998	16.0014	16.00062	15.9978	15.9984	16.00038	15.99984
16.0002	16.0002	16.0002	16.0008	15.999	15.99882	16.998	15.9978	16.0008	16.002	16.0008	16.00002	15.99984
16.0008	16.0014	16.00044	15.9996	16.0008	15.99966	16.0014	16.0026	15.99846	15.9996	16.0002	15.99954	15.99954
16.0002	15.9984	15.99936	16.0002	16.0008	16.0014	17.0016	15.9984	16.0008	15.999	16.0002	16.00038	16.00092
16.0008	16.0008	15.99984	16.0002	16.0008	15.99864	16.9998	16.0002	16.00068	15.0018	15.9996	15.99996	15.99978
15.996	16.0002	16.00146	15.9996	15.9996	16.00008	16.9986	15.9996	15.99852	15.9984	16.0002	15.99948	15.99948
16.0038	15.9984	15.99906	15	15.9984	16.00122	17.0016	16.0002	16.00098	16.0002	16.0002	16.00044	15.9999
16.998	16.0008	15.9999	15.9996	16.0008	15.99852	17.0004	15.9996	16.00038	16.0002	16.0008	15.99996	16.0008
15.999	16.0002	16.00062	16.0008	15.9996	16.00038	17.001	16.0008	15.99852	15.9996	15.999	16.0002	15.99942
16.0002	15.9996	15.99918	15	16.0014	16.00104	15.9984	16.0008	16.0011	15.999	16.0008	15.99966	16.00002
16.0008	16.0002	15.99972	15.9996	15.9972	15.9984	17.001	15.9978	16.00026	16.9992	16.0002	15.9999	15.99984
16.0002	15.9996	16.00056	15.9996	16.0008	16.00062	16.9998	16.0014	15.99846	16.0032	16.0002	16.00026	16.00032
15.9978	15.9996	15.99936	16.0002	15.9996	16.00098	17.0004	15.9996	16.00128	15.9996	15.9996	15.99972	16.00002
16.002	16.0014	15.99996	15.9996	16.0002	15.99816	16.9986	16.0002	16.00008	15.999	16.0002	15.99984	15.99984
16.0014	15.9996	16.00122	15.9996	15.999	16.00086	17.0016	15.9996	15.99858	16.0002	15.9984	16.00026	15.99942
15.9996	15.9996	15.99918	17.001	16.0032	16.00074	16.9986	16.0008	16.00134	15.999	16.0002	15.99996	16.00068
16.0002	16.0002	15.99978	16.0002	15.9972	15.99834	17.001	16.0002	15.9999	16.0026	16.0008	15.99954	16.00008
16.0002	16.0008	16.00068	16.0002	16.0002	16.00116	15.999	16.0002	15.9987	15.999	16.0002	16.00026	15.99942
15.9996	15.999	15.99954	15.9996	16.0008	16.00038	17.0004	15.9996	16.00158	16.9998	15.9996	16.00026	15.9999
15	15.9984	15.99954	15.9996	16.0014	15.9984	17.0004	15.999	15.99954	16.0014	15.9984	15.99984	16.00062
15.999	16.0008	16.00056	16.0002	15.9966	16.00134	16.9998	16.0014	15.999	15.9996	16.0014	15.99966	15.99936
15.999	15.9996	15.99948	15.9996	16.0032	16.00002	17.0004	15.9996	16.00134	15.9996	15.9996	16.00026	15.99996
16.0032	16.0008	15.99966	15.9996	15.9984	15.99846	16.9998	15.9996	15.99954	15.9984	16.0002	15.99996	15.99996
15.9978	14.9988	16.00158	16.0008	16.0026	16.0014	16.9998	15.9984	15.99906	15.9996	16.0002	16.00002	16.00044
17.001	17.0022	15.99936	15	16.0002	15.99984	16.9986	16.0026	16.00152	16.0002	16.0014	15.9999	15.99972
15.0012	15.9996	15.99978	15.9996	15.9984	15.99876	15.9996	16.0002	15.99918	15.9996	16.0002	15.9999	16.00002
15.9966	15.9996	16.0005	16.0002	16.0002	16.00152	17.0004	15.9984	15.99936	16.002	15.999	16.00002	15.99954
16.0002	16.0002	15.99924	15	16.0008	15.99954	16.9998	16.0002	16.0014	14.9988	16.0008	16.00014	16.00062
16.0008	15.9984	15.9999	15.9996	15.9978	15.99888	16.0002	16.0002	15.99918	15.9996	15.9984	15.99966	16.0002
16.0008	16.0008	16.0005	16.9998	16.0002	16.00158	16.9998	15.999	15.99948	16.0002	16.0014	16.00008	15.99948
15.999	16.0014	15.9993	15.0006	15.9996	15.9993	17.0004	16.0002	16.00134	15.999	15.999	16.00014	15.99966
16.0002	15.9996	15.9999	16.9992	16.002	15.9993	16.998	15.9996	15.99894	16.0014	16.002	16.00014	16.00092
15.999	16.0008	16.00146	16.0008	16.0002	16.00146	17.0022	15.9984	15.99978	16.0008	15.9984	15.99948	15.99954
16.0008	16.0002	15.9996	15.9996	15.9996	15.99894	16.9974	15.9996	16.00134	16.9998	16.0002	16.0002	15.99972
16.0008	15.999	15.99954	16.0002	16.0002	15.99966	17.0028	16.0014	15.99876	15.9996	16.0002	15.99996	16.00014
16.0026	16.0008	16.00056	16.0002	15.999	16.0014	16.998	15.999	15.99978	15.9996	15.9996	16.00002	16.00062
15.9966	16.0008	15.99942	16.0002	15.999	15.99882	16.0002	16.0014	16.0014	16.0002	15.999	15.99984	15.9996
16.0014	15.999	15.99966	16.0002	15.9996	15.99984	17.0016	15.9996	15.99864	16.0008	15.9996	16.00002	15.99978
15.999	15.9996	16.00056	15.9996	16.002	16.00134	16.9986	15.9996	15.99996	16.0008	16.002	16.00008	15.99972
16.0032	16.0008	15.99948	16.0002	16.0002	15.99864	17.0004	15.9996	16.00128	16.0002	16.0008	16.00032	15.99972
15.9996	16.0002	15.99984	15	15.999	16.00014	16.9992	16.0002	15.9987	14.9982	16.0002	15.99936	16.00086
14.9994	16.0002	16.00134	16.0002	16.0014	16.00128	17.0004	16.0008	16.0002	16.0002	16.0008	16.00002	15.99972
15.9978	16.0002	15.9993	16.0008	15.9984	15.99834	17.001	15.9978	16.0011	16.0014	15.9984	16.0002	15.99948
16.0026	15.999	15.99984	15.9996	15.999	16.00056	16.9986	16.0008	15.99858	14.9994	16.0014	16.00002	16.00008
15.9972	15.9996	16.00044	16.0002	16.0014	16.0011	16.0008	16.0008	16.00032	15.9996	15.9984	15.99942	15.99996
16.0014	16.0014	15.99936	16.0002	16.0008	15.99828	17.0016	15.999	16.0011	15.9996	16.0014	16.0005	16.00038
16.0002	15.9996	16.00008	16.9998	16.0002	16.0008	16.9992	16.0002	15.99858	16.0014	15.9978	15.9999	16.00014
15.999	16.0008	16.0005	15.9996	15.999	16.00068	16.9986	15.999	16.00044	15.9984	16.0008	15.9999	15.99972
16.002	15.9984	15.99918	16.0002	16.0008	15.99834	16.9986	15.9996	16.00086	16.0002	16.0008	16.00044	15.99942
15.9972	16.0002	15.99978	15.9996	15.9996	16.00104	17.0004	16.0014	15.99858	17.0022	16.0008	15.99948	16.0002
16.0026	16.0002	16.0017	15.9996	15.999	16.00056	16.9998	16.0008	16.0005	15.9984	15.9978	16.00008	16.00068
15.9972	15.999	15.99882	16.0008	16.0008	15.99834	16.9998	16.0002	16.00092	16.0002	16.002	16.00008	15.99978
16.0002	16.0008	16.00026	15	15.9984	16.00122	17.001	15.9996	15.9984	15.9996	15.9984	16.00014	15.9999
16.002	15.9996	16.00038	16.0002	16.0008	16.00032	16.9998	15.999	16.00074	16.0008	16.0014	15.99936	15.99984
15.9996	16.0002	15.99936	16.0002	16.002	15.9984	17.001	15.999	16.00068	15.9996	16.0002	16.0002	15.99954
15.9996	16.002	16.00014	16.0002	15.999	16.00134	16.9992	16.0026	15.99852	15.9996	16.0008	16.00008	15.99996
15.9996	15.9978	16.00044	15	15.9996	16.0002	15.9996	15.999	16.00086	16.0014	15.999	16.00008	16.0008
16.0008	16.0026	15.999	15.9996	15.9996	15.99852	16.9992	15.999	16.00068	16.0002	16.0008	15.99966	15.99972
16.0002	15.999	16.00014	16.0008	15.9996	16.00134	17.0022	16.0002	15.9984	15	16.0008	15.99996	15.99984
15.9996	15.9996	16.00026	16.0002	16.0008	15.99984	16.9986	16.0002	16.00092	16.0008	15.999	16.00014	15.99996
16.0008	16.0002	16.00008	16.0242	15.9996	15.99864	16.9998	15.999	16.00044	15.9984	16.0008	16.00008	15.99936
16.0002	15.999	16.00038	15.9744	16.0002	16.00152	17.0016	16.0008	15.99858	17.0004	15.9978	15.99996	16.00128
15.9996	15.9996	16.00008	16.9998	15.9972	15.9996	16.998	16.0008	16.00098	15	15.9996	15.99954	15.99978
16.0008	16.0002	15.99912	15.9996	16.0038	15.99894	17.0016	15.9984	16.00056	17.0004	16.0026	16.00032	15.9996
15.9996	16.0002	16.00032	15.999	15.9984	16.00164	15.9996	16.0008	15.99834	15.9996	15.9984	16.00008	15.99972
15.9996	15.9972	16.00008	16.0014	16.0002	15.99936	16.9998	16.0008	16.00128	16.0014	15.9996	15.99996	15.99996
14.9982	16.0014	15.99918	16.0008	15.999	15.999	17.001	16.0008	16.0002	15.9984	16.0008	16.00002	16.00068
16.0014	16.0032	16.00044	15.9972	16.0014	16.00164	17.0004	15.9984	15.99846	16.0014	15.9996	15.9999	15.9996
16.9992	15.9978	16.00086	16.0002	15.999	15.99912	17.001	15.999	16.00128	15.9996	16.0014	15.99984	16.00026
14.9994	16.0008	15.99912	17.0004	16.0008	15.9993	16.9998	16.0008	16.00008	15.999	15.9984	16.00002	15.99942
16.0014	16.0002	16.0005	16.0008	16.0008	16.00152	16.998	16.0008	15.99864	16.0002	16.0002	16.00014	15.99966
15.9978	16.0008	15.99972	16.0008	15.9984	15.99906	16.0026	15.9978	16.0014	16.0008	15.9996	15.9996	16.00098
15.9984	15.9984	15.9993	16.0002	16.002	15.99942	16.9974	16.0014	15.9999	15.9984	16.0008	16.00008	15.99966
16.0014	16.0026	16.00062	16.0002	15.9978	16.00164	16.9992	16.0008	15.99876	15.0012	15.9996	16.00032	15.9999
16.0008	15.9978	15.9999	15.9972	16.0008	15.99876	17.0004	15.9984	16.00146	16.0014	15.9996	15.9999	15.99984
16.0002	16.0014	16.00038	16.0002	15.999	15.9996	17.0016	16.0008	15.99954	15.9996	15.9984	16.00002	15.99978
16.0008	15.9996	16.00056	16.0002	16.0008	16.00164	16.9998	15.9984	15.99888	15.9996	16.0014	15.9996	15.99972
16.0014	15.999	15.9996	16.0002	15.999	15.99864	16.9998	16.0002	16.00146	15.9996	15.999	15.99996	16.00104
15.9984	16.002	15.99948	15.0006	16.0002	15.99996	16.9998	16.0014	15.9996	16.0002	16.0008	15.9999	15.99978
16.0008	15.9984	16.00068	15.0006	15.9996	16.00122	16.0002	16.0008	15.99894	16.9998	16.0002	16.00038	15.9996
16.0002	15.9996	15.99942	16.0002	16.0008	15.99864	17.0016	15.9996	16.00158	15.999	15.9996	15.9999	16.00014
16.0002	16.0008	15.99936	15.9972	15.999	16.00002	16.998	16.0002	15.9993	16.0014	16.002	15.99966	15.99972
16.0008	17.0004	16.0008	16.0002	16.0008	16.0014	17.001	15.9996	15.99918	15.9996	15.9996	16.00026	16.0005
15.9984	15.999	16.0002	16.0002	16.0008	15.99852	16.9992	15.9996	16.00158	16.0002	15.9996	15.9999	16.00014
16.002	16.002	15.99984	17.0004	16.0008	16.00014	17.001	16.0002	15.99894	16.0008	15.9996	15.99996	15.99966
15.999	15.9996	16.00026	16.0002	15.9984	16.00116	16.9998	15.999	15.9996	15.9996	16.0014	16.00026	15.99948
15.9978	15.999	15.99942	16.0008	15.9996	15.99864	17.0004	16.0014	16.0014	15.999	15.999	15.99948	16.00008
16.0014	15.9996	15.99996	16.0002	16.0014	16.00032	15.9984	15.9984	15.99894	15.0018	15.999	16.00002	16.00074
16.0008	16.0002	16.0002	16.0002	15.999	16.00104	17.0022	16.0008	15.99972	16.0002	16.002	16.00032	15.9996
15.9972	15.999	15.99936	15.9972	16.0014	15.9984	16.9992	15.9996	16.00122	14.9976	16.0002	16.00002	16.00008
16.0014	16.002	16.00092	16.0002	15.999	16.00062	16.9986	16.0002	15.99888	16.0002	15.9984	15.99984	15.99972
15.0018	15.999	16.00026	16.0002	15.999	16.00092	17.0022	16.0008	16.00002	16.0002	16.0014	15.9999	15.99954
16.0002	16.0002	15.999	16.0002	16.0002	15.99834	16.9992	16.0002	16.00122	16.0008	16.0002	16.00014	16.00014
15.9996	15.9996	16.00032	16.0002	16.0002	16.0008	17.001	15.999	15.99858	16.0002	15.9996	15.99978	16.0008
16.0002	16.0008	16.00026	15.0006	15.9996	16.0008	16.9992	16.0002	16.00032	15.9996	15.9996	16.00008	15.99954
15.9996	15.9996	15.99894	16.0002	16.0002	15.99828	16.9986	15.9996	16.00092	17.001	15.999	15.9999	16.00032
15.9972	15.999	16.0005	15.9972	15.9996	16.00104	17.0016	16.0008	15.99864	15.9996	15.9996	15.9999	15.99954
16.0032	15.9996	16.00104	16.0002	15.9996	16.00062	16.9998	15.9996	16.0005	15.9996	15.9996	16.00026	15.99984
15.999	16.0008	15.99918	16.0008	16.0014	15.99834	16.002	15.9972	16.00086	16.0002	16.0008	16.00014	15.99984
16.0008	16.0014	16.00038	16.0002	16.0002	16.00098	16.9986	16.0026	15.99834	15.9978	15.999	16.00008	16.00086
16.0002	15.9978	16.0002	16.0002	15.9996	16.00056	16.9992	15.9996	16.00086	16.0002	16.0014	15.9996	15.99972
15.999	15.9996	15.99894	16.0008	15.9996	15.99846	17.0016	15.9978	16.0005	15.9996	15.9996	16.0002	15.9999
16.0002	16.002	16.00056	16.0008	16.002	16.00104	16.9998	16.002	15.99858	15.9996	15.9984	15.99984	15.99972
15.9996	16.0002	16.00014	16.0008	15.999	16.00032	16.9992	16.0002	16.00086	14.9988	16.0002	15.99996	15.99948
16.0002	15.999	15.99918	16.0002	16.0008	15.99846	16.9998	16.0008	16.00026	16.0014	16.0002	15.9999	16.00104
16.0002	15.9984	16.0008	16.0002	15.999	16.00134	17.001	15.999	15.99852	15.9996	16.0008	15.99996	15.99984
16.0002	16.002	15.99966	16.0002	15.9996	16.0002	15.999	16.0002	16.00134	16.0014	16.0002	16.00014	15.99966
16.0008	15.999	15.99918	15.9972	16.0014	15.9984	17.0004	15.9972	16.00008	15.999	16.0002	16.00008	16.00008
15.9996	15.999	16.00164	15.0006	15.999	16.0014	17.0004	16.0032	15.99864	15.9996	15.999	16.00014	15.99966
15.999	16.0008	15.9999	16.0002	16.0014	16.00002	17.001	16.0008	16.0014	16.0002	16.0008	15.99948	16.00044
16.0014	16.0008	15.99918	16.0002	16.0002	15.99858	16.9986	15.9984	15.99978	16.002	15.9996	16.00032	15.99996
15.9996	16.0008	16.00062	16.0008	15.999	16.00134	17.0016	16.0008	15.99876	15.9996	15.999	16.00002	15.99984
16.0002	15.9978	15.99996	16.0008	15.9996	15.99996	16.9992	16.0008	16.00146	16.0008	15.9996	15.99996	15.9996
15.9996	16.0014	15.9993	15.9972	16.0014	15.99858	16.9992	15.9984	15.99954	15.999	16.0008	15.9996	16.00002
15.999	15.999	16.0008	16.0008	15.9996	16.00146	16.9986	16.0014	15.99894	16.0014	16.0014	16.00026	16.00074
15	16.0014	15.99942	17.0004	16.0008	15.99984	17.001	16.0008	16.00158	15.9978	15.9996	15.9999	15.99954
17.001	15.9996	15.99978	16.0002	16.002	15.99864	17.0004	15.9978	15.9993	16.0002	15.9996	16.00032	16.00032
15	15.9984	16.00062	16.0008	15.999	16.00158	17.001	15.9996	15.99918	16.0014	15.999	15.99996	15.99954
15.9996	16.0026	15.99942	16.0008	15.9996	15.99972	16.9992	16.002	16.0014	15.9996	16.0014	15.99948	15.9996
15.9996	15.999	15.99984	16.0002	15.999	15.9987	17.001	15.9984	15.99912	15	15.9984	16.0002	16.00116
15.999	16.0008	16.0008	15.9972	15.9996	16.00152	16.9992	16.0002	15.99948	16.0008	16.0008	16.00008	15.99954
16.0002	15.9978	15.99918	16.0002	16.0008	15.99966	15.9996	15.999	16.00146	15.9978	16.0008	15.99996	15.99954
16.0008	16.0014	15.99984	16.0002	16.0008	15.9987	16.9998	15.9996	15.99888	16.0002	15.9984	15.99966	16.00032
15.9996	16.0002	16.00074	15.0006	15.9978	16.00152	17.001	16.0014	15.99978	16.0008	16.002	16.00008	15.99972
15.9996	15.999	15.99936	15.0006	16.0002	15.99966	16.9986	16.0014	16.00134	17.0004	15.9996	16.00008	15.9996
16.0002	15.9996	15.99984	15.9972	16.0014	15.99888	17.0022	15.9984	15.99876	16.0014	15.999	16.00008	16.00086
15.9996	16.0008	16.00062	16.0008	15.999	16.0014	16.998	16.0002	16.00008	16.0002	15.9996	16.00008	15.99972
16.0008	15.999	15.99942	16.0002	16.0002	15.99978	17.0004	15.999	16.00116	15.999	15.9996	15.99966	15.99966
15.9996	15.9996	16.00014	16.0008	15.999	15.99864	17.0016	16.0002	15.99864	16.0002	16.0008	16.00002	16.00002
16.0002	15.999	16.00032	16.0008	16.0014	16.00152	15.9978	15.9996	16.00032	16.0002	16.0008	16.00014	16.00056
15.999	16.0026	15.9993	16.0002	16.0008	15.99978	16.9998	16.002	16.00098	15.9984	17.0004	15.99996	15.99984
16.0008	15.999	16.00014	17.0004	15.9996	15.99864	17.001	15.9978	15.99858	16.002	14.9994	15.9996	15.9999
15.999	15.9984	16.00056	16.0008	15.9996	16.00152	17.001	16.0014	16.00056	16.0002	15.999	16.00014	15.9996
15.9996	16.0002	15.99924	15.9972	16.0008	15.99978	16.9974	15.9996	16.00074	14.9982	17.001	16.00008	15.9996
16.0008	16.0008	16.00026	16.0008	15.9978	15.9987	16.9998	16.0014	15.99846	16.0008	15.0006	16.00002	16.00128
15.999	15.999	16.00056	16.0002	16.0014	16.00146	17.0004	15.9972	16.00074	15.0006	15.999	15.99978	15.99948
16.0002	15.9996	15.99924	16.0002	16.0002	15.99978	16.0002	16.0008	16.00068	15.9984	16.9998	16.00008	15.9996
16.0002	16.0002	16.00032	16.0002	15.999	15.99864	17.001	16.0002	15.99852	16.0002	15.0006	15.9999	16.00002
14.9994	16.0008	16.00026	16.0002	15.9996	16.00152	16.998	16.002	16.00092	16.0008	15.9996	16.00014	15.99978
16.9998	16.0014	15.99924	15.9972	16.0008	15.99984	17.0016	15.996	16.0005	16.0008	17.001	16.00008	16.00068
16.0008	15.9984	16.00038	16.0008	16.0014	15.99864	16.9986	16.0032	15.9984	16.9986	16.0008	15.9996	15.99978
15.0012	16.0002	16.00062	16.0002	15.9978	16.00146	17.0016	16.0002	16.00122	16.0002	14.9994	16.00014	15.9996
15.999	16.0008	15.99906	16.0002	16.0008	15.9999	16.9998	15.9978	16.00026	16.0002	17.001	15.99984	15.99972
16.0008	15.9996	16.00068	16.0008	16.002	15.99852	16.9992	16.0002	15.99852	16.0008	15.9996	16.00032	16.00104
15.999	15.999	15.99996	16.0002	15.999	16.00152	16.0008	16.0002	16.00128	16.0002	14.9994	15.99996	15.99954
15.999	16.0008	15.99912	17.0004	15.9984	15.99984	17.0004	16.002	15.99996	15.9984	16.9992	15.99948	15.99984
16.0008	16.0002	16.00062	15.9972	16.002	15.9987	16.9998	15.9984	15.99864	16.0008	16.002	16.00002	15.99978
16.0002	15.9996	16.00026	15.0006	15.9996	16.00134	16.9998	16.0002	16.0014	17.001	14.9994	16.00032	16.00038
16.0002	16.0014	15.99906	17.0004	15.9984	16.00002	17.0004	16.0008	15.99972	15.999	16.9998	15.99996	15.99996
16.0008	15.999	16.00086	16.0008	16.0014	15.99864	16.9998	16.0002	15.99876	15.9996	16.0008	16.00008	15.9999
15.999	15.9996	15.99996	16.0002	15.999	16.00128	16.9998	15.9996	16.0014	16.0008	15.9996	15.99954	15.99936
16.0002	16.0002	15.99936	15.0006	16.0008	16.00014	17.0004	15.999	15.99966	16.0002	15.999	16.00008	16.00092
15.9996	16.0008	16.0005	16.0002	16.0002	15.99852	16.9974	16.0008	15.999	15.9996	16.0002	16.00014	15.99984
16.0002	15.9978	16.00098	15.9972	15.9996	16.0014	16.002	15.999	16.00152	15.9996	16.0002	16.0002	15.9996
15.9996	16.0008	15.99918	15.0006	15.999	16.00008	17.0004	16.002	15.99936	15.999	15.0012	15.99954	15.99996
16.0002	15.9996	16.00056	16.0002	16.0002	15.99846	17.0004	15.9978	15.99906	15.9996	15.9996	16.00002	16.00038
16.0002	15.9996	15.99978	16.0008	16.0002	16.00128	16.9998	15.999	16.00158	16.0008	14.9982	16.00008	15.99948
16.0008	16.0002	15.99936	16.0002	15.999	16.00008	16.9974	15.9996	15.99924	14.9994	17.0004	16.00008	16.00026
16.0002	16.0008	16.00074	16.0002	16.0008	15.99852	16.9992	16.0014	15.99918	15.0006	15.999	16.0002	16.00044
16.0002	15.999	15.99966	16.0008	15.999	16.0014	16.0014	15.999	16.00152	15.999	16.0002	15.9996	15.9996
15.9984	16.0014	15.99942	17.0004	16.0002	16.0002	16.9992	15.9996	15.999	16.0008	16.0002	16.00008	16.00002
16.0008	15.9984	16.00068	15.9972	15.999	15.9984	16.9986	15.999	15.99948	15.9996	16.0014	15.99984	15.99966
15.999	16.0002	15.99978	16.0002	16.0008	16.00122	17.0004	16.0014	16.0014	16.002	16.0002	16.0005	16.00032
15.999	16.002	15.99924	16.0002	16.0014	16.00038	17.0016	15.9996	15.99888	15.9978	15.9984	15.99984	16.00026
16.0014	15.9978	16.00074	16.0008	15.999	15.99834	16.9986	16.0002	15.9999	17.001	16.0002	15.9996	15.99942
15.999	16.0008	15.99966	16.0002	16.0008	16.00116	17.0022	15.9996	16.00122	16.0002	16.0002	16.00008	15.9996
14.9982	16.0002	15.99948	16.0002	15.9996	16.00044	16.9986	15.999	15.9987	16.0008	15.9996	16.00014	16.00086
16.0002	15.9996	16.00152	16.0008	15.9996	15.99846	16.0014	15.9996	16.00002	15.999	16.0008	16.00002	15.99954
16.002	16.0002	15.9996	15.9972	16.0014	16.0011	16.998	16.0002	16.00122	16.0008	15.999	15.9996	15.99972
15.9996	16.0002	15.9993	15.0006	15.9996	16.00038	17.0028	16.0002	15.9987	15.9978	16.0014	16.0002	16.00104
16.0008	16.0014	16.00056	16.0002	15.9996	15.99852	17.0004	16.0002	16.00026	16.002	15.9996	15.9999	15.99936
15.9978	16.0002	15.99984	16.0008	16.0014	16.00092	16.9968	15.9996	16.00098	15.999	16.0002	16.00014	15.9999
15.9972	15.9978	15.99918	15.0006	15.9996	16.00056	17.0004	16.0008	15.99864	16.0008	16.0008	15.9993	15.99978
16.0038	16.0008	16.00074	15.9972	15.9978	15.9984	17.0022	15.999	16.00056	14.9982	15.999	16.00038	16.00038
15.9996	16.0008	15.9996	16.0002	16.0002	16.00098	16.9998	16.0008	16.0008	16.0008	16.0002	16.00008	15.99972
15.9996	16.0002	15.99936	17.0004	16.0002	16.00062	15.9984	16.0002	15.9984	15.9996	16.0002	16.00002	16.00008
16.0002	15.9978	16.00098	16.0002	15.9996	15.99846	16.9998	15.9996	16.00074	16.0008	16.0002	15.99972	15.99948
15.999	16.0026	16.00038	16.0002	16.0002	16.00068	16.9992	16.0008	16.00062	15.999	15.9978	15.99996	16.0008
16.0002	15.9984	15.99948	16.0002	16.0008	16.00098	17.001	15.999	15.99846	15.9996	16.0002	16.00026	15.99978
15.999	16.002	16.00056	16.0008	15.9996	15.99822	17.001	16.0002	16.00098	16.9992	16.0014	16.00002	15.9996
16.0032	15.9984	15.99984	16.0002	15.9996	16.00068	16.9986	16.0014	16.00038	16.002	15.9984	15.9996	15.99984
15.9984	15.999	15.99942	15.9972	16.0008	16.00104	17.0004	15.9978	15.99846	16.0002	16.0014	16.0002	16.00098
16.0002	16.002	16.00032	16.0002	16.0008	15.9984	17.0016	16.0008	16.00128	15.9984	15.9984	16.00008	15.99924
16.0002	15.999	16.00002	16.0008	15.9978	16.0005	16.9998	16.0002	16.00008	16.0014	16.002	16.00002	16.00008
15.9984	15.9996	15.9993	15.0006	16.0002	16.00104	16.9998	16.0002	15.99858	16.0002	15.9984	16.00002	15.99996
16.0032	16.0002	16.00056	16.0002	16.002	15.99834	16.9998	15.9984	16.00146	16.0002	16.0002	16.00014	16.00032
15.999	15.999	15.99984	16.0002	15.9978	16.00044	16.9998	16.0014	15.99984	15	15.999	15.99954	15.9999
15.9984	16.0014	15.99918	16.0008	16.0002	16.00116	15.9996	16.0014	15.99864	16.0002	16.0002	16.00026	15.9999
16.0014	16.0002	16.00188	15.9972	16.0008	15.99846	16.9998	15.9978	16.00152	15.9996	16.0008	16.00002	15.99972
16.0002	15.9984	15.99942	16.0002	16.0008	16.00032	16.9998	16.0008	15.9996	14.9994	15.9996	16.00014	15.99978
15.9996	16.0002	15.9996	17.0004	16.0008	16.00116	17.0004	15.9996	15.99894	15.999	16.0014	15.9999	16.00002
15.0018	16.0002	16.00056	16.0002	15.999	15.99858	17.001	16.0002	16.00134	16.0026	16.0002	15.9996	16.0005
15.999	16.0002	15.99972	16.0002	15.999	16.00014	16.9986	16.0014	15.99948	16.0002	16.0008	16.00014	15.99984
16.0014	15.9996	15.99948	16.0002	15.9996	16.00116	16.9998	15.9984	15.99906	15.999	15.999	16.00002	15.99984
15.999	16.0008	16.00074	16.0002	16.0002	15.99864	17.0004	16.0002	16.00152	16.0014	16.0008	16.00014	15.99966
15.9978	16.0002	15.99972	16.0002	16.0014	16.00008	16.0014	16.0008	15.99924	14.9994	15.999	16.00002	16.00008
16.0032	16.0008	15.99918	15.9972	15.9978	16.00122	16.9986	16.002	15.99936	16.0002	16.0008	15.99966	16.00068
15.9996	16.0002	16.00098	16.0002	16.0002	15.99882	17.001	15.9972	16.0014	15.999	16.0002	15.99996	15.99972
15.9996	16.0002	15.99984	16.0002	16.0002	15.99984	17.0004	16.002	15.999	16.0014	15.999	16.00026	16.00002
15.9996	15.9978	15.99936	15.0006	16.0014	16.00134	17.0004	15.999	15.9996	15.999	15.999	16.00008	15.99966
15.9996	16.0014	16.00062	15.0006	16.0014	15.9987	16.9992	16.0002	16.00146	15.9996	16.0008	15.99996	15.99966
16.0002	15.999	16.00008	16.0002	15.9984	15.99996	17.001	15.9996	15.99876	16.0002	16.0008	15.99948	16.00086
16.0002	15.999	15.999	15.9972	16.0014	16.0014	16.9992	16.0008	15.99984	17.0016	16.0002	16.00014	15.99984
16.0002	16.002	16.00092	16.0002	16.0002	15.9987	16.9998	15.9996	16.00122	15.9996	15.9996	16.00014	15.99948
17.0004	15.9984	15.9999	16.0002	15.9984	15.99978	17.0004	16.0002	15.99876	15.999	16.0002	15.99984	16.00008
14.9988	15.9996	15.99942	16.0002	16.0014	16.00146	17.0004	15.999	16.00008	16.0008	15.9996	16.00026	15.99972
16.0014	16.002	16.0005	17.0004	15.9978	15.99888	16.9998	15.9996	16.0011	16.0008	16.0008	15.99978	16.0005
15.9978	16.0002	16.00014	16.0002	16.0014	15.99954	17.001	16.0008	15.9987	15.9984	15.999	15.99996	16.00002
17.0016	15.9984	15.99894	16.0002	15.9996	16.0014	16.9986	16.0014	16.00032	16.0014	15.999	16.00014	15.99966
14.9964	16.0008	16.00068	16.0002	15.9996	15.999	17.001	15.9996	16.00104	14.9994	16.0014	16.00002	15.99966
16.002	16.0008	16.0002	16.0002	15.9996	15.99942	15.9996	15.9996	15.99846	15.9996	15.9996	16.00014	16.00104
15.999	15.9978	15.99906	16.0008	16.0008	16.00158	17.0004	15.999	16.00068	14.9994	16.0002	15.9996	15.99948
15.0012	16.0002	16.00086	15.9972	15.9984	15.99894	16.9986	16.0008	16.00062	16.0008	15.9996	15.99996	15.99984
16.0014	16.0014	16.00002	16.9998	15.9984	15.9993	17.001	16.0008	15.99858	16.0008	16.0008	16.00002	15.99996
17.0004	15.9984	15.99906	15.9996	16.0014	16.00164	16.9992	15.9978	16.0008	15.9984	15.999	16.00038	15.9996
15	16.0014	16.0008	16.0008	15.999	15.99924	16.9992	16.0002	16.00056	16.0008	15.9996	15.99924	16.00086
16.0002	15.999	15.9999	16.0002	16.0014	15.99918	17.001	16.0008	15.99846	16.0002	15.9996	16.0002	15.9999
15.9972	15.999	15.99918	15.9996	16.0008	16.00152	17.0016	16.0002	16.0011	15.999	16.002	16.00026	15.9996
16.002	15.9996	16.0017	16.0002	15.999	15.99918	16.9998	15.999	16.00026	17.0004	15.9978	15.9999	15.99978
16.998	16.0014	16.00014	16.0002	15.999	15.99906	15.9966	15.9996	15.99852	16.002	15.9996	15.9999	16.00086
15	16.0002	15.99924	15.9996	16.0008	16.00158	17.0016	16.0014	16.00128	16.0002	16.0008	16.00014	15.99966
16.0014	15.9984	16.00044	15.9996	16.0008	15.9996	16.9998	16.0002	16.00014	15.9978	16.0002	15.9996	15.99972
16.0008	15.9996	16.00026	16.0008	15.9996	15.99888	17.0004	15.9996	15.99846	16.0014	15.9996	16.00002	16.00002
16.0002	16.0008	15.99912	15	16.0008	16.00146	17.0016	15.9984	16.00134	15.999	16.0008	16.00014	15.99936
16.0008	15.999	16.00038	14.9994	15.9996	15.99966	16.9986	16.0008	15.9999	15.9996	15.9996	16.00002	16.00098
16.0002	16.0002	16.00032	15.9996	16.0002	15.99864	16.9992	15.9996	15.99876	16.0014	16.0014	15.9999	15.99972
16.9998	16.002	15.99924	15.9996	15.9984	16.00146	15.999	16.002	16.0014	14.9988	15.999	15.9999	15.99942
15	15.9996	16.00044	16.0002	16.0002	16.00008	17.001	15.9978	15.99966	15.999	15.9996	16.00008	16.00014
16.0002	15.9996	16.00014	16.0008	16.0002	15.99864	17.0004	16.0002	15.99882	16.0008	16.0008	16.00002	16.00074
16.0002	16.0008	15.99924	17.0004	16.0002	16.00116	16.9986	16.0014	16.00158	16.0002	16.0002	16.00014	15.99954
16.0008	15.999	16.00014	15.9996	15.9996	16.00032	17.001	15.9996	15.99936	16.0008	15.9996	15.9999	15.99984
16.0002	15.9996	16.00056	15.9996	16.002	15.99828	16.9992	16.0002	15.99906	16.0008	16.0008	15.9996	15.99972
16.0002	15.9996	15.99942	16.0002	15.999	16.00128	17.001	16.0002	16.00152	16.0008	15.9978	16.00002	16.0005
15.999	16.0002	16.00002	15.9996	16.0002	16.00044	17.0004	16.0008	15.99936	16.0002	16.0008	16.00014	15.9999
16.0014	15.9996	16.00074	15.9996	15.9978	15.99846	16.9992	16.0002	15.99924	16.0002	16.0002	15.9999	15.9999
15.9996	16.0008	15.99918	15.9996	16.0014	16.0008	16.0002	15.999	16.00152	15.9984	16.0008	16.00014	15.99948
14.9988	16.0008	15.99978	16.0008	15.9996	16.00074	16.9998	15.999	15.99894	16.0014	16.0002	15.99966	16.00104
16.0008	15.9978	16.00098	15.9996	16.0008	15.99852	16.9992	16.0014	15.99954	15.9984	15.9984	16.00002	15.99966
16.0002	16.0014	15.99942	15	15.9978	16.00074	17.0004	16.0008	16.0014	16.0002	16.0002	16.0002	15.99954
16.9998	16.0002	15.99942	15.9996	16.0032	16.00074	17.0004	15.999	15.99894	16.0014	15.9996	15.99984	15.9999
16.0002	16.0008	16.00104	16.0002	15.9996	15.99852	17.001	15.999	15.99966	15.9984	16.0014	16.00014	16.00092
14.9988	15.9996	15.99942	16.0002	16.0002	16.00032	16.998	16.0014	16.00134	15	15.9996	15.99996	15.99942
16.0014	16.0002	15.99954	16.0002	15.9978	16.0011	17.0004	15.9984	15.99882	16.0008	15.9996	15.99978	15.99996
16.0002	15.999	16.00086	16.0002	16.002	15.99858	15.9996	16.0008	16.00008	15.999	16.0008	15.99996	15.99996
16.0002	15.999	15.99984	15.9996	15.9984	16.00014	16.998	16.0002	16.0011	16.002	16.0002	16.00014	15.99954
16.0002	16.0014	15.9993	15.9996	16.0008	16.00128	17.0028	15.9996	15.99864	15.999	15.9996	16.00014	16.00086
16.9986	15.999	16.0008	15.9996	15.9996	15.99858	16.998	16.0008	16.0002	15.9984	15.9996	15.99972	15.99966
15.0006	15.9996	15.99978	17.0004	16.0002	15.99984	17.0022	15.9978	16.0011	16.0008	15.9996	16.00008	15.99972
15.9996	15.9996	15.99936	16.0002	16.0008	16.00158	16.9986	16.0002	15.99864	17.001	16.0014	15.99978	16.00002
15.9996	16.0014	16.00092	15.0006	16.0008	15.99894	17.0004	16.0002	16.00038	15.999	16.0002	15.9999	15.9996
16.0008	15.9996	15.99978	16.0002	15.9996	15.99936	17.0016	16.0008	16.00104	15.9996	15.9984	16.00008	16.00074
15.9996	16.0002	15.9993	15.9972	16.0008	16.00146	16.9992	15.999	15.99852	16.0008	15.9996	16.0002	15.99996
16.0002	15.9996	16.00068	16.0002	16.0014	15.99912	16.9992	16.0008	16.0005	16.0008	15.9996	15.9999	15.99936
15.999	15.9996	16.00008	17.0004	16.0002	15.9993	16.9992	16.0002	16.0008	15.9984	16.0002	16.00014	15.9999
16.0008	16.0014	15.99924	16.0002	16.0002	16.00158	16.002	16.0008	15.99858	16.0008	16.0008	15.99978	15.99996
16.0008	16.0008	16.0008	16.0002	16.0008	15.99936	17.0004	15.999	16.00068	16.0002	15.999	15.99984	16.00062
16.0002	15.9996	15.9999	16.0002	16.0002	15.99888	16.9998	15.999	16.00074	16.0008	16.0008	16.00026	15.99966
15.999	16.0002	15.99924	16.0002	15.999	16.00152	16.9986	16.0014	15.9984	15	15.9984	15.99996	15.9999
16.0014	15.999	16.00038	16.0002	16.0014	15.99966	16.9992	16.0008	16.00098	14.9994	16.0002	16.00014	15.9996
15.9996	16.0008	16.00026	16.0002	15.9978	15.99888	17.0004	15.9978	16.00044	16.0002	16.0008	15.99978	16.0011
15.9996	16.0008	15.9993	15.9978	16.0002	16.00134	17.0016	16.0014	15.99852	15.999	16.0002	16.00038	15.9996
15	15.999	16.00056	16.0002	16.0002	15.9999	17.0004	16.0008	16.00116	15.9996	15.9984	15.99936	15.9996
16.0008	15.999	16.00002	15.0006	16.0008	15.99858	16.0002	16.0002	16.00032	16.0014	16.002	16.00014	15.99996
15.999	16.0008	15.99936	16.0002	15.9996	16.00134	16.9974	15.999	15.9984	15.999	16.0002	16.00026	15.9999
16.0008	15.9996	16.00008	16.0008	15.9996	16.00014	17.0016	16.0002	16.00122	17.001	15.9984	15.99972	16.00068
15.9996	16.0008	16.00062	16.0002	15.9996	15.99852	17.001	16.0008	16.00026	15.999	16.0002	15.99996	15.99966
15.999	16.0008	15.999	15.9972	16.0014	16.00122	16.9968	15.9978	15.9984	15.9996	16.0002	16.00032	15.99984
16.0002	15.9984	16.00032	16.0008	15.999	16.00032	17.0022	16.0008	16.0014	16.0008	16.0008	15.99954	15.99954
16.0002	16.0008	16.00038	16.0008	16.0002	15.9984	16.9986	15.9996	15.99996	16.0008	15.9996	15.99996	16.0002
15.9996	16.0008	15.99942	16.0002	15.9996	16.0011	17.0016	16.0002	15.99864	15.9996	15.999	16.00008	16.00068
16.0002	15.9996	16.0002	16.0002	15.9996	16.00062	16.9998	16.0002	16.00128	15.9996	15.9996	15.99996	15.99924
16.0008	16.0002	16.00026	17.0004	16.0002	15.99834	17.001	15.9984	15.9999	16.0014	16.0008	16.00002	16.00026
15.999	15.9984	15.99954	16.0002	16.002	16.0008	17.001	16.002	15.99882	15.999	15.9996	16.00008	15.9996
16.0008	16.0008	15.99966	15.0006	15.999	16.00098	16.9986	15.999	16.00134	15.0006	16.0008	15.99996	16.00062
15.999	15.9996	16.00068	15.9972	16.0002	15.99834	17.001	15.9996	15.99984	16.0014	15.999	16.00002	15.9999
16.0014	15.9996	16.00008	16.0002	16.0008	16.00056	16.9998	15.9996	15.9987	15.9984	16.0002	15.99966	15.99984
15.999	16.0008	16.00002	16.0002	15.999	16.00104	16.9986	16.0014	16.0014	16.0008	15.999	16.0002	15.99942
16.0002	16.0002	16.00056	16.0002	15.999	15.99852	16.0002	15.9978	15.9996	16.0008	16.0002	15.99978	16.0011
16.0014	15.999	15.99924	16.0002	15.9996	16.00026	17.0016	16.0008	15.99894	17.0016	16.0002	16.00038	15.9996
15.9996	15.999	15.99978	15.0012	16.0002	16.00128	16.9986	15.9996	16.00146	14.9988	16.0008	15.99996	15.99966
16.0002	16.0008	16.00068	16.0002	15.9996	15.99864	16.9992	16.002	15.9996	16.9998	15.9984	15.9999	16.00002
15.9996	15.9996	15.99936	15.9978	16.0008	15.99978	16.9998	16.0002	15.99912	16.0014	16.0002	16.00014	15.9996
15.9996	16.0002	15.9999	16.0002	16.0014	16.00152	17.0004	15.999	16.00146	16.0002	16.0014	15.99948	16.00068
16.0008	15.9996	16.00068	15.9996	15.9978	15.99882	17.001	15.9996	15.99924	14.9982	15.9984	15.99996	16.00008
16.0002	16.0002	15.9993	16.0002	16.002	15.9996	16.9986	15.9996	15.99906	16.0008	15.9996	16.00026	15.99966
16.0002	15.9996	15.9996	15.9996	15.9978	16.00146	16.0014	16.0014	16.00146	16.0002	16.002	16.0002	15.99972
15.999	16.0002	16.00062	16.0044	16.0002	15.999	16.9992	15.9984	15.99936	15.9996	15.9984	15.99978	16.00008
16.0002	16.0008	16.0005	16.002	16.0014	15.9993	16.998	16.0014	15.99936	16.0008	16.0014	16.00014	16.00068
16.0008	15.999	15.99942	16.002	15.9984	16.00158	17.0022	15.9996	16.00134	14.9982	16.0002	15.99996	15.99954
15.999	16.002	16.00062	16.0008	15.9996	15.99942	17.0004	16.0002	15.99912	16.0008	15.9996	15.99954	16.00014
16.0002	15.9984	15.99948	16.0008	16.002	15.99888	16.9986	15.999	15.99948	16.0014	16.0002	16.00008	15.99936
16.0002	16.0008	15.99954	15.9972	15.9996	16.00158	17.001	15.999	16.00134	15.9996	16.0008	16.00014	15.99984
16.0008	16.0002	16.00056	16.0008	15.9996	15.99966	17.0004	16.002	15.999	15.9984	15.9978	16.00008	16.00092
16.0002	15.9984	15.99966	15.0012	16.0008	15.99876	17.0016	15.9984	15.99966	16.0008	16.0002	15.99996	15.99966
15.9996	16.0014	15.99942	15.0006	15.999	16.00128	16.9992	16.0008	16.0014	16.9986	16.002	16.00002	15.99984
16.0008	16.0008	16.0008	15.9978	16.0014	15.9999	17.001	16.0014	15.99888	16.0008	15.9996	15.9996	15.99984
15.999	15.9984	16.00044	16.0008	15.9996	15.99864	16.9992	15.999	15.99972	16.0014	15.999	16.00008	15.99972
16.0002	15.9996	15.9993	16.0008	15.999	16.00134	16.0002	16.0002	16.0014	15.999	16.0008	16.00014	16.0008
16.0002	16.002	16.0005	16.0008	17.0004	16.00002	16.9986	15.9984	15.99876	15.999	15.9996	15.99996	15.99978
16.0002	15.999	15.99954	15.9972	14.9976	15.99858	17.001	16.0008	15.9999	16.0014	16.0002	16.00008	15.99948
16.0008	15.9996	15.99936	17.0004	16.0026	16.00104	16.998	15.9996	16.00122	15.9996	15.999	15.99984	16.00002
15.999	16.0002	16.00056	16.0002	16.9992	16.00056	17.0022	16.0008	15.9987	16.0002	16.002	15.99972	15.9999
15.9996	15.9996	15.99972	16.0008	15	15.9984	16.9998	16.0008	16.00008	16.0002	16.0002	16.00014	15.99978
15.9996	16.0008	16.00038	16.0002	15.999	16.00086	16.9998	15.9978	16.00122	15	15.9984	15.9999	16.00074
16.0008	15.9996	16.00062	15.9972	17.001	16.00056	17.0016	16.0008	15.99852	14.9994	15.999	15.99996	15.9999
15.999	15.9984	15.9996	16.0008	14.9988	15.99846	15.999	15.9996	16.0005	15.9996	16.0014	16.00038	15.99942
16.0008	16.0014	15.99918	16.0008	16.0002	16.00068	16.9986	16.0002	16.00086	16.0014	16.0002	16.00002	16.0002
15.9996	15.9996	16.0008	16.0008	17.0016	16.00092	17.0004	16.0014	15.99858	16.0002	15.9996	15.99948	15.99984
15.999	16.0002	15.99972	15.9978	15.999	15.9984	17.0004	16.0002	16.00038	15.999	16.0002	16.0002	16.00032
14.9994	15.9996	15.99924	15.0006	15	16.00044	17.001	15.9978	16.00104	15.9996	16.0008	16.00002	16.00002
16.002	16.0008	16.00152	16.0008	16.9998	16.00104	16.9992	16.0002	15.9984	17.001	15.9984	15.99978	16.00002
15.9996	15.999	15.99978	16.0008	16.0008	15.9984	16.9992	16.0002	16.00062	16.0002	16.0002	16.0002	15.99936
16.0002	16.0008	15.99918	15.9978	15.0006	16.00038	16.9992	16.0014	16.00086	16.0002	16.0014	16.00002	16.00092
16.0002	16.0002	16.00062	16.0002	16.0002	16.00122	16.0026	16.0002	15.9984	16.0002	16.0008	15.99972	15.99978
15.999	15.9996	15.9996	15.999	17.001	15.99852	16.998	15.999	16.0008	15.999	15.999	16.00014	15.99948
16.0002	15.9984	15.99912	16.9986	14.9994	15.99984	17.001	16.0008	16.00068	16.002	16.0002	16.00002	16.00008
16.002	16.0002	16.00068	16.0032	16.9992	16.00152	17.0004	15.9984	15.9984	15.9984	15.999	15.99996	15.99996
16.0008	16.0008	16.00086	16.0008	16.0002	15.9987	16.9992	15.9996	16.00104	15.999	16.002	16.00008	16.00032
16.0008	16.0014	15.99918	16.0008	15.9996	15.99966	17.0016	16.0002	16.00044	14.9982	15.9996	15.99966	15.99996
15.9984	15.9984	16.00056	16.0002	15.9996	16.00152	16.9986	16.0008	15.99858	16.0008	15.9996	15.99996	15.99972
16.002	16.0002	15.99954	15.9996	16.0002	15.999	16.9998	16.0008	16.00092	16.002	16.0008	16.00014	15.9996
15.9996	15.9996	15.99918	15.9996	16.0008	15.99948	16.9992	15.999	16.00038	15.9984	15.9996	16.00002	16.00014
15.999	15.999	16.00062	14.9976	14.9994	16.0014	17.0016	16.0008	15.99852	16.0002	15.9984	15.99984	16.00062
16.002	16.002	16.0008	16.0008	17.0004	15.99912	15.9996	16.0002	16.00104	16.0008	15.9996	16.00032	15.9996
15.9996	15.999	15.99906	16.0074	15.999	15.9993	17.0004	16.0008	16.00044	16.9998	16.0014	15.99948	16.00008
15.9996	15.9996	16.00068	16.0164	15.0018	16.00152	16.9998	15.9996	15.99846	15.999	15.999	16.00014	15.99984
16.9998	16.0014	15.99972	15.9996	16.9992	15.99912	16.9998	16.0002	16.00104	16.0014	16.002	16.0002	15.99972
14.997	15.9996	15.9993	15.9768	16.0008	15.99924	17.0016	15.9996	16.00038	15.9996	15.999	15.9999	16.0008
16.0026	15.999	16.00056	15.9996	16.0002	16.00164	16.9992	15.9996	15.99858	15.999	16.0008	15.99984	15.9996
16.0014	16.0002	16.0005	16.023	15.9978	15.99936	17.0004	15.999	16.00104	15.999	15.9984	16.0002	15.99966
15.9978	16.0014	15.99942	16.0008	16.0002	15.999	16.9974	16.0014	16.00032	16.002	16.0002	15.99942	16.00026
16.0002	15.9984	16.0005	15.9768	16.0026	16.00146	16.002	15.999	15.99858	14.9994	16.0014	16.0002	15.99942
15.9984	16.0008	15.99948	14.9994	15.999	15.99954	16.9986	15.9996	16.0011	16.0008	15.9996	15.99996	16.00056
16.0008	15.9996	15.99936	16.005	16.0008	15.99888	17.0004	15.9996	16.00026	15.9996	15.9996	16.0002	16.00002
16.002	16.0002	16.00062	16.0188	15.9978	16.0017	17.0004	15.9996	15.99864	14.9994	16.0008	16.00008	15.9996
15.9996	15.9984	16.00068	15.9768	16.0008	15.99936	16.998	15.9996	16.00116	16.0002	16.0002	16.00002	15.99996
15.0012	16.0008	15.9993	15.9996	16.0008	15.99894	15.9996	16.0026	16.00026	15.999	15.9996	15.9996	15.99984
15.999	15.9996	16.00056	16.0002	16.0008	16.00158	17.0028	15.9984	15.99846	16.0014	15.9996	15.99996	16.0005
15.999	16.002	15.99936	16.9998	15.999	15.99948	16.9974	15.9996	16.00122	15.999	16.0002	16.00026	15.99978
16.0002	15.999	15.99954	15.9996	16.0002	15.99882	17.001	16.0008	16.00008	15.9996	16.0008	15.99984	16.00002
16.002	15.999	16.00158	16.023	15.9996	16.00158	16.9998	16.0026	15.99864	17.0016	15.9984	15.99972	15.99978
15.9978	16.0002	15.9993	16.0008	16.0002	15.99966	16.9998	15.9978	16.00128	16.0002	16.0008	16.00008	16.00056
15.999	16.0008	15.99936	15.9774	16.0008	15.99876	16.9998	15.9996	16.00002	15.9984	15.9996	16.00008	15.99996
16.0032	15.9984	16.00056	15.999	16.0002	16.0014	17.0016	16.0014	15.9987	16.0008	15.9996	16.00014	15.99954
15.999	16.0014	15.99936	15.9996	15.9984	15.99996	15.999	15.999	16.00116	16.0002	16.0008	15.9999	15.99984
16.0008	15.9996	16.00056	16.023	16.0002	15.99852	17.0004	16.0014	16.00008	15.9984	15.9996	15.99966	16.00002
15.999	15.9996	16.0005	15.0006	15.9996	16.0014	16.9992	15.999	15.9987	16.0002	15.999	16.00014	16.00068
16.0002	16.0008	15.99924	15.9996	16.0002	16.00008	17.0022	16.0002	16.00122	16.0014	16.0008	16.00014	15.99972
15.9984	15.9984	15.9996	14.9766	16.0002	15.99846	16.9998	17.0004	16.00008	15.999	16.0002	16.00002	15.99996
16.002	16.0014	16.0005	16.023	15.9996	16.00152	16.9998	15.999	15.99846	14.9994	16.0002	15.9996	15.99954
15.9984	15.9984	15.99942	16.0002	16.0014	15.9999	17.0004	16.0014	16.00128	16.0014	15.9996	16.00014	15.99996
16.0002	16.0002	16.0005	15.9768	15.9978	15.99852	16.9986	15.9984	16.0002	15.9996	16.0002	16.00014	16.00074
15.9996	16.002	16.00044	15.9996	15.999	16.0014	15.9984	16.0008	15.99852	16.0008	15.9996	16.00014	15.99948
16.002	15.999	15.99954	15.9996	16.002	16.0002	17.0028	15.9996	16.00122	15.0006	16.0002	15.9996	15.9999
15.9978	16.0002	15.99966	16.023	15.999	15.99828	16.998	16.0014	16.00014	16.9986	15.9996	15.99996	16.00002
15.999	16.0002	16.00038	16.0008	16.0008	16.0014	16.9992	16.0002	15.99858	16.0008	16.0014	16.00038	15.99954
16.0032	15.9996	16.00008	17.0004	16.0008	16.0002	16.9998	15.999	16.0011	15.9984	16.0002	15.99984	16.00092
15.9978	15.999	15.99972	15.9774	15.999	15.9984	16.9992	16.0008	16.00038	16.0014	15.9984	15.99972	15.99978
16.0002	16.0002	16.00044	15.9996	15.9996	16.00128	16.9998	15.9984	15.99852	15.9996	16.002	16.00038	15.99948
15.003	16.0008	15.99942	16.0056	16.0014	16.00032	16.9998	16.0008	16.0011	16.0002	15.9996	15.99978	15.99984
16.9986	15.9984	15.9996	16.0176	15.9978	15.99834	16.0014	16.0008	16.00044	15.999	15.9984	16.00026	16.00092
15.0006	16.0014	16.00164	15.9996	16.0008	16.00116	16.9992	15.999	15.9984	16.0002	16.0014	15.99978	15.99966
15.9978	16.0008	15.99906	15.9774	16.0008	16.00044	17.0004	16.0008	16.00098	16.0008	16.0008	15.99996	15.99972
16.002	15.9978	15.99978	15.9996	15.9984	15.99846	17.0004	15.9996	16.00056	16.0002	15.9996	15.99996	15.99996
16.0002	16.0002	16.00026	16.023	16.0026	16.00092	17.0004	16.0008	15.99846	15.0012	15.9984	16.00008	15.99942
16.0008	16.0002	15.99918	15.0006	15.9996	16.0008	16.9992	15.9996	16.0008	15.9978	16.0002	15.99978	16.0011
16.0002	16.0002	16.00026	14.9994	15.999	15.99828	17.0004	16.0008	16.0008	16.0002	16.0002	16.00002	15.99978
15.9984	16.002	16.00116	16.023	15.999	16.00092	16.9998	15.9996	15.99852	16.0008	15.9996	16.00008	15.99936
15.999	15.9996	15.999	16.0008	16.0014	16.00062	15.999	16.0002	16.00056	15.999	16.0002	16.00002	16.00008
16.002	15.9996	16.00026	16.9998	15.9996	15.9984	17.0004	16.0002	16.0008	15.9996	16.0014	15.99966	15.99978
16.0002	16.0002	16.00014	15.9768	16.0008	16.00092	16.9998	15.9978	15.99864	17.0004	16.0002	16.00014	16.00062
15.9972	15.999	15.99906	15.9996	15.9996	16.00074	17.0004	16.0002	16.00032	16.0014	15.9984	16.00008	15.9996
16.0032	15.9996	16.00026	16.023	16.0002	15.99834	16.9998	16.0008	16.0011	15.9996	16.0002	15.99984	15.99996
16.0002	16.002	16.00104	15.9774	16.0002	16.0008	17.0004	16.0002	15.99858	15.9984	16.002	16.0002	15.99966
15.999	15.999	15.99912	15.999	15.9984	16.00092	17.0004	15.999	16.00002	16.0002	15.9972	15.99954	15.99984
15.999	16.0002	16.00026	15.9996	16.0008	15.99822	16.9986	15.9996	16.00128	16.0014	16.0014	16.0002	16.0011
16.0008	16.0002	16.00008	15.9996	15.999	16.00074	16.0008	16.0002	15.99876	15.9996	15.9996	16.00008	15.99924
16.0008	15.9996	15.999	16.0008	16.002	16.00098	17.0016	16.0014	15.9999	16.0002	15.999	16.00008	15.99984
16.0002	15.9984	16.0008	16.0002	15.9972	15.99834	16.9998	15.9984	16.00122	15.9984	16.0014	15.9996	16.00008
16.0002	16.0014	16.00086	15.9996	16.0008	16.00068	16.998	16.0002	15.999	15.0006	15.9996	16.00002	16.00056
15.9996	15.999	15.99906	15	15.9996	16.0008	16.9998	16.0002	15.99954	15	15.9996	15.99996	15.99978
15.9996	16.0014	16.0005	15.9996	16.0014	15.9984	17.001	16.002	16.00134	16.0008	16.0014	16.00038	15.99978
15.0006	16.0008	15.99978	16.0008	16.0014	16.00074	16.9998	15.9984	15.9993	15.999	15.999	16.00008	15.99972
15.999	15.9984	15.99918	16.0002	16.0002	16.00092	15.9996	16.0002	15.99924	16.002	16.0008	15.99942	15.99978
16.0002	16.0002	16.00044	15.9996	15.9984	15.99834	17.001	15.9984	16.0014	16.0002	15.9984	16.00014	16.00074
16.0002	15.999	16.00086	16.9998	16.0008	16.00068	16.9998	16.0002	15.99942	15.9996	16.0014	16.0002	15.99966
16.0002	16.0002	15.999	16.0002	16.0008	16.0008	16.9998	16.0026	15.99894	16.9998	15.9996	15.99984	15.99966
15.999	15.9984	16.00056	15.9996	15.999	15.99852	17.0004	15.9984	16.00152	15.999	15.9984	15.99978	16.00032
16.0002	16.0014	15.99978	15.9996	16.0002	16.0008	16.9986	16.0008	15.99978	16.0014	16.0014	16.00008	15.99954
16.0014	15.999	15.99906	16.0008	16.0002	16.00062	17.0022	15.9978	15.99864	15.9996	15.999	15.99996	16.0005
15.9996	16.002	16.00092	15.9996	15.999	15.99834	16.998	16.0008	16.00134	15.9996	16.0014	16.00026	16.00002
15.9996	15.9978	15.99924	15.9996	16.0008	16.00086	16.0014	16.0014	16.00002	16.0014	15.999	15.99942	15.99972
16.0002	16.0002	16.00038	16.0002	16.0008	16.00068	17.0004	15.9984	15.9987	16.0002	15.9996	16.0002	15.9996
15.9996	16.0002	16.00056	15.9996	15.9978	15.99846	16.9974	16.0008	16.00116	15.9984	16.0008	16.00014	16.00038
15.9996	15.999	15.9996	15	16.0008	16.00092	17.0016	15.9996	16.00014	15.9996	15.9996	16.00008	16.0005
16.0008	16.002	15.9996	16.0008	15.9996	16.00062	16.9998	15.9996	15.99852	15	16.0014	15.9996	15.99948
15.9996	15.9984	16.00062	15	15.9996	15.9984	16.9992	15.999	16.00104	15.9996	15.9984	16.00026	16.00032
15.9996	16.0008	16.00008	16.0002	16.0008	16.00092	17.0016	16.0014	16.00056	15.9996	16.0002	15.99996	15.99954
16.0008	15.9996	15.99984	15.9996	16.0002	16.00044	16.9998	16.0014	15.9984	16.0002	16.0014	16.00002	15.99966
16.0008	16.0008	16.00056	15.9996	16.0008	15.9984	15.999	15.9996	16.00098	16.0002	15.9996	16.00014	16.00122
15.999	15.9978	15.99918	15.9996	15.9996	16.00122	17.0004	15.9996	16.00068	16.0014	16.0002	15.99954	15.9996
16.0008	16.0002	15.99978	17.0004	16.0002	16.00038	17.0004	16.0008	15.99846	15.999	15.9984	16.0002	15.99966
15.9996	16.0008	16.00062	16.0002	15.9984	15.99834	16.9986	16.0008	16.00068	16.0002	16.0026	16.0002	15.99984
15.999	16.0002	15.99906	15.9996	16.0014	16.0014	16.9998	16.0002	16.0008	17.0016	15.9996	15.99984	16.00014
16.0002	15.9984	16.00092	15.9996	16.0008	16.00008	17.0028	16.0002	15.99852	15.999	15.9984	15.99972	15.99966
15.9996	16.0002	16.00032	15.9996	16.0008	15.99852	16.9974	15.999	16.00038	15.0006	16.0008	16.00008	16.00062
15.9996	16.002	15.99894	15.999	15.9966	16.00134	16.9998	15.999	16.00104	15.9996	16.0002	16.00002	15.99996
16.0002	16.0002	16.0002	16.0014	16.002	16.00002	17.0022	16.0008	15.9987	16.002	15.9984	16.00002	15.9996
16.0008	16.0008	16.00026	15.9996	15.999	15.99858	16.9974	16.0014	16.00014	15.9972	16.0008	15.9999	15.99996
15	15.9972	15.99912	15.9996	15.999	16.00146	16.0002	15.9984	16.00116	17.0016	16.0002	15.9999	15.9999
15.9996	16.002	16.0014	15	16.0026	15.99966	17.0004	15.9996	15.9987	16.0008	15.9996	16.00008	15.9996
16.0002	15.9984	15.9999	16.0002	16.0002	15.99882	17.0016	16.0014	15.99984	16.0014	16.0008	16.0002	16.00002
15.9996	15.9996	15.99924	16.0002	15.9984	16.00158	16.9998	15.9984	16.00128	15.999	16.0008	15.99948	16.00104
15.9996	16.0014	16.00038	16.0008	15.9996	15.99954	16.998	16.002	15.99894	15.9984	15.9978	16.00008	15.99942
16.0008	15.9984	16.00014	15.9996	16.0014	15.99882	16.9998	16.0002	15.9996	16.0014	16.0002	16.00008	15.99978
15.9996	16.002	15.999	15.9996	15.9972	16.00176	17.0004	15.999	16.0014	16.0014	16.0008	16.0002	16.00032
16.0008	15.9984	16.00044	15.9996	16.0008	15.99924	17.0016	16.0014	15.99912	15.9978	15.9996	15.99984	15.9996
15.9996	16.0008	16.00104	16.0002	16.0002	15.99912	15.999	15.9996	15.99948	16.002	16.0014	15.99984	15.99978
15.9996	15.9996	15.99906	16.0002	16.0014	16.00164	17.001	15.9984	16.00134	14.9988	15.9984	16.00008	16.00026
16.0008	16.0002	16.00044	16.0008	15.999	15.99888	17.0004	16.0002	15.9993	15.9996	16.0002	15.99996	16.00038
15.999	15.999	16.00008	16.0002	16.0014	15.99954	17.0004	16.0002	15.99918	16.0002	16.0002	16.00008	15.9999
16.0008	16.0026	15.99882	16.0002	16.0008	16.00146	16.9986	16.0002	16.00146	16.0008	15.999	15.99954	15.99984
15.9996	15.9984	16.00092	15.9996	15.996	15.99882	16.9992	16.0014	15.99948	15.9978	16.0014	17.0004	15.99972
16.0008	16.0014	15.99966	16.0014	16.002	15.99978	17.001	15.9978	15.999	16.0002	15.999	15.00006	15.99978
15.9996	15.999	15.99912	15.999	15.999	16.00152	16.998	16.0026	16.0014	17.001	16.0002	15.99984	16.00008
16.0002	15.9996	16.00182	15.9996	16.0014	15.99852	16.0002	16.0002	15.99966	16.0002	16.0008	15.9996	16.00056
15.999	15.9996	15.99948	15	16.0014	16.00008	17.001	15.9996	15.99876	16.0014	15.999	16.00026	15.99966
16.0014	16.0002	15.9996	16.023	15.9972	16.00128	17.001	15.9984	16.00134	15.999	16.0002	15.99996	16.00008
15.9996	15.9996	16.00062	16.0002	15.999	15.9984	16.9986	16.0014	15.99996	16.0002	15.9996	16.00014	15.99996
16.0002	16.0002	15.99948	15.9768	16.0008	16.00044	16.9998	15.9984	15.99876	15	16.0014	16.0002	15.99954
16.0002	16.0002	15.9993	15.9996	16.0002	16.00104	17.0004	16.002	16.00122	16.0014	15.9996	15.99966	16.00092
15	16.0008	16.0011	16.9998	15.999	15.9984	16.9998	16.0002	16.00014	15.999	15.9996	15.99996	15.99978
17.0004	16.0002	15.99948	15.9996	16.0002	16.00062	17.0004	15.999	15.99858	16.0002	16.0002	16.00008	15.99936
15	15.999	15.99924	16.023	16.0008	16.00104	15.9984	15.9996	16.00104	15.9996	15.9984	16.00014	16.00038
16.9998	16.002	16.00074	15.978	16.0002	15.99828	17.0016	16.0008	16.0005	15	16.002	15.99954	15.99966
15	15.9984	16.0005	15.9996	15.9996	16.00074	17.0016	16.0002	15.9984	15.9996	15.999	16.00014	15.99954
16.0008	15.9996	15.9996	15.9996	15.9996	16.00074	17.0004	16.0014	16.00092	16.0014	16.0002	15.99996	16.00104
15.999	16.002	16.00056	16.0044	16.0002	15.9984	16.9998	15.9978	16.00062	15.999	16.0008	16.00026	15.99978
15.9972	16.0002	15.99936	15.996	15.9996	16.00104	16.9998	16.0002	15.99858	16.0002	15.999	15.9996	15.99966
16.0014	15.9978	15.99954	16.0008	15.9996	16.00038	17.0004	16.002	16.0008	16.0002	16.0002	15.9999	15.99984
16.0002	16.0008	16.00092	17.0022	15.9996	15.99852	16.9992	15.999	16.00062	17.0004	15.999	16.00026	16.0002
16.0002	15.9996	15.99918	16.0008	16.0008	16.00104	15.9996	16.0002	15.99864	16.0002	16.0002	16.0002	15.9993
17.0004	16.0014	15.99984	16.0002	16.0002	16.00038	16.9986	15.999	16.00056	15.9978	16.0002	15.99942	16.00092
15	15.9984	16.00056	15	16.002	15.9984	17.001	15.9996	16.00068	16.0008	15.999	16.0002	16.00002
16.9986	16.0002	15.99948	16.0008	15.9972	16.00146	16.9998	15.999	15.99864	16.0002	16.002	16.0002	15.99954
15.0006	16.0002	15.99978	16.0008	16.0014	15.9999	16.9986	16.002	16.00038	16.0014	15.9996	16.00002	15.9999
15.9996	16.0002	16.00068	15.9972	16.0002	15.99864	17.0028	15.999	16.00104	15.9984	15.9984	15.9999	15.99984
16.9992	15.9996	15.99954	16.0008	16.0002	16.0014	16.9998	16.0014	15.99864	16.002	16.0014	15.9999	16.0005
15.0012	16.0002	16.00068	16.0008	15.9996	15.99972	16.9992	16.0002	16.0002	15.9972	16.0002	15.99996	16.00002
15.999	16.0014	16.00056	15.0012	15.9984	15.99876	16.9986	15.9984	16.00122	15	15.9996	16.00008	16.00002
15.9996	15.999	15.9993	16.0008	16.0002	16.00158	17.0016	16.0014	15.99858	16.002	16.0008	16.00008	15.99972
15	15.999	15.9999	16.0002	16.0002	15.9996	17.001	15.9996	16.00014	14.9994	15.9978	15.99948	15.99972
16.998	15.9996	16.00074	16.0002	16.0008	15.99882	15.999	15.9996	16.00104	16.0008	16.0014	16.00008	15.99996
16.0026	16.0008	15.99912	15.9972	15.999	16.00176	16.9992	16.0014	15.99876	15.9996	16.0008	16.0002	16.00074
15	16.0002	16.00002	17.0004	16.0002	15.99912	17.0016	15.9978	16.00008	15	15.9984	16.00002	15.99978
16.9998	16.0002	16.0008	16.0002	15.9996	15.9993	16.9992	16.0014	16.00104	15.9996	15.9996	15.99984	15.99996
14.9982	16.0002	15.99894	16.0002	16.002	16.00158	16.9998	16.0002	15.99888	15.9996	16.0014	15.99996	15.99972
15.9996	15.9984	16.0002	16.0002	15.9984	15.99888	17.001	15.999	15.99978	15.0006	15.9996	15.99996	15.9996
15.9996	16.0014	16.00056	16.0002	15.999	15.9996	16.9992	15.999	16.00134	16.0014	15.9996	16.00014	16.0002
16.0026	15.9996	15.999	16.0002	16.0008	16.0014	16.9992	16.002	15.99876	16.0002	16.0002	15.99972	16.00044
15.9972	15.9996	16.0002	16.0002	16.0002	15.999	16.0002	16.0014	15.9999	15.9984	16.0002	15.99996	15.99978
15.9996	15.9996	16.00044	16.0002	16.0002	15.9996	16.9998	15.999	16.00122	16.0008	16.0002	16.00014	16.0002
16.0026	15.9996	15.99924	16.0002	15.9996	16.00146	17.0016	16.0002	15.999	15.999	15.999	16.0002	15.99966
15.996	16.0008	16.00038	15.9972	16.0002	15.99864	16.9986	16.0008	15.9996	16.9998	16.0008	15.99942	15.99966
17.0016	16.0002	16.0005	15.0006	16.0008	16.00002	16.9998	16.0008	16.00146	16.0002	16.0014	16.00014	16.00002
15.0006	15.9996	15.99894	15.0006	16.0008	16.00122	17.001	15.9984	15.999	16.0008	15.9984	16.00014	16.00074
15.9978	16.0008	16.00038	16.0002	15.9984	15.99864	16.9986	16.0014	15.99954	15.9984	16.0008	15.99984	15.99984
16.0026	15.9996	16.00026	16.0008	15.999	16.0002	17.0004	15.999	16.00146	16.0014	16.0008	16.00038	15.99978
16.0002	15.9996	15.99924	16.0008	16.0002	16.0011	15.9996	15.999	15.999	15.9984	15.9996	15.99966	15.9999
16.0008	16.0014	16.00032	15.9972	16.0002	15.99846	16.9998	16.0008	15.99954	16.0014	15.9996	15.99984	15.99954
15.9996	15.999	16.00056	16.0008	16.0008	16.0005	16.9992	16.0014	16.0014	15.9984	15.999	16.00032	16.00014
16.0002	16.0014	15.99894	17.0004	16.0008	16.00086	16.9992	16.0002	15.999	16.0008	16.0008	15.99996	15.99972
15.9996	15.9996	16.00044	16.0002	15.9978	15.9984	17.0022	16.0002	15.99948	15	15.9996	15.99948	16.00062
16.0008	15.9984	16.0014	16.0002	15.9996	16.00098	17.001	15.9984	16.0014	16.0002	15.9996	16.00044	16.00002
16.0002	16.0014	15.99906	16.0002	16.0008	16.00056	16.998	16.0008	15.999	16.0014	16.0008	15.99984	15.99978
15.9996	15.999	16.00026	15.9972	15.9996	15.99828	16.9998	15.9996	15.99954	14.9982	15.999	16.00008	15.99972
15.999	16.0002	16.00056	16.0002	16.0014	16.00116	15.9996	16.0008	16.00146	16.002	16.0002	15.99966	16.00002
16.002	16.0008	15.99894	16.0002	15.9996	16.00032	16.9998	16.0008	15.99912	15.9996	16.0008	15.99996	15.99984
14.9994	16.0002	16.00044	16.0002	15.999	15.99846	17.0004	16.0002	15.99942	16.998	16.0008	16.0002	16.00086
15.999	15.999	16.0005	15.0006	16.0014	16.00134	17.001	15.999	16.00146	16.0002	15.9996	16.0002	15.99978
16.0014	16.0014	15.99894	16.0002	16.0002	16.00008	17.0004	15.9996	15.99906	16.0002	16.0002	15.9996	15.99978
15.999	15.999	16.00056	16.0008	16.0002	15.99846	17.001	16.0008	15.99936	15.9996	15.9984	15.9999	15.99984
16.0002	16.0002	16.00014	15.9972	15.9984	16.00146	16.9986	15.9996	16.0014	16.0002	16.002	16.00032	15.9999
16.0008	16.0008	15.99918	16.0002	16.0002	15.99984	16.9986	15.999	15.99918	16.0008	15.9984	15.99996	15.99984
15.9996	15.999	16.00038	16.0002	15.9996	15.99864	16.0002	16.0002	15.99936	16.0002	15.9996	15.9996	15.99972
15.9996	15.9984	16.00038	17.0004	16.0008	16.0017	17.0016	16.002	16.00146	15.999	16.0008	16.00008	16.0011
15.9996	16.0008	15.9993	16.0002	16.0008	15.99948	16.998	15.9978	15.99912	16.0026	16.0002	16.00026	15.9999
16.0002	16.0014	16.00032	16.0002	15.9984	15.99882	17.0004	16.0008	15.99948	15.9972	16.0008	15.99996	15.99948
16.0008	15.9996	16.00026	16.0002	15.9984	16.00158	17.0022	16.0002	16.0014	15.0024	16.0002	15.99972	16.00002
16.0002	15.9972	15.99918	16.0008	16.0014	15.99954	17.0016	15.9996	15.99912	15.999	16.0002	16.00002	15.99978
15.9996	15.999	16.0005	16.0002	16.0002	15.999	16.9986	16.0014	15.99942	16.0008	16.0002	16.00008	15.9996
15.9996	16.0032	16.00038	14.9976	15.9996	16.00152	16.0026	15.9984	16.0014	15.9996	15.9996	16.00014	16.00008
16.0008	16.0008	15.99906	16.0008	15.999	15.99918	16.9968	16.0014	15.99894	16.0008	15.9984	15.99972	16.00092
15.999	15.9984	16.00068	16.0002	16.0002	15.99924	17.0022	15.9984	15.99954	15.9978	16.002	16.00002	15.9996
16.0008	15.9996	15.9999	15.0006	15.9996	16.00164	16.9992	16.0008	16.00152	16.9998	15.9984	16.0002	15.9999
16.0002	16.0008	15.9993	16.0008	16.0014	15.99906	17.0004	15.999	15.999	16.0008	16.0008	16.00008	15.99978
16.0002	16.0008	16.00056	15.9972	16.0002	15.99948	16.9992	16.002	15.99948	16.0008	15.999	15.99954	15.99966
16.0002	15.9996	15.99996	16.0002	15.9984	16.0014	17.0004	16.0002	16.00134	15.9984	16.0014	16.00026	16.00026
15.999	15.9996	15.99924	16.0008	15.9996	15.999	17.001	15.9996	15.99894	15.9996	15.9984	16.00008	16.00062
16.0008	15.9996	16.00062	16.0008	16.002	15.9996	16.0002	16.0008	15.99966	15	16.0026	15.99948	15.99954
15.9996	16.0014	16.0002	16.0008	16.0002	16.00146	16.9992	16.0002	16.00134	15.9996	15.999	16.00032	16.00008
16.0002	16.0002	15.999	17.0004	16.0002	15.99858	16.9992	15.9984	15.99894	16.9998	16.0008	15.9999	15.99978
15	15.9996	16.00068	15.9972	15.9978	15.9999	17.001	16.0002	15.99972	16.0014	15.9984	16.00008	15.9996
16.0014	15.9972	15.99978	16.0002	16.0002	16.00134	16.9986	16.0002	16.00122	15.9984	16.0008	15.9999	16.00014
15.9984	16.002	15.99954	16.0008	16.002	15.9987	17.0004	15.9996	15.99888	15.9996	16.0002	15.99996	15.99984
16.0008	16.0002	16.00044	16.0002	15.9996	16.00008	16.9998	16.0002	15.99972	16.0032	15.9996	15.9999	16.00062
16.0002	16.0002	15.9999	16.0008	15.9996	16.0011	16.9986	16.0002	16.00134	15.9978	15.9996	16.00026	16.00038
15.999	15.999	16.00026	16.0008	16.0002	15.99852	16.0014	16.0008	15.99876	16.0002	15.9996	15.99966	15.9996
16.0002	16.0014	16.00068	15.9972	15.9996	16.0005	17.0016	16.0002	16.00008	15.9996	16.0008	16.00014	15.99978
15.9996	15.9984	15.99972	15.0006	16.0002	16.0011	17.0004	15.9984	16.00116	16.0014	16.0008	16.0002	15.99984
15.999	16.0008	15.9993	16.0008	15.9984	15.99828	16.9998	16.0026	15.99876	15.9996	15.999	15.9996	15.9999
16.0008	15.9996	16.00068	15.9996	15.9996	16.00062	17.001	15.9978	15.99996	15.0006	15.999	16.00002	15.99978
15.9996	16.0002	15.99978	15.9996	16.0002	16.00098	16.9998	15.9996	16.00122	16.0002	16.0002	16.00032	15.99996
16.0002	15.9996	15.99954	15.9996	16.0008	15.99822	16.9968	16.0002	15.99858	15.999	16.0002	15.99984	16.00074
16.0008	16.0002	16.0005	15.9996	15.999	16.00086	16.0032	16.0002	16.00026	15.9996	16.0014	15.9996	15.99972
16.0002	15.999	15.99978	15.0006	15.9996	16.00074	16.9986	15.999	16.00104	15.9996	16.0002	16.00038	15.99996
15.9996	16.0008	15.9993	15.9996	16.002	15.99828	16.9998	16.0008	15.9987	16.0008	15.999	15.99996	15.99972
16.0002	15.999	16.00092	15	15.999	16.0011	16.9992	16.0002	16.00032	16.9992	15.9996	15.99966	16.00002
15.9996	15.999	15.99966	15.9996	15.9996	16.00044	16.9998	15.9984	16.00092	16.0026	16.0002	16.0002	15.9999
16.0002	16.0014	15.99936	16.0002	16.0008	15.99846	17.001	15.9996	15.99846	15.999	16.0002	15.9999	16.00062
16.0008	15.9996	16.00068	16.0002	15.9996	16.0011	16.9998	16.0014	16.00062	15.9984	15.9996	16.00008	15.99978
15.9996	16.0008	15.99948	16.0002	16.0032	16.00044	16.9998	15.9996	16.0008	15.9996	16.0014	15.99978	16.00026
15.999	15.9984	15.99954	15.9996	15.9984	15.99834	15.9996	15.9996	15.99852	16.0026	15.9984	16.00014	15.99948
15.9996	16.0002	16.00062	15.9996	16.0014	16.00128	16.9998	16.0002	16.00092	15.9996	16.0008	16.00002	15.9999
16.0008	15.9996	16.00056	16.9998	15.9996	16.00032	17.0028	16.0008	16.00056	16.0002	15.999	15.99966	16.00014
16.0002	16.0002	15.99942	15.9996	16.0002	15.99834	16.9986	16.0002	15.99852	15.9984	16.0002	16.00008	15.99936
16.0002	16.0014	16.00092	16.0008	15.9984	16.00146	17.0004	15.9984	16.00086	15.0024	16.0008	16.00008	16.00092
15.0006	15.999	15.99924	15.9996	16.0014	15.9999	16.9986	16.0008	16.00044	14.9958	15.9972	16.00026	15.9999
16.9992	15.9996	15.99942	15.9996	16.0002	15.99864	17.0016	16.0008	15.99852	16.0032	16.0008	15.99948	15.99978
15.0006	16.0014	16.00098	15.9996	16.0002	16.00158	16.9992	16.0002	16.00122	15.9996	15.9996	16.00008	15.99996
16.0002	16.0008	15.99948	15.9996	16.0002	15.99966	16.0008	15.9978	16.00014	16.0002	16.0014	16.00038	15.99966
15.9996	15.9978	15.9993	15.9996	16.0002	15.99882	16.998	16.0014	15.99864	15.9978	15.9984	15.9999	15.99966
15.999	16.0008	16.0008	15.0006	15.999	16.0014	17.0004	16.0002	16.00116	16.0026	16.0008	15.99972	16.00092
16.0002	15.9996	15.99954	16.0002	15.9996	15.9996	15.9984	16.0002	15.99996	16.9992	16.0014	16.00008	15.99984
16.0008	16.0014	15.99942	15.9996	16.0014	15.99888	17.0016	15.999	15.9987	16.0014	15.9984	15.9999	15.99948
16.0002	16.0002	16.00176	15.9996	15.9996	16.00158	17.0004	15.9996	16.00146	15.9984	16.0002	15.99978	16.0002
16.0002	15.9984	15.99942	16.0002	15.9996	15.99954	16.9986	15.999	15.9996	16.0008	16.0002	16.00014	15.99984
15.9996	16.0008	15.99948	15.9996	15.999	15.99894	16.9998	16.0002	15.99882	16.0002	16.0002	16.00002	16.00056
16.0002	15.999	16.00056	15.9996	16.002	16.00146	16.9992	16.0008	16.00146	16.0002	15.999	16.00008	15.99978
15.999	16.002	15.99966	16.0008	15.999	15.99936	17.001	15.9996	15.99942	16.002	16.0002	15.99972	15.99978
16.0008	15.9978	15.99954	15.9996	16.0008	15.99906	17.0016	16.0002	15.99912	16.9992	15.9996	16.0002	15.99978
16.0002	15.9996	16.0005	15.9996	15.9972	16.00164	15.9978	15.999	16.00158	15.9984	16.0014	16.00008	16.00008
15.9996	16.0014	15.99966	16.0002	16.0032	15.99918	16.9998	16.0002	15.99906	16.002	15.999	16.0002	16.00056
16.0002	15.9984	15.9993	15.9996	15.9996	15.99924	17.001	15.9996	15.99948	16.0002	16.0014	15.99954	15.99948
15.9984	16.0002	16.00176	16.0008	16.0002	16.0014	17.001	16.0014	16.00134	15.9996	15.999	16.00008	16.00008
16.0008	16.002	15.9993	16.0002	15.9996	15.99918	16.998	16.0002	15.99894	15.9978	16.0002	16.00002	15.99966
16.0002	15.9978	15.9996	15.9996	16.002	15.9993	17.0004	15.9984	15.99966	16.0008	16.0014	16.00026	15.9999
16.0002	16.0002	16.00086	15.9996	15.9984	16.00158	16.9998	16.0002	16.00128	16.0002	15.999	15.9996	16.00098
15.9996	16.0002	15.99948	15.9972	15.9996	15.999	17.001	16.0008	15.99888	15.0018	16.0014	16.00008	15.99972
16.0002	16.0014	15.99936	16.0002	16.0008	15.99942	16.0014	15.999	15.99996	15.999	15.999	16.0002	15.9996
15.9996	15.9996	16.00086	16.0002	16.0008	16.00164	16.9992	16.0014	16.00116	15.0012	15.9996	15.99996	15.99996
16.0002	16.0002	15.99942	16.0002	15.9978	15.99882	16.9992	15.9984	15.99852	15.9996	15.9996	15.9996	15.99978
15.9996	16.0002	15.99948	16.0002	16.0002	15.99954	17.0016	16.0002	16.00032	16.0002	16.002	16.00014	16.00062
15.0006	16.0002	16.00086	16.0002	15.999	16.00146	17.0004	16.0002	16.00098	15.9984	15.999	16.00002	16.00014
16.0002	15.999	15.99936	16.0002	16.0032	15.999	16.9992	16.0002	15.99852	16.002	16.0002	16.00008	15.99936
15.9996	16.0008	15.99966	14.9976	15.999	15.99948	16.0002	16.0014	16.00062	15.9996	15.999	15.9996	16.00002
16.0002	15.999	16.00152	16.0002	16.0014	16.00146	16.9986	15.9984	16.00086	17.0004	15.999	16.00014	16.00008
16.0008	16.0002	15.99978	16.0002	15.9996	15.99888	17.0016	16.0008	15.9984	15.999	16.0008	16.00008	15.99942
15.999	16.0008	15.99942	16.0008	15.9996	15.9996	16.9992	16.0002	16.00086	15.9996	16.0008	16.00014	16.00086
16.0008	15.999	16.00074	16.0002	15.9984	16.00158	17.0004	15.999	16.00056	16.0026	15.999	15.99966	15.99984
16.0002	16.0002	15.99954	15.9978	16.002	15.99876	17.0004	16.0014	15.99846	15.9996	16.0014	15.9999	15.99948
16.0002	16.0002	15.99954	16.0002	15.9996	15.9996	16.9998	15.9984	16.00104	16.0002	15.999	16.00026	16.00008
15.999	15.999	16.00068	16.0002	15.9996	16.00152	17.0004	16.0008	16.00026	15.9984	16.0008	15.99996	15.99984
16.0002	16.0002	15.9996	17.0004	15.9984	15.99864	16.0002	15.999	15.99852	16.0002	15.999	15.99954	16.00068
16.0014	15.999	15.99948	16.0002	16.0014	15.99984	16.9992	16.0008	16.00134	15.9996	16.0008	16.00014	15.99978
15.9996	16.0002	16.00074	15	15.9996	16.0014	17.0004	15.9996	15.99996	15.0012	15.9984	16.00002	15.99984
15.9996	16.0014	15.99966	16.0002	16.0008	15.99882	16.9974	16.0014	15.9987	15.9996	16.0002	16.00014	15.99972
16.0002	16.0008	15.9996	16.0002	16.0008	15.99972	17.0016	15.9984	16.00128	16.0014	16.0002	15.99954	15.99984
15.9996	15.9996	16.00062	16.0002	15.9984	16.00134	17.0004	16.002	15.9999	15.9978	16.0008	16.0002	16.00002
15.9996	15.9996	15.99984	16.0002	16.0002	15.99876	16.9998	16.0002	15.99876	16.0008	15.9996	16.00008	16.00062
16.0002	16.0002	15.9993	15.9972	15.9996	15.9999	17.0004	15.999	16.00134	16.0002	15.9984	16.00014	15.99984
15.9996	16.0002	16.00086	15.0006	16.0002	16.00134	16.0008	16.0002	15.99966	17.0004	16.002	15.99948	15.99978
16.0008	16.0002	15.99954	16.0002	16.0002	15.99888	16.9998	16.0002	15.99894	15.9996	15.9984	16.00014	15.99948
15.9996	15.999	15.99954	16.0002	15.999	15.99978	17.0004	16.0008	16.00146	15.9996	15.9996	16.00032	16.00038
15.9996	15.9996	16.00056	16.0002	16.0002	16.00134	16.9992	15.9984	15.99936	16.0008	16.0008	15.9999	16.0005
16.0008	16.0008	15.99972	16.0002	16.0014	15.99876	17.0004	16.0014	15.99918	15.9984	15.9984	15.9996	15.99966
15.9996	16.9992	15.99948	16.0002	16.0002	15.99984	16.9992	16.0008	16.00158	16.0008	16.0002	16.00014	15.9999
15.0006	16.0014	16.00062	17.0004	15.9996	16.00134	16.9998	15.9996	15.99906	14.9988	16.0014	16.00008	15.99978
15.999	15.9984	16.00056	15.9972	16.0008	15.99894	15.9996	15.9996	15.99936	16.0002	15.9996	16.0002	15.99996
15.9996	16.0002	15.99954	16.0002	15.999	15.9996	16.998	15.999	16.00146	16.0002	15.999	15.99966	15.99984
16.0014	16.0008	16.00062	16.0002	16.0008	16.0014	17.0022	16.0008	15.999	15.9984	16.0014	16.00008	16.00098
15.9984	15.999	15.99966	16.0002	16.0002	15.99894	17.0004	15.9996	15.9996	16.0008	15.999	16.00008	15.99942
16.0014	16.0008	15.99942	16.0002	15.9996	15.99954	16.9998	15.999	16.0014	16.0002	16.0008	16.00014	16.00002
15.9984	15.9996	16.00098	16.0008	16.0008	16.00146	17.0004	16.0002	15.9987	15.9984	15.9996	15.99948	15.9996
16.0002	16.0002	15.99948	16.0008	15.9984	15.99894	16.9998	15.9984	15.99996	16.0014	15.9996	16.00014	16.00002
15.9996	15.9996	15.9993	15.9996	16.0014	15.99948	16.998	16.002	16.00128	16.0014	16.0014	16.0002	15.99984
16.0014	15.9996	16.00068	15.9996	15.9984	16.00152	16.002	15.9984	15.9987	15.9978	15.9984	15.99984	16.00062
15.999	16.0008	15.99984	16.0008	16.0008	15.999	17.001	15.9996	16.00014	16.0008	16.0014	15.99954	15.99984
15.9996	15.999	15.99942	15.9996	15.9996	15.9993	16.9986	16.0008	16.00104	15	15.9984	16.00044	16.00002
16.0014	16.0002	16.00074	15	15.9996	16.00152	17.001	15.999	15.9987	16.0008	16.0008	15.99984	15.99954
15.9996	16.0008	15.9999	16.0002	16.0002	15.9993	16.9998	16.0008	16.00032	15.9996	15.9996	16.00002	16.00002
16.0008	15.9996	15.99924	15.9996	15.999	15.99906	16.9986	16.0002	16.00098	15.9996	16.0014	16.00026	16.00002
15.9996	16.0014	16.00068	15.9996	16.0026	16.0017	17.001	15.999	15.99846	16.0002	16.0014	15.9996	15.99966
16.0002	15.9984	16.00002	16.0008	15.999	15.9993	16.9998	16.0002	16.00068	16.0008	16.0002	16.00002	16.00074
16.0002	16.0008	15.99942	15	15.9984	15.99888	16.0002	16.0014	16.0008	17.0004	15.9996	16.00026	16.00014
16.0008	15.9984	16.00056	16.0002	16.002	16.00164	17.0004	15.9996	15.99834	15.999	15.999	15.99984	15.99954
15.9984	16.0014	15.9999	16.0002	15.9984	15.99954	16.9998	16.0014	16.00086	16.0002	15.9984	15.99954	15.99996
16.0014	16.0008	15.99954	15.9996	15.9996	15.99876	17.001	15.9996	16.00062	16.0002	16.0008	16.00044	15.9999
16.0002	15.9984	16.00056	16.0002	16.0002	16.00158	16.9992	15.999	15.99858	16.0002	15.9996	15.99984	15.99936
16.0002	16.0014	15.9999	15.9996	16.0008	15.99966	16.9992	16.0008	16.00098	15.999	16.0008	15.99996	16.00098
15.9996	15.9984	15.9996	16.9998	15.999	15.99876	16.9998	15.9984	16.00044	15.9996	15.9996	15.99996	15.99984
15	15.9996	16.00062	16.0008	16.0014	16.00152	15.9996	16.002	15.9984	15.0012	15.9996	15.9999	15.99954
15.9978	16.0002	16.00008	15.9996	15.999	15.99978	17.0016	15.999	16.00128	15.9996	16.0014	16.00002	16.00002
16.002	16.0014	15.999	15.9996	16.0002	15.99858	16.9992	16.0014	16.00002	16.0002	15.9984	16.0002	16.00008
15.999	15.9996	16.00068	15.9996	16.0002	16.00146	16.9998	15.9984	15.9987	15	16.002	15.99966	15.99936
16.0014	15.9996	16.00032	15.9996	16.0008	16.00014	17.001	16.0002	16.0014	15.9996	15.9978	16.00002	16.00128
15.9972	16.0014	15.99924	16.0002	16.0008	15.99846	16.9986	16.0008	15.99966	15.9996	15.9996	16.00008	15.99954
16.002	15.9978	16.00056	16.0008	15.999	16.0011	16.9998	15.999	15.99882	15.999	16.0008	16.00002	15.99978
15.9984	16.0002	16.0002	15.9996	15.999	16.00056	17.001	16.0008	16.00152	16.002	16.0014	15.9996	16.00014
15.9984	16.0008	15.99912	15	16.0008	15.9984	15.9978	16.0008	15.99954	15.9984	15.999	16.00014	15.99966
16.0014	15.9984	16.00056	16.0008	15.9984	16.00098	17.001	15.9996	15.99906	17.0016	16.0008	15.9999	15.99984
15.9984	16.002	16.0002	15	16.0014	16.00068	16.9998	15.9984	16.0014	16.0008	15.999	16.00008	16.0008
16.0002	15.9996	15.99954	16.0008	15.999	15.99846	16.9998	16.0002	15.99942	15.9996	15.999	16.00044	15.99984
16.0032	15.999	16.00062	15.999	15.9996	16.00062	16.9992	16.0014	15.99924	15.9978	16.0014	15.99942	15.99948
16.0002	16.0014	15.99996	15.9996	16.0014	16.00098	17.0016	16.0002	16.0014	16.0008	15.999	16.00008	16.00026
15.996	16.0002	15.99918	15.9996	15.9996	15.9984	17.0004	16.0002	15.99912	16.0014	15.9996	16.00008	15.99954
16.002	15.999	16.00074	16.9998	15.9966	16.00038	16.9992	15.9984	15.99942	15.9996	16.0008	16.00008	15.99984
16.0014	15.9996	16.00008	16.0002	16.0032	16.00104	15.9996	16.0002	16.0014	15.9996	16.0008	16.00008	16.00104
16.0008	16.0002	15.99924	15.9996	16.0002	15.99876	16.9992	15.9996	15.999	16.0002	15.9984	15.99954	15.99942
15.9984	15.9996	16.00068	15.9996	15.9996	15.99996	17.001	16.0014	15.9996	14.9994	16.0008	16.0002	15.99984
16.0014	15.999	16.0002	15.9996	15.9996	16.0014	16.9992	15.9996	16.0014	16.0014	15.9996	15.99984	16.00026
15.9984	16.0002	15.99912	16.0008	15.9984	15.9987	16.9998	15.999	15.99864	15.9996	16.002	16.00032	15.99954
16.0014	16.0008	16.0005	16.0002	16.0026	15.9996	16.9998	16.0008	16.00014	15.9996	15.9996	15.99954	15.9999
15.9984	15.999	16.00038	15.9996	15.9996	16.00146	17.0022	16.0002	16.0011	16.0014	16.0008	16.00014	16.00008
15.9996	16.0014	15.9993	15	15.999	15.999	16.9998	16.0002	15.99864	14.9994	15.9996	16.00026	16.00032
16.002	15.999	16.00032	16.0008	15.9972	15.99948	16.9992	16.0014	16.00032	16.0002	15.9996	15.99996	16.0002
15	16.0008	16.00038	16.0002	16.002	16.0014	17.0004	15.9984	16.00098	15.9984	16.0002	15.9993	15.99978
15.999	15.9984	15.9993	15.9996	16.0008	15.99924	17.001	15.9996	15.99852	14.9994	15.999	16.00056	15.99942
15.999	16.002	16.0002	15.9996	16.0002	15.99912	15.9996	16.0014	16.00056	16.0002	15.9984	15.9999	16.00002
15.9996	15.9984	16.00074	15.9996	16.0014	16.00146	16.9986	15.999	16.00086	16.0014	16.0014	15.99984	16.00008
16.0008	16.0002	15.99912	16.9998	15.9996	15.99936	17.0004	16.0008	15.99858	15.999	16.0002	15.99978	16.00032
16.0002	16.0008	16.0002	16.0008	15.9984	15.999	17.001	16.0002	16.00062	16.0002	15.999	16.00008	16.00002
15.999	15.9996	16.00086	16.0002	16.0008	16.00146	16.9986	15.9996	16.0008	16.002	16.0014	16.00014	15.99996
16.0002	16.0008	15.99804	15.9996	16.0002	15.99966	16.9992	16.002	15.9984	16.998	16.0002	16.00002	15.9996
15.9996	15.999	16.00014	15.9996	16.0002	15.99882	17.0022	15.9984	16.00086	16.0008	15.9978	15.99972	16.00014
16.0008	16.0002	16.00086	16.0002	16.0008	16.0014	16.9992	15.9996	16.0005	15.9996	16.0002	16.00008	15.99978
16.0008	15.9984	15.99912	16.0008	15.9984	15.99996	16.0002	16.0002	15.99846	16.0014	16.0008	16.00032	16.0005
15.9996	16.0014	15.99978	15.9996	15.9996	15.99858	16.9986	16.0008	16.00122	15.9978	15.9996	15.9999	16.00002
16.0002	15.9996	16.00104	15	15.9996	16.00122	17.0022	15.9978	16.0002	16.0014	16.0008	15.99954	15.99966
16.0002	16.0008	15.99942	15.9996	16.002	16.0002	16.9998	16.002	15.99852	16.0002	15.9996	16.00038	15.99948
15.9996	16.0002	15.99984	15	15.999	15.99846	16.9992	15.9984	16.00128	15.999	15.999	15.99996	16.00008
15.999	16.0008	16.00056	15.9996	16.0014	16.00122	17.0004	15.9996	16.00002	16.0008	16.0002	16.00014	16.00086
16.0002	15.9978	15.99972	16.0008	15.999	16.00044	16.9998	15.9996	15.99876	15	16.0002	15.99996	15.99936
15.9996	16.002	15.99984	16.0002	16.0008	15.99858	17.0016	16.0008	16.00122	15.9996	15.9996	15.99954	16.0002
16.0002	15.9984	16.0008	15.9996	15.9978	16.0008	17.0004	16.0002	15.99996	15.0006	16.002	16.00014	15.9996
15.9996	16.0008	15.99954	16.0002	16.0008	16.0008	16.9998	15.9996	15.99864	17.001	15.9984	16.00032	15.99984
15.9996	15.999	15.99972	17.0004	16.0002	15.99834	16.998	16.0002	16.0014	14.9988	15.999	15.99984	16.00074
15	15.9996	16.00098	15.9996	15.999	16.00062	17.0022	15.999	15.99972	16.9992	16.0002	15.9996	15.9996
16.9998	16.002	15.99966	15.9996	16.0014	16.00098	15.999	16.0008	15.99888	16.0002	16.0002	16.0002	15.9996
16.0014	15.9996	15.9996	16.0008	15.999	15.9984	17.0004	15.9996	16.00152	16.0014	15.9996	16.00002	16.00002
15.999	15.999	16.00062	15.9996	16.0002	16.00032	17.0004	16.0002	15.9996	15.9984	16.0014	15.99996	16.00062
14.9994	15.9996	15.99942	15.9996	15.9978	16.00122	16.9986	15.999	15.99894	16.002	15.9996	15.99978	15.99984
17.0016	15.9996	15.9993	15.9996	16.0002	15.99846	16.998	15.9996	16.0014	15.9996	15.9996	16.00008	15.99996
14.9976	16.0002	16.0005	15.9996	16.002	16.00014	17.0016	16.0002	15.99948	16.0002	15.999	15.9999	15.9996
16.0014	16.002	16.0005	16.0008	15.999	16.00128	17.0016	16.002	15.99906	15.9978	16.0014	16.00038	15.99978
15.999	16.0002	15.99924	15	15.9978	15.99882	16.998	15.9984	16.00152	16.0014	15.999	15.99978	16.0002
16.0002	15.9996	16.00056	15.9996	16.0014	15.99972	16.0008	15.9996	15.99924	16.0002	16.0008	15.99972	16.00032
16.0002	15.9984	16.00056	16.0002	16.0002	16.0014	16.9998	16.0002	15.9993	15	15.9996	16.00014	16.00002
17.0004	16.0008	15.999	16.0002	16.0008	15.99888	16.9998	16.0008	16.00146	15.9996	15.9996	16.00002	15.99978
16.0008	15.9996	16.00062	15.9972	15.9996	15.99948	17.0004	16.0014	15.99912	16.002	15.999	16.00008	15.99978
15.999	15.9996	15.99966	16.0008	16.0014	16.00158	17.001	16.0002	15.99948	15.9972	16.0008	15.99978	15.99978
16.0002	16.0002	15.99936	15.0006	15.9978	15.99906	16.9974	15.9996	16.00152	16.002	16.0008	15.9999	16.00086
16.998	16.0002	16.00014	16.0002	16.0014	15.99924	17.0022	15.9996	15.99882	16.0002	15.9984	16.00008	15.99978
16.002	15.9996	16.0008	15.0006	15.9984	16.00158	16.9998	16.0002	15.99972	16.0008	16.0002	16.00032	15.99984
15.999	15.9996	15.99936	15.9978	16.0008	15.99936	17.001	15.9996	16.0014	16.0014	16.0008	15.99942	15.99984
15.0012	16.0008	16.00032	16.0002	16.0002	15.99888	16.9992	16.0008	15.99876	16.9998	15.9984	16.00002	15.9996
15.9978	15.9984	16.00056	16.0002	15.9996	16.00152	17.0004	15.9996	15.99978	15.999	16.0014	16.00038	16.00014
16.0002	16.0008	15.99876	16.0008	15.9996	15.99954	17.001	16.0014	16.0014	16.0002	15.9984	15.99984	16.0008
17.0016	16.002	15.99984	17.0004	16.0002	15.99882	17.0004	15.9996	15.99876	15.9984	16.0014	15.99984	15.99954
14.9988	15.9978	16.00086	16.0002	15.9978	16.00146	16.9998	15.9996	15.99996	16.0014	16.0002	15.9999	16.00002
16.0002	16.0014	15.99954	16.0008	16.002	15.99984	16.9998	15.9984	16.00128	15.9978	16.0002	16.0002	15.99972
16.0008	16.0002	15.9999	15.9978	15.999	15.99864	15.9996	16.0014	15.9987	16.002	15.9984	16.00008	15.99966
14.9988	15.9978	16.00104	16.0002	16.0002	16.0014	17.0004	16.0002	15.99996	15.9996	15.9996	15.99966	16.0002
16.0002	15.9996	15.9987	16.0008	15.9996	16.00008	16.9998	15.9996	16.00128	15	16.0014	15.99984	16.00068
16.0008	16.0008	15.99972	16.0008	15.999	15.99864	16.9992	16.0008	15.99852	14.9994	15.9996	16.00038	15.99966
16.9986	16.0002	16.00086	16.0002	15.9996	16.00116	17.001	16.0002	16.00026	16.0008	16.0008	16.00014	15.99996
15.0012	15.9996	16.00008	16.0008	16.0014	16.00032	16.9992	16.0008	16.00116	16.0002	15.9984	15.99984	16.00008
15.9996	15.9996	15.99954	15.9978	15.9996	15.99852	17.0016	15.9996	15.99852	15.9984	16.0008	15.99972	15.9993
16.0002	16.0008	16.00086	15.0006	16.0008	16.00092	16.9992	16.0002	16.00032	16.0002	15.999	15.99996	16.00014
17.0016	15.9996	15.999	16.0008	15.9996	16.00056	15.9996	15.9978	16.00098	16.002	16.0002	16.00026	16.00074
14.997	16.0002	15.9996	16.0008	15.999	15.9984	17.001	16.0002	15.99864	16.998	15.999	15.99996	15.9996
16.002	16.0014	16.00074	15.9972	15.9996	16.00092	16.9998	16.0002	16.00044	16.0002	16.0014	15.99972	16.00002
15.999	15.9996	16.00002	16.0002	16.0014	16.00074	16.9998	16.0008	16.0008	16.0014	15.9996	16.00008	16.00002
16.9986	15.9996	15.99948	16.0002	15.999	15.9984	16.9998	16.0008	15.99846	15.999	15.9996	16.00014	15.9996
15.9996	16.0008	16.00092	16.0002	16.0008	16.00068	16.9998	15.9996	16.00062	16.0002	16.0002	15.99996	16.00008
15.003	16.0002	16.0002	16.0008	15.999	16.0011	17.0004	15.9996	16.0008	16.0008	15.9984	15.99966	16.00056
15.9978	16.0008	15.99834	15.9978	16.0002	15.99834	16.9974	15.9996	15.99858	15.9984	16.002	16.00032	15.99948
16.9986	15.9996	16.00068	16.0008	16.0002	16.0005	17.0022	16.0002	16.00068	16.002	15.999	15.9999	16.00032
15.003	15.9984	16.0002	16.0002	16.0002	16.00104	16.998	16.0002	16.0008	15.9996	16.0008	15.9996	15.99954
14.9988	16.0008	15.9993	16.0002	15.9984	15.99852	16.9992	15.9996	15.9984	15	15.999	16.00026	15.99972
15.999	15.9996	16.00086	16.0008	16.0002	16.00014	16.0008	16.0008	16.00074	16.0008	16.0008	16.0002	16.00026
15.9984	15.999	16.00038	16.0008	16.0002	16.0014	17.0022	15.9984	16.00062	15.999	15.9978	16.00002	16.00056
16.0032	16.0008	15.9993	15.9972	16.0002	15.9987	16.9974	16.0014	15.99846	15.9996	16.0014	15.99966	15.99942
16.0002	16.0008	15.99978	16.0008	16.0014	15.99966	17.0004	16.0002	16.00098	16.0002	16.0002	16.00002	16.00008
16.0014	15.999	16.00032	15.0012	15.9996	16.00146	17.0016	15.999	16.0005	16.002	15.999	16.00008	15.99966
14.9988	16.0008	15.99924	15.9978	15.9984	15.99888	17.0004	15.9996	15.99858	15.9996	15.9996	16.00026	16.00002
15.999	16.0002	16.00062	16.0008	16.0014	15.9996	16.9992	16.0008	16.00086	15.999	16.0014	15.99942	16.0008
15.9996	16.0002	16.00062	16.0008	15.9978	16.00158	17.0004	16.0008	16.0005	17.0004	15.9984	16.0002	15.99942
16.002	16.0002	15.9993	17.0004	16.0026	15.99888	15.999	15.9996	15.99852	15	16.0014	16.0002	15.9999
16.0002	15.9984	16.0002	16.0008	15.999	15.99936	17.001	16.0002	16.00104	16.0014	15.9978	15.99936	16.00014
15.9984	16.002	15.9999	16.0008	16.0002	16.00158	16.9974	16.0002	16.00032	15.9978	16.002	16.0002	15.99936
15.9984	15.9984	15.9993	15.9978	15.9996	15.99912	17.0022	15.999	15.99858	16.0014	15.9984	16.0002	16.00098
16.0014	16.0008	16.0002	16.0008	16.0002	15.99918	17.0004	16.0014	16.00104	15.9996	16.0008	15.99996	15.99966
16.0002	16.0008	16.00068	16.0002	16.0014	16.00152	16.9998	16.0002	16.00032	17.0016	15.999	15.99984	15.99984
15.999	15.999	15.99966	16.0008	15.9984	15.99942	17.001	15.999	15.99852	16.0002	16.0008	15.99978	15.9996
16.0026	16.0014	16.00002	16.0002	15.9996	15.99894	16.9992	15.9996	16.0011	15.9996	16.0014	16.00002	16.00002
15.9978	15.999	16.00086	15.0006	16.0014	16.00158	16.9998	16.0002	16.00032	15.9996	15.999	16.00014	16.00044
15.9996	16.0014	15.99852	15.9972	15.9984	15.99948	16.9992	16.0008	15.99858	16.0008	16.0002	15.9996	15.99996
16.0014	16.0008	16.00014	16.0002	16.0008	15.999	17.0016	16.0002	16.00116	15.9996	15.9984	16.00032	15.99984
16.0002	16.0014	16.00068	15.0006	15.9996	16.00146	16.9986	16.0002	16.0002	16.0002	16.0002	16.00002	15.9996
15.9996	15.9984	15.9996	16.0008	16.0008	15.9996	15.9996	15.999	15.99852	15.9996	16.0002	16.00026	15.99984
15.9978	16.0002	15.99996	16.0002	15.9984	15.99876	16.9986	15.9996	16.00122	16.0002	17.0004	15.99954	16.00098
16.0032	16.0008	16.00008	15.9978	16.0014	16.00152	17.0004	15.9996	16.00008	14.9994	15	16.00038	15.99948
15.999	15.999	15.99996	16.0008	15.999	15.99978	16.9992	16.0014	15.99858	16.0002	15.9996	16.00002	15.99966
16.0008	16.0014	15.99942	17.0004	16.0002	15.99858	17.0016	15.9996	16.00122	15.9984	14.9988	15.99984	16.00026
16.0002	15.9996	16.0011	16.0008	15.999	16.00152	17.001	15.9996	16.00014	16.002	16.0008	15.9996	16.0002
15.9978	16.0002	15.99984	16.0008	16.0008	15.99996	16.998	16.0014	15.99858	16.0008	17.0004	16.00032	16.00014
16.002	15.9996	15.99948	16.0008	16.0008	15.99858	16.9998	16.0014	16.00122	15.9996	15.0006	16.00002	15.9999
15.9972	15.9996	16.00002	15.9978	15.9984	16.00146	16.0002	15.999	15.9999	16.9986	15.9984	16.00014	15.99942
16.0032	16.0008	16.00014	16.0008	16.0002	16.00002	16.9998	15.999	15.99858	16.0002	17.0016	15.99972	16.00008
15.9996	16.0002	15.99942	16.0008	16.0002	15.99858	16.9992	16.0002	16.0014	16.0008	16.0002	16.00002	16.00062
14.9994	15.999	16.00092	16.0008	15.999	16.00122	17.001	16.0008	15.9999	15.9996	14.9994	16.00002	15.99948
17.001	15.9996	16.00032	16.0002	16.0008	16.0002	17.0004	16.0008	15.9987	16.0002	16.9998	16.00014	16.00008
14.9994	16.0014	15.9987	15.9972	15.999	15.9984	16.998	15.9996	16.00122	15.0006	15.9996	15.99942	15.99966
16.0008	16.0002	16.00074	15.0012	16.0014	16.0014	17.0016	16.0002	15.99996	15.9996	15	16.00026	15.9996
15.9996	15.9996	16.00008	16.0008	15.9984	16.00008	17.001	15.999	15.99876	16.0002	16.9992	16.00014	16.0011
16.0002	15.999	15.99966	16.0008	16.0014	15.99846	15.999	15.9996	16.00158	15.9984	16.0002	16.00008	15.9996
15.9996	16.0014	16.00062	16.0008	16.0002	16.00128	17.0004	16.0008	15.9999	16.002	15	15.99972	15.99972
[truncated: 8,001 more rows]
