# Supplementary material for: Implementation of stimuli with millisecond timing accuracy in online experiments
Source: PLoS One. 2020 Jul 10;15(7):e0235249. doi: 10.1371/journal.pone.0235249 (PMC7351209; doi:10.1371/journal.pone.0235249)
Supplement: S1 File — (ZIP) [file pone.0235249.s001.zip › Supplemental files/data/Flash/flash realtime 60Hz period 2 frames.csv]

CHROME-setInterval	CHROME-CSS3	CHROME-rAF	EDGRE-setInterval	EDGE-CSS3	EDGE-raf	FIREFOX-setInterval	FIREFOX-CSS3	FIREFOX-raf	IE-setInterval	IE-CSS3	IE-rAF	ptb
2.00004	2.00046	2.00046	1.99986	1.99974	2.00232	4.10034	1.99902	1.99998	2.04342	1.99968	1.99908	1.99932
2.0001	1.99812	2.00028	1.99974	1.99974	1.99956	3.00156	2.00052	1.99938	1.98786	1.99842	1.99938	2.00058
2.0001	2.00274	2.00058	1.99998	1.9998	1.99968	2.89686	2.00118	2.00082	1.99176	2.00118	1.99938	1.99866
1.99938	2.00046	2.00124	2.00286	1.99974	1.99968	4.10106	1.9992	1.99902	1.9995	2.00064	2.00202	2.0016
2.00016	1.9983	2.00004	1.99956	2.00268	1.9995	3.0018	2.00016	2.00022	1.99752	1.9998	1.9992	1.99854
2.00016	2.0007	1.99998	1.99962	1.99956	1.99986	2.89854	1.9989	2.00106	2.0166	2.001	1.99938	1.99974
2.0001	2.00106	1.99734	1.9998	1.99974	1.99956	4.0992	2.00124	1.99956	1.99458	1.99926	1.99926	2.00058
2.00016	1.99884	2.0001	1.99962	1.99956	2.00256	3.00378	1.99878	1.9995	1.99194	2.00004	2.00208	2.0013
3.0666	2.00064	2.00094	1.9998	1.99974	1.99962	2.89686	2.00034	2.00046	1.99944	1.99848	1.9992	1.99938
1.93506	1.99896	2.00034	1.99974	1.99974	1.99956	4.10022	1.99908	2.00088	1.98798	2.00196	1.99926	2.00004
1.99788	2.00112	2.00064	1.99986	1.99974	1.9995	3.00216	2.0019	1.99932	2.06544	1.99896	1.99938	1.9986
2.0001	1.99842	2.00076	1.99974	1.99962	1.99992	2.89668	1.99794	2.00034	1.94814	1.99752	2.00214	1.9992
2.00016	2.00082	1.99734	1.9998	1.9998	1.9995	4.10052	2.00046	1.99968	1.99836	2.00112	1.9992	2.00178
2.00016	2.00082	2.00076	2.00286	2.00286	1.99968	3.00342	2.0013	1.99884	2.00118	2.0013	1.99938	2.0007
2.0001	1.9986	2.00088	1.99956	1.99956	1.99968	2.89668	1.99854	2.00022	1.97262	2.00076	1.99932	1.9992
1.99938	2.00052	2.0001	1.99968	1.9995	2.00256	4.1007	2.00052	1.9998	2.03886	2.00028	2.00202	2.00064
2.00016	2.00112	2.00064	1.9998	1.99974	1.99944	3.0021	1.99998	2.00136	2.04462	1.99842	1.9992	1.99986
2.0001	1.99842	1.99752	1.99968	1.99962	1.99974	2.8971	1.99968	1.99926	1.944	2.00034	1.99938	1.99794
2.00016	2.00088	2.00016	1.99986	1.99956	1.99944	4.101	2.00058	1.99986	1.99818	2.00022	2.00214	2.00064
2.00016	2.00064	2.0007	1.9995	1.99974	1.99968	3.00138	1.99938	1.99968	2.00052	1.99926	1.99926	2.00124
3.06666	1.9986	2.00016	1.99998	1.99974	1.99968	2.89602	2.00064	2.00064	2.01672	2.00178	1.99926	1.99992
1.935	2.00076	1.99974	1.99968	1.99974	1.99962	4.1007	1.9995	2.00046	1.98318	1.99842	1.99932	1.99944
1.99764	2.00082	2.00088	1.9998	2.0028	1.99968	3.00234	2.00034	2.00004	1.99992	2.00094	2.00208	2.0013
2.00034	1.9983	2.00028	2.0028	1.99962	2.00256	2.89782	2.00028	1.99908	2.0013	1.99962	1.99926	1.99836
2.0001	2.00328	2.00034	1.99986	1.99962	1.9995	4.09962	1.99926	2.00052	2.00832	1.99968	1.99926	2.00016
2.00016	1.99848	1.99776	1.9995	1.99968	1.99962	3.00264	2.00046	1.99914	2.0094	1.99992	1.99938	2.00106
2.0001	2.00094	2.00064	1.99974	1.99968	1.99962	5.99922	1.99938	2.0007	1.98162	1.99908	2.00214	1.99854
1.99938	1.99818	2.00028	1.99962	1.99962	1.99968	3.00006	2.00004	1.99968	1.9989	2.00148	1.9992	2.00214
2.00016	2.00082	2.00004	1.99974	1.99968	1.9995	2.89776	2.00058	2.00088	2.00016	2.001	1.9992	1.99752
2.00016	2.00064	2.00082	1.99968	1.99968	1.99986	4.101	1.9995	1.9998	2.01696	1.9992	1.99938	2.00118
2.00016	1.99854	2.00052	1.9998	1.99974	1.99962	3.00084	2.00052	2.00058	1.9878	2.001	2.0022	1.99896
2.00022	2.00058	2.00046	1.99962	2.0028	2.00232	2.89914	2.00058	1.99962	1.99506	1.99734	1.9992	2.00046
2.96316	2.00058	1.99794	2.00292	1.99956	1.99968	4.10088	1.9989	1.99944	2.00166	2.00226	1.99926	1.99992
2.03604	1.9986	2.00088	1.99956	1.99956	1.99968	3.00084	2.00022	2.0013	1.99074	1.99794	1.9995	1.99902
2.00046	2.00082	2.00034	1.99968	1.99974	1.9995	2.898	1.99986	1.99938	2.02206	1.99992	2.00208	2.00028
2.00022	2.00088	2.00016	1.99968	1.99968	1.99986	4.10046	2.00076	1.99968	1.97202	1.99986	1.9992	2.0019
2.00022	1.99824	1.998	1.9998	1.99974	1.99956	3.00198	1.99986	1.99974	2.03538	2.0016	1.9992	1.99968
1.99932	2.001	2.00028	1.99962	1.99962	1.99968	2.8971	2.0007	2.00028	1.99032	1.99956	1.99932	1.99938
2.00022	2.00076	2.00244	1.99986	1.99974	2.0025	4.10082	1.9992	2.00034	2.0133	2.00412	2.00196	1.99908
2.00016	1.99854	1.9986	1.99956	1.99968	1.99962	3.0009	1.99908	1.99926	1.99506	1.99944	1.99926	2.00172
2.0001	2.0007	1.99848	1.99974	2.0028	1.99938	2.89908	2.00064	2.00136	1.9962	1.99458	1.99932	1.9992
2.00016	1.9983	2.00268	1.99968	1.99956	1.99974	4.1004	2.00034	1.99944	1.99932	2.00076	1.99938	1.99914
3.06666	2.00124	2.0004	2.00292	1.99968	1.99962	3.00144	2.00022	1.99992	1.99866	2.0037	2.00202	1.9998
1.935	2.00052	1.9983	1.9995	1.9995	1.99968	2.89734	1.99914	1.99956	2.00652	1.99638	1.99932	2.001
1.99788	1.99854	2.00034	1.9998	1.99974	1.99956	4.10166	2.0007	2.00082	1.99338	2.00232	1.99926	1.99842
2.0001	2.00076	2.00052	1.99968	1.99956	1.99974	3.00138	1.99998	1.99968	2.01132	1.9992	1.99926	1.99986
2.00016	2.00046	1.99824	1.99974	1.9998	2.00238	2.89686	2.00004	1.99896	1.99614	2.0004	2.00196	2.0019
2.0001	2.001	2.0028	1.99962	1.99962	1.99974	4.10046	2.0004	2.00112	1.9983	2.00004	1.99926	2.00004
2.00016	1.998	1.99818	1.99986	2.0028	1.9995	3.00138	1.99848	1.99896	2.00724	2.00058	1.99932	1.99908
1.99932	2.00076	2.00004	1.99968	1.9995	1.99962	2.89806	2.00004	2.00088	1.9851	2.0022	1.99938	2.00022
2.00016	2.00076	2.00064	1.99974	1.9998	1.99956	4.10088	2.00112	1.9992	2.01036	1.99422	2.00202	1.99902
2.00016	1.9986	1.9986	2.00286	1.99944	1.99974	3.00168	1.99914	2.00022	1.99662	2.00226	1.99938	2.00058
2.00016	2.00058	2.00016	1.99962	1.99986	1.9995	2.8983	2.00118	2.00148	1.9986	1.99878	1.99926	1.9992
2.00016	2.00052	2.00064	1.99962	1.99962	2.0028	4.09974	1.99902	1.9989	1.99782	1.99878	1.9995	2.00112
3.0666	2.0007	1.99836	1.9998	1.99974	1.99932	3.00144	1.99938	1.99974	1.9977	2.00298	2.00196	1.99974
1.935	2.00052	2.00022	1.99968	1.99956	1.9995	2.89812	2.00088	2.00064	2.00256	2.00112	1.99944	2.00022
1.99788	1.99854	2.00268	1.99968	1.9998	1.99968	4.10094	1.99998	2.00016	2.00406	1.99836	1.99914	2.00016
2.0001	2.00106	1.99824	2.00004	2.00262	1.99962	3.0009	1.99926	1.99968	1.99386	1.9974	1.99944	1.99938
2.00022	2.00118	2.00022	2.0001	1.99962	1.99968	2.89824	2.00046	1.99938	1.99536	2.00124	2.00196	1.99902
2.0001	1.99884	2.00046	2.00004	1.99962	1.99962	4.1004	1.99896	1.9998	2.00658	2.00022	1.99938	1.99962
2.0001	2.00112	2.00028	1.9992	1.99968	2.00256	3.00198	2.00166	2.0004	1.99686	1.99998	1.99926	2.00064
1.99938	2.00064	1.99818	2.00016	1.99962	1.9995	2.89782	1.99914	2.00016	2.0079	2.00202	2.00232	1.99944
2.00022	2.00112	2.0007	2.0001	1.99974	1.99956	4.10094	1.99938	1.99932	1.99704	1.99878	1.99914	2.0004
2.0001	2.00082	2.00244	2.00004	2.0001	1.99962	3.00066	2.00058	2.00112	1.99854	1.99842	1.99926	1.99986
2.00016	1.99866	1.99818	2.0001	2.00004	1.99944	2.89728	2.001	1.99782	1.99176	2.00238	1.99926	2.00028
2.00016	2.00106	2.00004	2.0001	2.00004	1.99986	4.10196	1.99974	2.00226	1.97226	1.99878	2.0022	2.0019
2.96322	2.00286	2.00046	2.00004	1.99938	1.9995	3.00114	1.99926	1.99776	2.04192	2.0007	1.99914	1.99908
2.03604	1.99872	1.99986	2.0001	2.0001	2.0001	2.89764	1.99932	2.0004	1.99128	1.99998	1.99938	2.00076
2.00058	2.0007	2.0001	2.00004	2.0001	2.0001	4.10046	2.00088	2.00052	2.00886	1.99968	2.00208	1.99818
2.00016	2.00058	2.0004	1.99926	2.00016	1.99932	3.00324	2.0001	2.00046	1.99944	1.9995	1.9992	2.00136
1.9995	1.99824	2.00058	2.00016	2.00004	2.00016	2.89686	1.99932	2.00112	1.98864	1.9992	1.99932	2.0004
1.9992	2.0004	2.00034	2.0001	2.00004	2.0001	4.10142	2.00046	2.00004	2.00748	1.99926	1.99932	1.9989
1.99974	2.00046	2.00046	2.00004	2.0001	2.00004	3.00174	2.00016	1.9992	1.9941	2.00208	2.00226	2.00058
2.00232	2.00094	2.00034	2.0001	2.00004	2.0001	4.10064	2.00028	2.00046	2.00448	2.00058	1.99902	1.99998
1.99932	1.9989	1.99866	2.0001	1.99926	2.0001	3.0015	1.99926	2.00022	2.0094	1.99902	1.99938	1.99998
1.9995	2.00124	2.00082	2.00004	2.00016	2.0001	2.898	2.00058	2.0001	1.99812	1.99938	1.99938	2.0004
3.126	2.00106	1.99812	2.0001	2.0001	1.99932	4.09998	1.99908	2.00034	2.00328	2.00016	2.00226	2.00022
1.87986	2.00082	2.00046	1.99932	2.0001	2.00016	3.00264	2.00004	1.99878	1.99194	2.00064	1.99914	1.99944
1.99524	1.99848	2.00016	2.00004	2.0001	2.00004	2.89794	2.00082	2.00136	2.00202	1.99908	1.99944	2.00022
1.99938	1.99902	1.9974	2.00016	2.0001	2.00016	4.10016	2.00022	1.99908	1.99812	1.99908	1.99926	1.99884
1.9995	2.00034	2.00082	2.0001	2.00004	2.0001	3.00114	2.00016	2.00118	1.98456	2.00034	2.00214	1.9995
1.99962	2.00052	2.00076	2.00004	2.0001	2.0001	2.8974	2.0001	1.9962	2.0493	1.99974	1.9992	2.00226
2.00268	2.00088	2.001	2.0001	2.00004	2.00016	4.1007	1.99848	2.00094	1.94958	2.00178	1.99944	1.99974
1.99932	1.9986	1.99674	2.0001	1.99932	1.99926	3.00144	2.00082	2.0028	1.99704	1.9989	1.99914	2.00004
1.99956	2.00076	2.00058	2.00004	2.0001	2.0001	2.89818	1.99932	1.99614	2.001	1.99902	2.00208	2.00034
1.99968	2.00064	2.0004	1.99938	2.0001	2.00016	4.10046	2.00154	2.00148	1.96392	2.00262	1.99926	1.99908
1.99956	1.99854	2.00088	2.0001	2.00004	2.0001	3.0015	1.99974	2.00166	2.05056	1.99746	1.99932	1.99908
3.12942	2.0007	2.00052	2.0001	2.0001	2.0001	2.89776	1.99914	1.99896	2.043	2.00178	1.99932	1.99974
1.8765	2.0007	2.00028	2.0001	2.0001	2.0001	4.10106	2.00016	2.00202	1.9428	2.00052	2.00214	1.99836
1.99566	1.99848	1.99776	2.0001	2.00004	2.0001	3.0012	2.00106	1.99908	2.02062	1.99938	1.99908	1.99878
1.99914	2.00106	2.00058	2.0001	2.0001	2.00004	2.89854	1.99908	1.9992	1.9737	1.99872	1.99938	2.0037
2.00256	1.99842	2.00046	2.0001	1.99938	1.99938	4.10046	2.0004	2.00016	1.99746	1.99968	1.99926	1.99938
1.99944	2.0007	2.00094	2.0001	2.0001	2.00016	3.00078	1.99902	2.0004	2.00124	2.00286	2.00208	1.99746
1.99938	2.00034	1.99986	1.99926	2.0001	2.00004	2.89878	2.00034	1.99908	1.9989	1.99794	1.9992	2.0016
1.99944	2.00058	2.00034	3.06618	2.0001	2.0001	4.0998	1.99986	2.00166	1.99854	2.00034	1.99938	2.00004
2.0028	2.00082	1.99752	1.93608	2.0001	2.0001	3.00114	2.00016	2.00028	2.00238	1.99896	2.00202	2.0001
1.99902	2.00286	2.00082	1.99776	2.0001	2.00004	2.89794	1.99974	1.99926	2.00376	2.00046	1.99932	1.9995
1.99938	1.99812	2.00076	2.00016	2.00004	2.0001	4.10058	1.9998	2.00046	2.02446	2.00148	1.9992	2.00178
1.99938	2.00088	2.0007	2.00004	2.0001	2.0001	3.00156	2.00052	1.99962	2.00022	1.99878	1.99938	1.998
2.9826	2.0007	2.00058	2.0001	1.99932	1.99938	2.89938	1.9998	2.0004	2.0064	2.0007	2.00208	2.0001
2.01606	2.00052	1.99758	2.00004	2.0001	2.00016	4.09986	2.001	1.99932	1.9653	2.00076	1.99926	1.99992
2.00022	1.99812	2.00046	2.00004	2.0001	2.0001	3.0015	1.99974	2.00076	2.00358	1.99926	1.99902	1.99962
2.00256	2.0025	2.00094	2.00004	2.0001	2.00004	2.898	1.99914	2.00016	2.0247	1.99998	1.9995	2.00016
1.99908	2.00028	2.00088	2.00004	2.0001	2.0001	4.09998	2.00034	2.00034	2.00004	2.00064	2.00202	2.00046
1.99938	1.99794	2.00016	1.99926	2.00004	2.0001	3.00204	2.0007	1.99734	2.0031	1.99992	1.99914	1.99806
1.99932	2.00274	1.99728	2.00016	2.0001	2.0001	2.89776	2.0007	2.00328	1.9671	2.00082	1.99938	2.00154
2.00256	1.99806	2.00046	2.0001	2.0001	1.99938	4.10022	1.9995	1.99734	2.02902	1.99944	1.99938	2.0001
1.99914	2.00034	2.0007	2.0001	1.99932	2.00016	3.00234	1.99896	1.9995	2.0004	1.99956	2.0019	2.00004
1.9995	2.00046	2.00052	2.00004	2.00016	2.0001	2.8974	2.00076	2.00076	2.00046	1.99932	1.99938	1.99872
1.99914	2.0004	2.00136	2.00004	2.0001	2.00016	4.10112	2.00076	1.99836	1.97568	2.00274	1.99926	2.0028
2.00256	2.0004	1.99656	2.00004	2.0001	2.0001	3.00174	2.00004	2.00376	1.99536	1.99818	1.99932	1.99872
3.12576	2.00094	2.00112	2.00004	2.0001	2.00004	2.89686	1.99956	1.99854	1.99674	2.00154	2.00208	2.00064
1.87644	2.00022	2.00058	1.99932	2.0001	2.00016	4.10034	1.99986	2.00004	2.00382	1.99818	1.99926	1.99884
1.995	2.00064	2.0004	2.0001	2.00004	1.99932	3.00228	1.99986	1.99788	1.99914	2.00034	1.99926	1.99992
2.00238	1.9983	1.99794	2.0001	2.0001	2.0001	2.89812	1.99986	2.00022	2.00076	2.00136	1.99956	2.00022
1.99914	2.00034	2.00052	2.00016	2.0001	2.00016	4.10034	2.00004	2.00142	1.99884	1.99758	2.0019	1.99836
1.99932	2.00052	1.99968	2.00004	1.99932	2.0001	3.00114	2.0007	2.00088	2.00046	2.00136	1.99926	2.00052
1.99926	2.0001	2.0004	2.00004	2.0001	2.00004	2.89752	1.99968	2.0001	1.9989	1.99974	1.99932	2.00196
2.00262	2.0001	2.00016	1.99908	2.0001	2.00016	4.10166	1.99932	1.9992	2.00124	2.00034	2.00232	2.00052
1.99902	1.99824	1.9983	2.00034	2.0001	2.0001	3.0015	1.99998	1.99842	2.0019	1.99866	1.9989	1.99818
1.99932	2.00046	2.00244	2.0001	2.0001	2.0001	2.89776	2.00052	2.00076	1.99968	2.0007	1.99944	2.00106
1.99926	2.00304	1.99818	2.0001	2.00004	1.99938	4.10082	1.99998	2.0004	1.9995	2.001	1.99926	2.00112
1.99932	1.9959	2.00022	2.0001	2.00004	2.00016	3.00108	1.99896	2.00172	1.99734	1.9995	2.0022	1.99602
2.98242	2.00286	1.99998	2.00004	2.0001	2.00004	2.89824	2.00016	2.00016	2.00316	1.9992	1.9992	2.00232
2.016	1.9986	2.0004	2.0001	1.99938	2.0001	4.09956	2.00046	1.99752	2.00028	1.99944	1.99932	2.00046
2.00298	2.0007	2.00052	2.00004	2.0001	2.0001	3.00252	1.99944	2.00196	1.99872	1.99962	1.9992	2.00166
1.99896	2.00022	1.99818	1.99932	2.0001	2.00004	2.89836	2.00016	2.00058	2.00106	2.00244	2.0022	2.0001
1.99944	2.00064	2.00052	2.0001	2.0001	2.0001	4.09932	2.0007	1.99692	1.99656	1.99914	1.99914	1.99884
1.99914	1.99884	2.00058	2.0001	2.0001	1.9986	3.00156	2.00118	2.0034	2.00124	1.99974	1.99926	1.9995
1.99956	2.00064	2.00022	2.0001	2.0001	2.00088	2.89824	1.99938	1.99674	2.0028	1.99926	1.99932	2.00088
2.00274	2.00058	2.0007	2.0001	2.00004	2.00016	4.10058	2.00118	2.0007	2.01066	1.99992	2.00208	1.99986
1.99956	2.00052	2.00022	2.00004	1.99932	2.0001	3.0018	1.99986	2.00058	1.99524	2.00046	1.99914	1.99998
1.99944	1.99854	2.00022	2.0001	2.00016	2.00004	2.8986	1.99896	2.00154	1.99896	2.00094	1.99944	2.0001
1.99992	2.00088	2.00022	1.99932	2.00004	2.0001	4.0998	2.00112	1.99938	2.00004	1.99764	1.99932	2.0004
2.98266	2.00052	1.99782	2.00016	2.0001	2.00004	4.13622	1.99992	1.99884	2.00088	2.00004	2.00202	1.99962
2.0166	2.00046	2.0001	2.0001	2.0001	1.99938	3.00198	1.99884	2.00034	2.02518	1.99866	1.99926	1.99938
2.00316	1.99806	1.9998	2.0001	2.0001	2.00016	2.86164	2.00118	2.0007	2.00046	2.00466	1.99938	2.00106
1.99938	2.00052	1.99986	2.0001	2.0001	2.00004	4.13778	1.99914	1.99824	1.97322	1.9956	2.00016	1.99848
1.99956	2.00064	2.00232	2.0001	2.00004	2.0001	3.00126	2.00142	1.99896	1.99896	1.99938	1.99938	2.00058
1.9995	2.00076	1.99758	2.0001	1.99932	2.0001	2.86158	1.99932	2.00256	2.02692	2.00418	2.00028	1.9992
2.0001	1.99836	2.00004	1.99926	2.00016	2.00004	4.13664	1.9986	1.99884	2.00046	1.9941	2.00022	2.00088
2.00016	2.00082	2.00262	2.00016	2.0001	2.0001	3.00192	2.00172	2.0001	1.9758	1.99914	2.00016	1.99938
1.99938	2.00064	1.99782	2.00016	2.0001	2.0001	2.86122	1.99992	2.00202	1.99722	2.0058	1.99944	2.00088
2.0001	1.99806	2.00022	2.00004	2.0001	1.99932	4.13586	2.00034	1.9986	2.0262	1.9965	2.00022	2.00052
2.00016	2.00076	1.9998	2.0001	2.0001	2.00016	3.0012	2.00016	2.00088	2.001	2.0019	2.00016	1.99914
2.9631	2.0007	2.00034	2.0001	2.0001	2.0001	2.86146	1.99818	1.99872	2.00016	1.99956	2.00016	1.99914
2.03616	1.9986	2.00028	2.0001	2.0001	2.00004	4.13934	2.00154	2.00088	2.0058	2.00364	1.99944	2.0007
2.00058	1.99836	2.00016	1.99932	2.0001	2.0001	3.00096	1.99872	1.99938	1.96548	1.99548	2.00022	2.00088
2.00016	2.00292	1.9977	2.00016	1.99932	2.00016	2.85894	1.99938	1.99866	2.00412	1.99914	2.00016	2.00022
2.00016	1.99836	2.00286	2.0001	2.0001	1.99998	4.13934	2.00064	2.00226	2.02452	2.00058	2.00016	1.9995
1.99938	1.99866	1.99734	2.0001	2.00016	1.99944	3.003	2.00082	1.9983	1.97658	2.00316	1.99944	2.00094
2.00016	2.0031	2.0004	2.0001	2.0001	2.00004	2.86074	1.99956	1.99956	2.02746	1.99722	2.00022	1.9983
2.00016	2.00058	2.00004	2.0001	2.0001	2.0001	4.13394	2.00064	2.00022	1.96602	1.99896	2.00022	2.00184
2.00016	1.99854	2.00076	2.00004	2.0001	2.00016	3.00498	1.99674	1.99926	2.02974	2.00154	2.00016	1.99956
2.0001	2.00046	2.00094	1.99962	2.0001	2.0001	2.8608	2.00262	2.0004	2.00004	1.99644	1.9995	1.99902
1.99944	1.99854	2.00046	1.99986	2.0001	2.00004	4.13424	2.00076	1.99962	2.00022	2.00598	2.00022	2.00094
3.06672	2.00088	1.99776	2.0001	1.99932	2.0001	3.00318	1.99932	2.00034	1.97514	2.00094	2.00016	1.99938
1.93494	1.99842	1.99974	2.00016	2.00016	2.0001	2.86116	2.00028	2.00022	1.99596	1.99524	1.99908	1.9989
1.99872	2.00082	2.00106	2.00004	2.0001	1.99926	4.1373	2.00136	2.00052	1.99248	1.99998	2.00052	2.0013
2.00016	2.00046	2.00016	2.0001	2.0001	2.00016	3.00312	1.99728	1.99968	2.01654	2.00154	2.00022	1.99962
2.00004	2.001	2.00076	2.00016	2.0001	2.0001	2.86014	2.0007	1.99974	2.01942	2.00196	2.00016	1.99956
1.97748	2.00034	1.99764	1.99926	2.0001	2.0001	4.13694	1.9998	1.99998	1.97238	1.99596	1.99938	2.00256
2.02212	1.99872	2.00112	2.0001	2.00004	2.0001	3.00258	1.99986	2.00016	2.0028	2.00028	2.00022	2.00178
2.00016	2.00094	2.00034	2.00016	2.0001	2.0001	2.8593	2.00268	2.00022	2.02536	2.00172	2.00016	1.99746
2.00016	1.99848	2.0004	2.0001	1.99938	2.00004	4.13766	1.99932	2.00058	1.99944	1.9986	2.00022	2.00172
1.99944	2.0004	2.00052	2.0001	2.0001	1.99938	3.00288	1.99902	1.99956	1.99986	2.00052	1.99938	2.00052
2.00016	2.0007	1.99782	2.0001	2.0001	2.00022	2.85984	2.00022	1.9992	1.97232	2.00172	2.00022	1.99794
2.00022	1.99812	2.00034	2.00004	2.0001	2.00004	4.13694	1.99926	2.001	2.00298	1.9995	2.00016	2.00034
3.06672	2.00082	1.99998	1.99932	2.0001	2.00016	1.88418	1.99998	1.99866	2.00142	1.9995	2.00016	2.0019
1.935	2.00286	2.0007	2.00016	2.00004	2.0001	3.11664	2.0007	2.00124	2.02392	2.00142	1.99944	1.99998
1.99872	1.99818	2.0004	2.0001	2.00004	2.00004	2.86284	2.00154	1.9989	2.00658	1.99842	2.00022	1.9998
1.99932	2.00034	2.0007	2.0001	2.00004	2.0001	4.13652	1.99944	2.00148	1.95528	2.00142	2.00016	1.99914
2.00016	2.00076	1.99794	2.0001	1.99938	2.0001	3.00432	1.99992	1.99968	2.03784	1.99734	2.00022	2.00112
2.00022	1.9983	1.99986	2.0001	2.0001	1.99926	2.99922	1.99998	1.99914	1.97844	2.00064	1.9995	1.99722
2.00016	2.001	2.00094	1.99932	2.0001	2.00016	2.85696	1.99746	2.0007	2.02164	2.00076	2.00016	1.99986
1.99944	1.9983	2.00028	2.00016	2.0001	2.00016	4.14108	2.00292	1.99878	2.00274	2.00088	2.00022	2.00046
2.00016	2.00052	2.00034	2.0001	2.0001	2.00004	3.00114	2.00064	2.00148	1.96812	2.00016	2.00022	2.00124
2.00022	2.00082	2.00064	2.0001	2.0001	2.00016	2.85924	1.99716	1.99866	2.00064	1.99944	1.99944	2.00076
2.00022	2.00082	2.00088	2.0001	2.0001	2.0001	4.13652	2.00064	2.00124	1.99998	2.0004	2.00022	2.0001
1.99938	1.99884	1.99752	2.0001	2.0001	2.00004	3.0021	2.0004	1.99932	2.00004	2.0001	2.00022	1.99938
3.06762	1.99854	2.00058	2.0001	1.99932	1.99938	2.86218	2.0013	2.00058	2.00136	1.99722	1.99944	1.99782
1.93422	2.00076	2.00046	1.99938	2.00016	2.00016	4.13904	2.00064	1.99884	1.99986	2.00256	2.00022	2.00208
1.99878	2.00112	1.99782	2.0001	2.0001	2.00004	1.8798	1.99752	2.00124	1.9992	1.9977	2.00022	1.99836
2.0001	2.00106	2.0013	2.00016	2.0001	2.00016	3.11778	2.00082	1.9998	1.99986	2.001	2.00016	1.99926
2.00028	1.99848	2.0004	2.0001	2.0001	2.0001	2.86374	2.00286	2.0001	2.00106	2.00148	1.99944	2.00172
2.00022	2.0007	2.00046	2.0001	2.0001	2.00004	4.13598	1.99584	2.00082	1.99968	2.00046	2.00022	1.99956
1.99944	2.0007	1.99788	2.0001	2.0001	2.0001	3.0012	2.0025	1.9986	1.99842	1.99866	2.00016	2.00184
2.00028	2.0004	2.0001	1.99932	1.99932	1.99866	2.86266	1.99986	2.00058	1.99932	2.00028	2.00022	1.99962
2.00028	1.99836	2.00154	2.0001	2.00016	2.00082	4.1388	2.00028	2.00016	2.00172	2.00118	1.99944	1.99986
2.0001	2.00064	2.00088	2.00016	2.0001	2.0001	2.99898	1.99644	1.99932	1.99992	1.99854	2.00022	1.99986
1.99944	1.99848	1.9974	2.0001	2.0001	2.0001	2.86182	2.00352	2.00028	1.99968	2.00046	2.00022	1.99968
2.00028	2.0007	2.00076	2.0001	2.0001	2.00004	2.99976	1.99866	2.00082	1.99992	2.0001	2.00022	1.9998
2.96406	2.00052	2.00034	2.0001	2.00004	2.0001	4.13748	1.99848	1.99902	2.00004	2.00052	1.99944	1.99842
2.03616	2.0007	2.00052	2.0001	2.0001	2.00016	3.00336	1.99848	2.00022	1.99896	1.99752	2.00022	1.99908
2.00058	2.00052	2.00076	1.99938	1.99926	1.33944	2.86044	2.00268	2.0004	1.99998	2.0016	2.00016	2.00166
1.99938	2.00016	1.99788	2.0001	2.00016	1.9995	4.13598	1.99968	1.99944	2.001	1.99794	2.00016	2.00052
2.00022	1.99818	2.00022	2.0001	2.0001	1.99962	3.00342	2.0016	2.00082	1.99614	2.00214	1.9995	2.00088
2.00016	2.00058	2.0004	2.0001	2.0001	1.9995	2.85936	1.9998	1.99998	2.004	1.99926	2.00016	2.00034
2.00016	2.00028	2.00088	2.0001	2.0001	1.9998	4.1394	1.99968	1.99932	2.00082	2.0016	2.00016	1.99704
2.00016	2.00046	1.99992	2.0001	2.00004	1.9995	3.00234	1.99998	2.00112	1.99734	1.99854	2.00016	2.00088
1.99938	1.99788	2.00034	1.99932	2.0001	1.99974	1.91256	1.99926	1.99914	2.03076	1.99602	1.9995	2.00184
2.00016	2.00022	2.00016	2.00016	2.00016	2.00016	3.0891	1.99872	1.99968	2.0004	2.00154	2.00022	1.99872
2.00016	2.0004	1.99794	2.0001	1.99926	2.0001	2.89794	2.00088	2.00124	1.97952	2.00424	2.00016	2.0001
3.06666	2.0004	2.00058	2.0001	2.0001	1.99932	4.10052	2.00142	1.99944	1.995	2.0013	1.9992	1.99932
1.935	2.00064	2.00052	2.0001	2.0001	2.0001	3.00198	1.99776	1.99986	1.9959	1.99674	2.00046	1.99992
1.99866	2.00058	2.00076	2.0001	2.0001	2.00016	2.99874	2.00118	1.99974	2.00022	1.99944	2.00022	2.0022
1.99998	1.99806	2.00064	2.0001	2.0001	2.0001	2.8992	2.00106	2.00034	2.02872	2.00112	2.00214	1.99788
1.99932	2.00112	1.99992	1.99938	2.0001	2.0001	4.10028	1.99914	2.00004	1.9773	2.00334	1.9992	2.00004
2.00016	1.99824	1.99758	2.0001	2.0001	2.0001	3.00042	2.00082	1.99938	1.99614	1.9962	1.99926	1.99992
2.0001	2.0007	2.00052	2.0001	2.0001	2.00004	2.89824	1.99722	2.00058	2.00064	1.99878	2.00238	2.00208
2.00016	2.0001	2.00004	2.0001	1.99932	1.99932	4.10166	2.0028	1.99968	2.0265	2.00046	1.99896	1.99836
1.99932	2.00034	2.00028	2.0001	2.0001	2.00022	3.00024	1.99932	1.99974	1.99944	1.99614	1.9992	2.0019
2.00016	2.0004	2.00058	2.0001	2.0001	2.00004	2.89914	1.9989	2.00022	2.0001	2.00478	1.99938	1.99938
2.00016	2.00016	2.001	1.99932	2.0001	2.00016	4.09956	2.00208	2.00022	1.97286	2.00022	2.00238	2.00004
2.9631	1.9983	2.00268	2.00016	2.0001	2.0001	3.00126	1.99704	1.99974	1.99782	2.0004	1.99896	1.99932
2.03604	2.00016	2.00046	2.0001	2.00004	2.00004	2.89752	2.00262	1.9989	2.00112	1.99926	1.99938	1.9992
2.00064	2.00256	2.00022	2.0001	2.0001	2.00016	4.10082	1.9995	2.00232	1.99998	2.00076	1.99908	2.0004
2.00016	1.99776	2.00064	2.0001	2.00004	2.0001	3.00216	2.00034	1.99674	2.00244	1.99854	2.00202	1.99962
2.00016	2.0022	1.99848	2.00004	1.99932	1.99932	2.89842	1.99776	2.0007	1.98894	2.00034	1.99932	2.00088
2.00016	2.00028	1.99794	2.00016	2.00016	2.00016	4.1007	2.00124	2.00184	2.03676	1.9968	1.99932	2.00058
1.99932	1.99806	2.00268	1.99938	2.0001	2.0001	3.00096	2.00052	1.99986	1.99998	1.9995	1.9992	1.99842
2.00016	2.00016	1.99782	2.0001	2.0001	2.0001	2.89902	1.99914	2.0007	2.0004	2.00094	2.00226	2.0004
2.00016	2.00052	2.00022	2.0001	2.0001	2.0001	4.1004	1.99956	2.00004	1.99992	2.00124	1.99908	2.0001
2.0001	2.00082	2.00052	2.0001	2.0001	2.00016	3.00084	2.00244	1.99974	1.96998	2.00094	1.99932	1.99986
2.00016	1.99836	2.00046	2.0001	2.0001	2.00004	2.89812	2.00178	2.00034	2.00028	1.99908	1.99944	1.99944
2.96316	2.00058	2.00034	2.0001	2.0001	1.99938	4.10058	2.00052	1.99908	2.00304	2.00046	2.00214	2.00016
2.03616	2.00064	2.00076	1.99938	1.99932	2.00016	3.0024	1.9992	2.00034	1.99578	1.9983	1.99908	2.00178
2.00058	2.00022	1.99614	2.0001	2.0001	2.0001	2.8965	1.99704	2.00046	2.00166	2.00364	1.99944	1.9983
2.0001	1.99824	2.0028	2.0001	2.00016	2.0001	4.10028	2.00346	1.99836	2.00118	1.99926	1.99932	2.0013
1.99938	2.00274	2.00052	2.0001	2.0001	2.0001	3.00258	1.99992	2.0019	2.0019	2.0016	2.00196	1.99932
2.00028	1.99824	1.99824	2.0001	2.00004	2.00004	2.89818	1.99932	1.99812	1.9989	1.99314	1.99926	2.0013
2.00016	2.00106	2.00034	2.0001	2.0001	2.00016	4.09878	1.99872	2.00178	1.99674	2.00556	1.99926	1.99956
2.00016	1.99842	2.00022	2.0001	2.0001	1.99926	1.9152	2.00142	1.99866	1.99344	1.99758	2.00208	1.99914
2.00016	2.00058	2.00052	2.0001	2.0001	2.00016	3.0867	1.99986	2.00136	2.01474	2.00496	1.99938	2.00046
1.99932	2.001	2.0001	2.0001	1.99932	2.0001	2.89872	2.00052	1.9995	1.99668	1.99992	1.99902	2.00136
2.00022	1.99842	2.00034	2.0001	2.0001	2.00016	4.10004	1.99956	1.99944	2.00112	2.00034	1.99932	1.99794
2.00016	2.00076	1.99998	2.0001	2.0001	2.00004	3.00264	1.99998	2.00112	1.99782	1.9998	2.00232	2.00142
2.96316	2.00022	1.99998	1.99932	2.0001	2.0001	3.00024	1.99998	1.9983	1.99662	2.00034	1.99902	1.99992
2.03694	1.99794	2.00052	2.00016	2.00004	2.0001	2.89698	1.9995	2.00118	2.00856	1.99848	1.99914	1.99998
1.9998	2.00034	2.00022	2.0001	2.0001	2.00004	4.10088	1.9992	1.99902	1.99338	2.0007	1.99944	1.99926
2.00022	2.00262	1.99812	2.00016	2.0001	1.99938	3.0012	1.99974	2.00112	1.99302	1.99848	2.00196	1.99986
2.00022	2.00034	2.0004	2.0001	2.00004	2.00016	2.8977	1.99794	2.0004	2.00364	2.00016	1.9992	1.99944
2.00022	1.99818	2.00028	2.0001	1.99938	2.0001	4.101	2.00442	1.99902	2.00418	2.00148	1.99938	2.00034
2.00016	1.9986	2.00046	2.0001	2.0001	2.0001	3.00156	1.99734	2.00124	1.99842	1.99956	1.9992	2.0001
1.99944	2.00244	1.99812	1.99938	2.0001	2.00016	2.89686	2.00178	2.00004	1.99698	2.00082	2.00202	2.0007
2.00022	1.99812	2.00268	2.0001	2.00004	2.00004	4.10136	1.9989	1.9974	2.00244	1.9998	1.99938	2.00088
2.0001	2.00262	1.99818	2.00016	2.00016	2.0001	3.00084	2.00148	1.99974	1.99902	1.99878	1.9992	1.99716
2.0001	1.998	2.0004	2.0001	2.00004	2.0001	2.89782	1.9974	2.00028	2.00076	2.00064	1.99938	2.00166
2.96304	2.00028	2.00052	2.0001	2.0001	1.99932	4.10112	1.99992	2.00214	2.00304	2.00052	2.00214	2.00064
2.03604	2.00052	1.99998	2.0001	2.0001	2.00052	3.00252	2.00322	2.00052	1.99818	2.00046	1.99914	1.99986
2.00052	2.00028	2.00016	1.99938	1.99926	2.00004	2.89638	1.99734	1.99962	2.00292	1.99914	1.99926	2.00022
2.0001	2.00034	1.99812	2.0001	2.0001	1.99986	4.10112	2.00316	1.99746	1.99662	1.99968	1.9995	1.99878
2.0001	2.00082	2.00076	2.00016	2.00016	1.9998	3.00234	1.9995	2.00304	2.00088	2.00136	2.00202	2.00028
1.99932	1.99854	2.00034	2.0001	2.0001	1.99974	2.89854	1.99584	2.00052	1.9971	1.99794	1.9992	1.99968
2.00016	2.00094	2.00064	2.0001	2.0001	2.00004	4.09992	2.00316	1.99752	1.97112	1.99998	1.99944	1.99908
2.0001	2.0004	2.00016	2.00016	2.00004	1.9983	3.00246	2.00034	1.99908	2.03484	2.00058	1.99932	2.00238
2.00016	1.99818	2.00028	2.0001	2.00004	1.97262	2.89668	2.00046	2.00292	1.9956	2.00142	2.00184	1.9983
2.0001	2.00022	1.99824	1.99932	2.00016	2.00148	4.0998	2.00058	1.99932	2.00568	1.9983	1.99944	1.99998
1.99938	2.00058	2.0004	2.00016	2.0001	2.00076	3.00288	1.99668	1.99974	1.9965	2.0022	1.99914	1.9995
3.06744	1.99794	2.00022	3.0687	2.00004	1.9992	2.89692	1.9992	1.9995	2.00028	1.99986	2.0022	2.00142
1.93422	2.00076	2.00052	1.93554	2.00016	1.99986	4.1004	2.00046	2.00028	1.99578	1.99842	1.99932	2.00022
1.99872	2.00094	2.00064	1.99866	2.00004	2.00034	3.00276	1.99926	1.99872	1.99992	2.00058	1.99926	2.00058
2.00004	2.00016	1.99836	1.99998	2.0001	1.99872	2.89704	1.99974	1.99932	1.99818	1.99896	1.99914	1.99782
2.0001	2.0004	2.00034	1.99998	2.0001	1.99938	4.10046	2.00118	2.00154	2.00988	2.00094	2.00232	2.00166
2.0001	1.99788	2.00022	2.00004	2.0001	2.0007	3.00162	1.99956	1.99986	1.99524	2.00028	1.99902	1.99974
1.99938	2.00172	2.00022	2.00004	1.99932	1.9986	4.10028	2.00016	1.9995	2.0019	1.99782	1.99926	1.9992
2.00016	2.00016	2.00046	1.99998	2.00016	2.00118	3.00234	1.9998	2.00106	1.99734	2.00094	1.99938	2.00076
2.00016	1.99776	2.0007	2.0001	2.0001	2.00016	2.89638	1.99998	1.9983	2.00568	2.0001	2.00214	1.99884
2.00016	2.0004	1.99812	2.00004	2.0001	1.99842	4.10112	1.99944	2.00208	1.99734	2.00052	1.99914	1.99956
1.99932	2.00124	2.00022	1.99998	2.0001	2.00046	3.00246	2.00178	1.9986	2.00268	1.99728	1.99944	2.00202
2.00022	2.0004	2.00028	2.00004	2.00004	2.00106	2.8965	1.99866	1.99764	1.992	2.00202	1.99914	1.99776
2.96394	1.99782	2.00046	1.99932	2.0001	2.00034	4.10118	2.00034	2.00244	2.00346	2.00178	2.0022	2.0022
2.03616	2.00142	2.00088	2.00004	1.99932	1.99956	3.00252	1.99944	2.00154	1.95084	1.99662	1.9992	1.99962
2.00058	2.00034	2.00034	2.00004	2.0001	1.99842	2.89686	2.00004	1.9995	2.01972	2.0013	1.99914	1.99842
1.99938	2.00076	1.99758	2.0001	2.0001	2.00154	4.10022	2.00004	2.00064	1.99854	2.00244	1.99926	2.00184
2.00022	1.99776	2.00028	1.99998	2.00016	1.99872	3.00186	2.00028	1.99764	2.00028	2.00022	2.0022	1.99992
2.00016	2.0001	1.99974	2.00004	2.0001	2.00052	2.89854	1.99962	1.99968	1.96782	2.0013	1.99902	1.99824
1.99932	2.00058	2.0004	2.0001	2.0001	1.99944	4.10076	2.00034	2.00106	2.02434	2.00166	2.00016	2.0007
1.99932	2.00082	2.00016	1.99998	2.0001	2.00046	3.00084	1.99914	2.00076	1.9863	2.00112	2.00016	2.00094
1.9995	1.99794	2.00016	2.00004	2.00004	2.00058	2.89818	2.00124	1.99902	2.04924	1.99518	1.99944	1.99992
2.00262	2.00076	2.00004	2.00004	1.99932	2.00034	4.10082	2.00046	2.00004	1.95234	1.99998	2.00022	1.99902
1.99926	2.00088	2.0004	1.99896	2.00016	2.00022	3.00084	1.99914	2.0004	1.9998	2.00664	2.00022	2.00148
2.97948	2.00094	1.99752	2.00034	2.0001	1.99908	2.89848	1.99974	1.99878	2.00226	1.99392	2.00022	1.99806
2.01936	1.9977	1.99992	2.0001	2.0001	2.00076	4.09968	2.0004	1.99956	2.0067	2.00436	1.99944	2.00178
1.99986	2.00034	2.00016	2.00004	2.0001	1.99968	3.00204	1.99998	2.00052	1.9992	1.9983	2.00022	1.99998
1.99926	2.0007	2.00028	2.0001	2.00004	2.00052	2.89818	2.00028	1.99776	1.99464	1.99536	2.00022	1.99854
1.99962	2.00046	2.00022	2.0001	2.0001	1.9992	4.09956	1.99992	2.00328	2.00004	1.9989	2.00016	2.00046
2.00244	2.00022	2.00004	2.00004	2.0001	2.00112	3.00228	1.99956	1.99896	1.99842	2.001	1.99944	2.00154
1.9992	2.00034	2.00034	2.00004	1.99926	1.9998	2.89758	2.00046	1.99866	2.00952	2.00304	2.00022	1.9995
1.99938	1.9983	1.99998	1.99998	2.0001	1.99824	4.1013	2.00004	2.00088	1.9962	1.99764	2.00016	2.00034
1.99926	1.9998	1.99998	1.9986	2.00016	2.00088	3.00222	2.00022	2.00004	2.00172	2.00184	2.00022	1.99932
1.9992	2.00082	1.9998	2.0007	2.0001	1.99938	2.89596	1.99902	2.00076	1.99458	2.00184	1.9995	1.99986
2.00256	2.0004	2.00004	2.0001	2.0001	2.00094	4.10088	2.00028	2.00022	1.99278	1.99578	2.00016	1.9995
3.126	2.00064	2.00082	2.00004	2.0001	1.9998	3.00186	2.00166	2.00046	2.04978	2.00148	2.00022	1.99998
1.87662	2.00016	1.99962	2.0001	2.00004	2.0001	2.89788	1.9989	2.0001	1.95828	2.00232	1.99944	1.99992
1.99524	1.99974	2.0004	2.00004	2.0001	2.00064	4.09992	2.00088	1.99974	1.99788	1.99626	2.00016	1.9998
2.0025	2.00058	2.00022	2.0001	1.99938	1.99974	3.00294	2.00004	1.99938	1.99812	2.00472	2.00022	1.99962
1.99932	1.9977	2.00016	2.00004	2.00004	2.00034	2.89686	1.99914	2.00058	1.96614	1.99824	2.00016	2.00118
1.99956	2.001	1.99824	2.00004	2.00016	1.99896	4.10088	1.99956	2.00028	2.05014	1.99908	1.99938	1.99992
1.99932	2.00094	2.00064	2.00004	2.0001	2.0001	3.0021	2.0007	1.99908	2.03898	1.99824	2.00022	2.00046
1.99956	1.9977	2.00028	1.99872	2.00004	1.99992	2.89764	1.9998	1.99968	1.95522	2.0013	2.00022	2.00052
2.0025	2.00076	2.00088	2.00064	2.0001	1.99944	4.10004	2.00094	1.99926	1.99776	2.00166	2.0001	1.9983
1.99938	2.00058	1.99782	2.0001	2.0001	1.99986	3.00162	1.99968	2.00058	2.01366	1.99884	1.99944	2.00016
1.99926	2.00172	1.99998	2.0001	2.00004	2.0013	2.89854	1.99806	1.99896	1.99542	1.99968	2.00028	2.00142
1.99944	1.99704	2.00064	2.00004	1.99932	1.99974	4.09998	2.00232	2.0001	2.00838	2.00166	2.00016	1.998
3.126	2.00022	2.0004	2.00004	2.00016	2.00004	3.00252	1.9995	2.00106	1.99428	1.99698	2.00016	2.00166
1.87968	2.00052	2.0004	2.0001	2.0001	1.99944	2.8974	1.9983	2.00154	2.01624	2.00322	1.9995	2.00004
1.99512	2.00094	2.0004	2.00004	2.0001	2.0004	4.10004	2.00256	1.99872	1.97658	1.9974	2.00016	2.00064
1.99908	2.00058	2.00028	2.00004	2.0001	2.00064	3.00174	1.99968	1.9983	2.00574	2.0046	2.00016	1.9995
1.99956	1.9986	1.99848	2.00004	2.0001	1.99902	2.8977	1.9998	2.00214	1.99626	1.99656	2.00022	1.9998
2.00226	2.00004	2.00058	1.99932	2.0001	2.00094	4.101	2.0004	1.9983	2.01144	2.00064	1.99944	1.99974
1.99926	2.00094	2.00034	2.0001	2.0001	1.9989	3.00174	1.99698	2.00022	1.99776	2.00082	2.00022	1.99974
1.99932	2.0004	2.00058	2.0001	1.99932	2.0013	2.89734	2.001	1.99974	1.99866	2.00298	2.00022	1.99992
1.99932	1.99752	2.00016	2.0001	2.00016	1.99974	4.10016	2.0007	1.9995	2.00508	2.00064	2.0001	1.99902
2.00232	2.001	2.0001	2.00004	2.0001	1.99974	3.00258	2.00088	2.00094	1.97208	1.99818	1.9995	1.99992
1.99926	2.0001	2.0004	2.0001	2.00004	2.00004	2.89716	1.99914	1.99998	2.02194	1.99824	2.00022	2.00124
1.99914	2.00094	1.99806	2.00004	2.0001	1.9998	4.09974	2.00118	2.00004	1.99572	6.1218	2.00016	1.99962
3.12564	2.00064	2.00034	2.00004	2.0001	2.0007	3.00312	1.99746	1.99974	1.99908	6.0006	1.99938	1.9995
1.8765	3.98736	2.00046	2.0001	2.00004	1.99878	2.89662	2.00022	2.0001	1.99722	5.9976	2.00028	1.9998
1.99806	2.00994	2.0007	1.99932	2.0001	2.00112	4.10118	2.00172	1.9995	2.00238	6	2.00016	1.99992
1.99878	2.00064	2.00034	2.0001	3.96312	1.99962	3.0027	1.99974	2.00106	1.99554	5.99832	2.00016	2.00094
1.99902	1.99944	1.99842	2.00016	3.99942	1.99956	2.89758	2.00046	1.99854	2.00274	6.003	1.99938	2.00052
1.9989	2.00004	2.0031	2.0001	2.03688	2.00094	4.09926	2.00022	2.00022	1.99956	1.88406	2.00028	1.99992
1.99902	1.9998	1.9986	2.00004	1.99932	1.9983	3.0033	1.99998	1.99998	1.99878	8.1186	2.00016	1.9983
2.0022	2.0013	2.00028	2.0001	2.00016	2.00094	2.89596	1.99758	2.00124	2.0049	5.9961	2.00022	2.00214
1.9995	1.99758	1.99812	2.0001	4.07028	2.00052	4.10106	2.00328	1.99926	1.99698	6.0024	1.99938	2.0004
1.99962	2.00022	2.00268	2.0001	6.0006	1.99896	3.00282	1.9992	1.99962	2.00088	4.8474	2.00022	1.99974
1.99956	2.00058	1.99788	1.99926	5.99988	1.99938	2.8974	1.99758	2.0013	1.99932	2.01948	2.00022	2.00202
3.12636	2.00094	2.00022	2.00016	8.0016	2.00058	4.09938	2.00088	1.99902	1.99974	1.9995	2.0001	1.9995
1.88004	2.00082	2.0004	2.0001	5.99844	2.00004	3.00282	1.99716	2.00064	2.00148	2.0013	1.9995	1.99842
1.99524	1.99986	2.00022	2.0001	5.99988	1.99956	2.8971	2.00118	1.99968	1.99878	2.00124	2.00022	2.00064
1.99914	2.00046	1.99998	2.0001	7.029	2.00088	4.1001	1.9995	1.99998	2.00148	1.99764	2.00016	2.0001
1.99968	1.99776	2.00016	2.00004	1.90644	1.99902	3.00264	2.00136	2.0004	1.99758	1.99998	2.00022	2.00016
1.99932	2.0004	1.99998	2.0001	1.99836	2.00124	4.10136	2.00058	2.0001	2.00184	2.00214	1.99944	2.00052
2.00256	2.00034	1.99824	2.00004	1.99992	1.99878	3.00234	1.99776	2.0004	2.00028	2.00226	2.00022	2.0004
1.9995	2.001	2.00064	2.0001	1.99914	2.00112	2.89644	2.00166	1.99992	2.00076	2.00034	2.00022	1.99866
1.9995	1.9983	2.00028	1.99932	1.99998	1.99956	4.10028	2.00076	1.99896	2.00166	1.99602	2.00016	2.00124
1.99932	2.00082	2.00028	2.0001	2.00004	2.00112	3.0024	1.99902	2.00022	1.99758	2.00256	1.99944	1.99998
2.0028	2.00076	2.00028	2.00004	1.99998	1.99968	2.89764	1.99944	2.00088	2.00238	1.99818	2.00022	1.99968
3.1257	1.99836	2.00016	2.0001	1.99998	2.0004	4.09998	1.99908	1.99872	1.99962	1.99914	2.00022	1.99914
1.87656	2.00058	2.00034	2.0001	2.00004	1.9986	3.00372	2.00052	2.00034	1.9989	2.00262	2.0001	2.00034
1.9953	2.00106	1.99794	2.00004	2.00004	2.0016	2.8965	2.00058	2.00028	1.99968	1.99932	1.9995	1.99968
1.99932	1.99818	2.00226	2.0001	1.99998	1.99968	4.10118	2.00058	2.00022	1.99986	1.99662	2.00022	2.00112
2.00256	2.00088	1.99794	2.00004	1.99998	1.99896	1.91286	2.00154	2.0007	2.00412	1.99884	2.00016	1.99872
2.00016	2.00142	2.00184	2.00004	2.00004	1.99998	3.0879	1.99854	1.99914	1.9974	2.00028	1.99884	1.99962
1.99938	1.99764	2.00058	1.99926	2.00004	2.0004	2.89782	2.00094	2.00112	1.99938	2.00448	2.00016	2.00046
2.00016	2.0013	1.99794	2.00016	1.99998	2.00052	4.09992	2.0001	1.99878	1.99908	1.99278	2.00022	1.99962
2.00016	2.00082	2.00034	2.0001	2.00004	1.9989	3.00258	2.0001	2.00154	2.00388	2.00946	1.99944	1.99962
2.00016	2.00046	2.00022	2.0001	1.99998	2.001	3.00024	1.99986	1.99926	1.99548	1.99536	2.00016	2.00226
2.00016	1.9977	2.00064	2.0001	2.00004	1.99908	2.89788	1.9971	1.99998	2.00694	2.00448	2.00022	1.998
1.99938	2.00082	2.00052	2.00004	1.99998	2.00106	4.1007	2.00298	1.9998	1.98834	1.99554	2.00022	2.00226
3.06738	2.00046	1.99818	2.0001	2.00004	2.00046	3.00054	1.9995	1.9998	2.00004	2.00124	1.99944	1.99794
1.93428	2.00094	2.00076	1.99926	1.99998	1.99938	2.8989	1.99866	2.00034	1.99476	2.00394	2.00022	2.00232
1.99878	1.99758	2.0001	2.00016	1.99998	1.99914	4.10082	2.0016	1.99938	2.00562	1.99434	2.00016	1.99896
2.0001	2.00046	1.99854	2.0001	2.00004	2.00142	3.00114	2.00028	2.00052	2.0013	2.00052	2.0001	1.99866
2.0001	2.00088	2.00244	2.00004	1.99998	2.00004	2.89764	1.99854	2.00034	1.99968	2.00016	1.9995	2.00268
2.00004	2.00124	1.99824	2.0001	1.99998	1.99992	4.10022	2.00178	1.99956	1.9995	2.00172	2.00022	1.99842
1.99938	1.99788	2.00046	2.00004	2.00004	1.99974	3.00138	2.00106	2.00052	1.99866	1.99866	2.0001	2.00106
2.00016	2.0007	2.00022	2.0001	1.99914	1.99962	2.89842	1.99788	1.99896	1.99932	2.00178	2.00022	1.99932
2.00016	2.00022	2.00034	2.00004	2.0001	1.99932	4.10058	1.99746	2.00046	2.00352	2.0007	1.9995	1.9992
2.00004	2.00082	1.99794	2.0001	2.00004	2.00142	3.00102	1.99956	2.00046	2.00034	2.00256	2.00016	2.00064
2.0001	1.99758	2.00262	1.99932	2.00004	2.00004	2.8983	2.00004	1.9998	1.99692	1.99242	2.00022	2.00016
2.96322	2.00076	1.99824	2.0001	2.00004	1.99962	4.10118	1.99992	1.99992	2.0004	2.00214	1.99944	1.9989
2.03622	1.9992	2.00004	2.0001	2.00004	1.99944	3.00138	2.00064	2.00004	1.99938	1.99794	2.00022	2.00082
2.00052	1.99992	2.00082	2.0001	1.99998	2.00112	2.89764	1.9995	2.00046	2.00148	2.001	2.00022	1.9998
2.00016	2.00028	1.99824	2.0001	2.00004	1.9983	4.10082	2.00022	1.99986	1.99878	2.00322	2.00016	2.00076
1.99986	2.00124	2.00268	2.0001	2.00004	2.00106	3.00096	1.99986	1.9995	2.00148	2.00046	1.99938	1.99842
2.00004	1.99956	2.00046	2.0001	2.00004	1.99986	2.89836	1.99956	2.00004	1.9998	1.99788	2.00028	2.00178
1.99974	2.00052	1.998	2.0001	2.00004	1.99896	4.10034	2.00076	2.00064	2.00064	2.00202	2.00016	1.99956
1.99998	1.99998	2.00064	1.99932	1.99998	2.00094	3.00108	1.99902	1.99974	1.99938	1.99854	2.00016	1.99968
2.0001	2.00022	2.00022	2.00004	2.00004	1.99926	2.89812	2.00124	1.99962	1.99944	2.00106	1.9995	1.99974
1.9995	2.00022	1.99788	2.0001	1.99998	2.001	4.10118	1.99926	2.00094	2.001	2.00142	2.00022	1.99956
2.00016	1.99824	2.00046	2.0001	2.00004	1.99854	3.00132	2.00022	1.9986	1.99764	1.99332	2.00016	2.00094
3.06672	2.00034	2.00262	2.00004	2.00004	2.00154	2.8983	1.99944	1.99992	2.00286	2.0034	2.00022	2.00022
1.93506	2.00124	1.99758	2.0001	2.00004	1.99914	4.10106	2.00046	2.00076	1.99824	2.0019	1.99944	1.99878
1.99854	1.99962	2.00052	2.0001	1.99926	2.00022	2.99988	1.99986	1.99986	2.00058	1.9992	2.00016	1.99998
2.00004	2.00088	2.00016	2.00004	2.00004	1.99908	2.89866	2.00052	1.99878	1.99914	2.00238	2.00022	1.9995
2.0004	2.00064	2.00028	1.99932	2.00004	2.00148	4.1001	1.99962	2.00136	1.99962	1.99626	2.00016	2.00184
1.99986	1.99782	2.00034	2.0001	2.00004	1.9989	3.00144	2.001	1.99776	2.00034	1.99668	1.99944	1.99806
1.99944	1.99998	1.99728	2.00004	2.00004	1.99992	2.89896	1.9989	2.00196	2.0019	2.00136	2.00028	2.0007
2.00004	2.00016	2.00094	2.0001	2.00004	1.99986	4.09968	2.00004	1.99974	1.99932	2.0025	2.00022	2.00154
2.00028	2.00094	2.0001	2.0001	1.99998	2.00154	3.00156	1.99956	1.99944	2.00022	1.99662	1.99878	1.99848
2.00016	1.99962	2.0007	2.0001	2.00004	1.99974	2.898	2.00058	1.99992	1.99782	2.00394	2.00082	2.0016
1.99932	2.00082	2.00034	2.0001	2.00004	1.99914	4.10154	2.0001	1.99998	2.00346	1.99668	2.00022	1.99998
2.00022	1.99722	1.99764	2.0001	2.00004	2.00112	3.00084	1.99944	2.00142	1.9971	1.99956	2.0001	1.9995
2.00022	2.00052	2.00082	1.99932	2.00004	1.9995	2.89728	2.00088	2.00016	1.99824	2.00724	1.9995	1.9998
2.9631	2.0007	2.0004	2.0001	2.00004	2.0016	4.10112	2.00004	1.99842	2.001	1.9944	2.00022	2.001
2.03688	2.00034	2.00058	2.0001	2.00004	2.0001	3.0018	1.99932	2.00016	2.00106	2.00028	2.00016	1.99764
1.9998	2.00052	2.00028	2.0001	1.99998	2.0001	2.89836	1.99974	1.99926	2.00142	2.00274	2.00022	2.00016
2.00022	2.00064	2.00022	2.0001	2.00004	1.9992	4.1001	2.00004	2.00016	1.99698	1.99944	1.9995	2.00082
2.00022	1.99728	1.99788	2.0001	1.99998	1.99902	3.00096	2.00034	2.00112	2.0001	1.99902	2.00022	1.99938
2.0001	2.00028	2.00106	2.00004	1.99926	2.0013	2.89776	1.99926	1.99998	2.00328	1.99608	2.00022	2.0019
2.00016	2.00076	1.99962	2.00004	2.0001	1.99896	4.10112	1.9998	1.99992	1.99764	2.0016	2.00022	1.9977
1.99938	2.00034	2.00064	1.99932	2.00004	1.99986	3.00204	2.00112	1.99932	2.00148	2.00256	1.99944	2.00058
2.00016	2.00022	2.0013	2.0001	2.00004	2.00082	2.8974	1.99998	2.00058	2.00052	2.0013	2.00022	2.00172
2.00016	2.00088	1.99716	2.0001	2.00004	1.9992	4.10094	1.99896	2.0007	1.99506	1.998	2.00022	1.99956
2.00016	2.00004	2.00058	2.00016	2.00004	2.0013	3.0018	2.00034	1.99674	2.00424	1.99878	2.0001	1.99794
2.9631	1.9974	2.00052	2.0001	2.00004	1.99986	2.8971	2.00106	2.00256	1.9992	1.99704	1.99956	2.00016
2.03604	2.00082	2.00064	2.00004	2.00004	2.0004	4.101	1.99836	2.00094	2.00514	2.00334	2.00016	2.00082
2.00058	2.00046	2.0004	2.00016	1.99998	1.99842	3.00096	2.001	1.99878	1.99686	1.9995	2.00016	2.00034
2.0001	2.00106	2.0004	2.00004	2.0001	2.0013	2.89848	2.00052	2.00124	1.99926	1.99962	1.99944	2.00076
2.00016	1.99764	2.00028	1.99932	2.00004	1.9998	4.09998	2.0001	1.99944	2.00004	1.99992	2.00022	1.99908
2.0001	2.9892	1.99752	2.00016	2.00004	1.9989	2.8968	1.99968	2.00058	2.00274	2.00514	2.00016	2.001
1.99932	2.01246	2.0007	2.0001	2.00004	2.00016	4.1013	1.99986	1.99926	1.99878	1.99764	2.00022	1.99782
2.00016	2.00022	1.99992	2.00004	1.99938	2.00106	3.00162	1.99908	1.99938	2.00058	1.9998	1.9995	2.00052
2.00016	2.00094	2.00112	2.00004	1.99998	1.99938	2.89686	1.99992	1.99896	1.99872	1.99608	2.00022	1.99986
2.0001	2.00106	2.00004	2.00004	2.0001	2.00004	4.10094	2.0016	2.00214	1.99872	2.00112	2.00022	2.00016
2.00016	2.00094	2.001	2.0001	2.00004	2.00046	3.0021	1.99974	1.99884	2.00478	2.0013	2.00016	2.0007
3.06666	1.9974	1.998	1.99938	2.00004	1.99896	2.89806	1.99944	1.9995	1.99296	2.00124	1.99944	1.99956
1.935	2.0007	1.99788	2.00004	2.00004	2.0004	4.09914	2.0007	2.00124	2.03688	2.0004	2.00022	1.9998
1.99788	2.00136	2.00064	2.0001	2.0001	1.99926	3.00222	1.99956	1.99896	1.94358	1.99962	2.00022	1.9998
2.00004	2.00082	2.00064	2.0001	2.00004	2.00118	2.89764	2.00004	2.00136	2.02008	1.99662	1.99938	1.9995
2.00016	1.9974	2.00022	2.00004	2.00004	1.99914	4.10034	1.99926	1.99914	1.97868	2.00202	2.00028	1.99968
2.0001	2.00124	2.00028	2.00016	2.00004	2.00118	3.0015	2.00124	2.00058	2.02536	2.00004	2.00022	2.00088
2.0001	2.0016	2.00058	2.0001	2.00004	1.99938	2.89842	1.99848	1.9995	2.00298	2.0028	1.9995	1.99836
2.00016	1.99692	1.99812	1.99932	1.99998	2.00112	4.10088	2.00118	1.99938	1.9971	2.00052	2.00016	2.00082
2.0001	2.00124	2.00046	2.00016	2.00004	1.99818	3.00216	1.99974	2.00022	1.99104	1.99938	2.00022	2.00016
2.00016	2.00118	2.00028	2.0001	2.00004	2.00148	2.89674	1.99932	1.9998	2.00598	1.99956	2.00022	1.99914
1.99998	1.99872	1.99998	2.00004	1.99926	1.99842	4.10082	2.00046	2.00016	2.00202	1.9971	1.99944	2.0022
3.0669	2.00118	2.00052	2.0001	2.00016	1.99962	3.00204	1.9992	2.00004	2.00124	2.00466	2.00022	1.99878
1.935	1.9974	2.00058	2.0001	2.00004	2.0013	2.8971	2.00022	2.00052	1.99824	1.99644	2.00016	1.9992
1.99794	2.00166	2.00052	2.00004	2.00004	2.00046	4.10064	3.0939	1.99932	1.99302	2.00118	2.00016	2.0001
2.0001	2.00046	1.99842	1.9986	2.0001	1.99998	3.0024	1.93554	2.00046	2.0064	2.00094	1.9995	1.99992
2.0001	1.9983	2.00034	2.00088	1.99998	1.99908	2.89752	1.9746	2.0007	2.00436	2.00046	2.00022	2.00022
2.0001	2.00082	2.00034	3.06708	2.0001	2.00082	4.10022	2.0001	1.99872	1.9974	2.00184	2.00016	1.99968
2.0001	2.00094	2.00034	1.9359	2.0001	1.99932	3.00174	2.00058	2.00046	1.9947	1.998	1.99914	2.0007
1.99944	2.00052	1.99806	1.99788	1.99998	2.0004	2.89848	1.99926	1.99944	2.004	1.99776	2.00052	1.9992
2.00016	1.99752	2.00028	2.00004	2.00004	1.99944	4.10016	1.99938	2.00094	1.97418	1.99974	2.00022	2.00094
2.0001	2.0007	2.00064	2.00004	2.00004	2.00028	3.00174	1.99974	1.99884	2.02182	1.99788	2.00016	1.99968
2.00016	1.99746	2.00034	2.0001	2.00004	1.99944	2.8977	2.00172	2.00112	2.0109	2.00556	1.9995	2.00136
3.06666	2.00166	1.998	2.00004	2.00004	1.99854	4.09944	1.99902	1.99932	1.99236	2.0004	2.00022	1.9983
1.935	2.00052	2.00262	2.00004	1.99932	2.00184	3.00312	1.9995	2.00034	1.99842	1.99722	2.00022	2.00094
1.99872	1.99812	1.99764	2.00004	2.00004	1.99944	2.89722	1.99932	2.00088	2.0076	2.0019	2.00022	1.9986
1.99932	2.00082	2.00256	2.00004	2.0001	1.99956	4.10052	2.0013	1.99986	1.97388	2.00268	1.99944	2.00202
2.00016	2.00022	2.0001	2.0001	2.0001	1.9998	3.00168	2.00004	1.9992	1.99824	1.9959	2.00022	2.0004
2.00016	1.99812	1.99758	2.00004	1.99998	2.00004	2.89698	2.00022	1.9995	2.0559	2.00256	2.00022	1.99968
2.0001	2.00082	2.00028	1.99926	2.0001	2.00052	4.10022	1.99956	2.00082	1.94838	1.99836	1.99968	1.99842
2.0001	5.98536	2.00034	2.00004	2.00004	1.9998	3.003	2.0001	1.99962	1.99758	1.9968	1.99992	2.00196
1.99944	2.01492	2.00016	2.0001	2.00004	2.00034	2.89764	2.0001	2.00004	2.00118	2.00334	2.00022	2.00028
2.0001	2.001	2.00004	2.00004	2.00004	1.99926	4.09998	1.9995	2.00088	1.96038	1.99908	2.00016	1.9974
2.00016	1.99818	2.00034	2.00004	2.0001	2.00154	3.0021	1.99992	1.9995	1.99596	1.99986	1.99944	2.00106
3.06672	2.00004	2.00046	2.0001	1.99998	2.00004	2.8971	2.00058	2.00226	1.99704	1.99854	2.00022	1.99956
1.935	2.00058	2.0001	2.00004	2.00004	1.99824	4.10154	1.9995	1.99692	2.00172	2.00214	2.00016	2.00004
1.99866	2.00082	2.00022	2.00004	1.99932	2.00142	3.00318	1.99932	2.00184	2.00256	2.00004	2.00016	2.0004
2.0001	2.00082	2.0004	2.0001	1.99992	2.0001	2.89542	2.00118	1.99986	1.99878	2.00082	1.9995	2.00034
1.99932	1.99788	2.00058	1.99932	1.99968	1.99908	4.1007	1.99896	2.00118	1.99896	1.99836	2.00022	1.99938
2.00016	2.00064	1.99824	2.0001	1.9998	2.00076	3.00246	1.9995	1.9992	2.00028	1.99962	2.00016	2.00064
2.00016	2.00136	1.99992	2.0001	1.99968	1.99968	2.89692	2.00148	1.99968	2.00064	2.0016	1.99932	2.00004
2.00022	1.99782	2.00076	2.0001	1.99974	2.00076	4.10184	1.99878	1.99962	1.99956	1.9998	2.00034	2.00052
2.00016	2.0013	2.00136	2.00004	1.99962	1.99878	3.00114	2.00004	2.00142	1.99926	1.99902	2.00016	2.00022
1.99938	2.00088	1.99794	2.0001	2.00016	1.99968	2.89824	2.00058	1.99932	2.00028	1.99962	2.00022	1.99836
2.00016	1.99764	2.00022	2.00004	1.99968	2.00088	2.01126	1.9995	1.99854	2.0007	2.00226	1.99944	2.00034
2.00022	2.00112	2.00136	2.00004	1.99974	1.99998	4.0878	2.0007	1.99992	1.99836	1.99896	2.00022	1.99938
3.06648	2.0001	2.00034	1.99932	2.00304	1.99926	3.00306	1.9998	2.00016	2.00064	2.00046	2.00022	2.00004
1.93518	2.00082	2.00052	2.0001	1.99962	1.99956	2.89668	2.00016	2.00004	2.00094	1.9989	2.00022	2.0001
1.99866	1.99794	2.0001	2.00004	1.99968	2.00004	2.9994	2.00046	1.99914	2.00106	2.00058	1.99944	2.00154
2.00004	2.00082	1.99836	2.0001	1.99992	2.001	4.10124	1.99908	2.0025	1.99806	2.00016	2.00022	2.00004
1.99944	2.00034	2.00082	2.00004	1.99956	1.99968	3.00276	1.9992	1.99812	1.9998	1.99902	2.00016	1.99824
2.00016	2.00094	2.00004	2.00004	1.9998	1.9998	2.89662	2.00142	1.99782	2.00028	2.00088	2.00016	2.0013
2.00022	1.99842	1.99812	2.0001	1.99992	2.00094	4.10112	1.99968	2.0043	2.00274	1.9998	1.99944	2.00004
2.00004	2.00082	2.00124	2.0001	1.99968	1.99896	3.00204	1.9992	1.99974	1.99656	1.99932	2.00022	1.9989
2.0001	2.00142	2.00058	1.99884	1.99962	2.00094	2.8974	2.00034	1.99944	2.0019	2.00082	2.00022	2.00004
1.99932	1.99764	2.00064	2.00052	1.99998	1.99968	4.10082	2.00052	2.00058	2.03034	2.00022	2.00016	2.0004
2.00028	2.00118	1.99764	2.0001	1.99968	1.9998	3.00078	1.99902	2.00058	1.96908	1.99764	1.9995	2.00004
2.00028	1.99848	2.00046	2.0001	1.9998	1.99914	2.8989	2.00016	1.99788	2.00238	2.00178	2.00022	1.99914
3.06666	2.00076	2.0013	2.0001	2.0031	2.00172	4.10022	1.99878	2.0004	2.00298	1.998	2.00022	2.00196
1.93488	2.0004	2.00028	2.00004	1.99956	1.99896	3.00186	1.9989	1.99908	2.00244	2.00226	1.99944	1.9995
1.99872	4.09524	1.99992	2.0001	1.99962	1.99992	2.89776	1.99968	2.00052	2.02116	2.00124	2.00022	1.99908
2.00004	1.90824	1.99776	1.99992	1.99992	2.00082	4.09986	2.00148	2.00202	1.97322	1.9998	2.00022	2.00124
1.99938	1.998	2.00082	1.9995	1.99962	1.9992	3.00252	2.00208	1.99782	1.99968	1.99896	2.00016	2.0004
2.0001	1.99788	2.00136	2.0001	1.99974	1.99962	4.101	1.99776	2.00058	2.02716	1.9992	1.9995	1.99854
2.0001	2.00088	2.0001	2.0001	1.99986	2.00076	3.0015	1.99914	1.99824	1.99998	2.00016	2.00016	2.00148
2.00016	2.00046	2.00082	2.00004	1.99962	1.99956	2.89806	1.99992	2.00046	1.97682	1.99998	2.00022	1.99932
2.00016	2.00112	1.99728	2.0001	1.99974	1.9989	4.1004	2.00088	2.00052	1.99536	2.00094	1.99944	2.00058
1.99932	1.9986	2.00082	2.00004	1.99998	2.001	3.00126	2.00016	1.9992	2.00772	1.9995	2.00022	1.99824
2.00022	2.00064	2.00076	2.0001	1.99968	2.00106	2.89734	1.99896	1.99998	2.01984	1.99842	2.00022	2.00034
3.0666	2.0007	1.99842	2.0001	2.00292	1.99956	4.1007	1.99974	2.00094	1.99986	2.0025	2.00022	2.00004
1.93494	1.99884	1.99812	1.99938	1.99968	2.00076	3.00306	2.00382	1.99848	2.00652	2.00052	1.9995	1.99962
1.99878	2.0007	2.0028	2.0001	1.99974	1.99956	2.89686	1.99962	2.00058	1.9653	1.99722	2.00022	1.9995
1.99992	2.00052	1.998	2.0001	1.99956	1.99986	4.10136	1.9974	1.99968	1.9938	1.9986	2.00022	2.00046
2.00028	1.99866	2.00046	2.0001	2.00004	1.99986	3.00126	1.99962	2.00082	2.01444	2.00718	2.00016	2.00082
1.99998	2.0007	2.00262	2.00004	1.99956	1.99956	2.89692	2.00196	1.9986	2.01996	1.99722	1.99944	2.00034
1.99938	2.0007	1.998	2.0001	1.99968	2.00094	4.10028	2.00118	2.00064	2.00376	1.99416	2.00022	2.00022
2.00028	2.00088	2.00046	2.0001	1.9998	1.99782	3.00252	1.99932	2.00094	1.96812	2.01	1.99938	2.00052
2.0001	1.99848	2.00058	1.99884	1.99974	2.00064	2.89794	1.99986	2.00046	1.99956	1.98936	2.00022	1.99986
1.99998	2.00064	2.00052	2.00058	1.99968	2.00016	4.09998	2.00124	1.99776	1.99938	2.0088	2.00022	1.99962
2.00058	2.00082	1.99812	2.0001	1.99998	2.00064	3.00216	1.99944	2.00196	1.9959	1.99674	2.00022	2.00016
2.96394	1.99848	2.00082	2.0001	2.00268	1.9989	2.89716	1.99932	1.99806	2.00484	2.00472	1.9995	1.99866
2.03616	2.00064	2.00034	2.0001	1.99974	2.001	4.10142	2.00058	2.00202	2.02698	1.99824	2.00022	2.00118
2.00064	2.00088	1.99836	2.0001	1.99962	1.99974	3.00144	1.99974	2.00052	1.97742	1.99758	2.00022	1.99962
1.99932	1.99812	2.00094	2.0001	1.99968	2.00058	2.89764	1.99746	1.99956	2.02152	2.00034	2.00016	1.99992
2.00016	2.00064	2.00058	2.0001	1.99962	1.99986	4.1007	2.00202	2.00064	1.97454	2.00298	1.99944	2.00058
2.00016	2.00082	1.9983	1.99908	1.99986	1.99884	3.00246	2.00034	1.99632	1.9995	1.99842	2.00022	2.00046
2.00016	3.97866	2.00064	2.00034	1.99968	1.99974	2.89728	1.99962	2.00148	2.02674	1.99758	2.00022	2.0001
2.00016	2.01966	1.99992	2.0001	1.99974	2.00166	4.10022	2.00076	1.99878	2.00022	1.99908	1.99866	1.99938
2.0001	2.00112	2.0004	2.0001	1.99986	1.99896	3.0009	1.99782	2.00202	2.0001	2.00514	2.001	2.00124
1.99938	2.00016	2.0007	2.0001	1.99974	2.00064	2.89848	2.00052	2.00052	1.97316	2.0025	2.00022	1.99728
2.00016	2.00064	2.00046	2.0001	1.99974	2.0001	4.09968	2.00064	2.00016	2.00244	1.99158	2.00016	2.00214
2.9631	2.00064	1.99788	2.00004	1.99992	1.9989	3.00186	1.99956	1.99968	2.02428	2.00304	1.99944	1.99926
2.03694	1.99824	2.0031	2.0001	2.00262	2.00124	2.898	1.99962	1.99812	1.97652	1.99692	2.00022	1.99866
2.00052	2.00088	1.99842	1.99932	1.9995	1.99932	4.10004	2.00046	2.00178	2.03016	2.00586	2.00016	2.0007
1.99932	2.00058	2.00028	2.00016	1.9998	2.0013	3.0033	1.99932	1.99962	1.96554	1.992	2.00016	2.00076
2.0001	1.99836	2.00016	2.0001	1.99974	1.99956	2.89752	1.99974	1.99842	1.99254	2.0052	1.9995	1.99998
2.00076	2.00064	2.0004	2.0001	1.99968	1.99986	4.10052	1.9998	2.00262	2.01108	1.99824	2.00016	1.99992
1.99908	2.00064	1.99824	2.0001	1.99986	2.00004	3.00126	2.00088	1.9986	2.0244	2.00262	2.00016	1.99926
2.0004	1.99842	2.00076	2.0001	1.99968	1.9989	2.89818	2.00046	2.00022	2.00244	1.99896	1.99962	2.0007
1.9995	2.00076	2.00022	2.0001	1.99974	2.0016	4.09956	2.00034	1.99956	1.96644	1.99608	2.00004	1.99944
2.00034	2.00034	2.00016	1.99932	1.99992	1.99854	3.00318	1.9992	2.00076	2.031	2.0007	2.00016	2.00094
2.00016	2.00088	2.00016	2.0001	2.00286	2.00058	2.89608	1.99884	1.9989	1.97904	1.99722	2.00022	1.99938
1.99998	1.99866	2.0004	2.0001	1.99926	2.00088	4.10124	2.00136	2.0028	2.02116	1.99974	1.99938	2.00004
2.96322	2.00058	2.00112	2.0001	2.0001	1.99956	3.00198	2.00022	1.99998	1.97436	2.00154	2.00028	1.9998
2.03616	2.00052	1.998	2.0001	2.0001	1.9995	2.89794	1.99866	1.99944	1.99788	2.00208	2.00022	1.99944
2.00058	1.9989	2.00124	2.0001	2.00004	2.00202	4.10064	2.00058	1.99722	1.99728	1.99584	2.00016	2.00052
2.00004	2.00046	2.00022	2.0001	2.0001	1.99956	3.00042	1.99974	2.00142	2.00016	1.99848	1.9995	1.99968
2.0001	2.00034	1.99758	1.9998	2.00004	2.0001	2.89794	1.9998	2.00244	2.03622	2.00214	2.00022	2.0004
1.99938	1.9977	2.00082	1.99962	2.00004	1.99872	4.1022	2.00064	1.99914	1.96704	1.9995	2.00016	2.00154
2.00022	2.00106	2.00052	2.00016	2.0001	2.00088	3.00102	2.00004	1.99956	2.00226	1.99992	2.00016	1.99836
2.00016	2.0007	2.00046	2.0001	2.0001	2.00076	2.89758	1.99962	1.9989	2.02452	1.9989	1.9995	2.00016
2.0001	2.00058	2.00076	2.00004	1.99926	1.99896	4.10004	2.001	2.00004	1.99992	2.0016	2.00016	1.99968
2.0001	1.9977	1.998	2.00016	2.0001	2.0007	3.00138	1.99896	2.001	1.9764	2.0013	2.00022	1.99962
1.99938	2.00088	2.00112	2.00004	2.00016	1.99842	2.89938	2.00058	2.00136	1.99662	2.001	1.99944	1.99956
2.00016	2.00106	2.00016	2.0001	1.99998	2.00166	4.10052	1.99944	1.99632	2.00238	1.99968	2.00022	2.00118
3.0666	1.99806	2.00088	2.0001	2.00016	1.99998	1.9119	1.99962	2.00274	2.02488	1.99776	2.00022	1.99824
1.93506	2.00142	1.99794	2.0001	2.0001	1.99986	3.08922	2.00052	1.99902	1.99992	1.99692	2.00022	2.00112
1.99866	4.09512	2.00058	2.0001	1.99998	2.0004	2.89848	1.9992	2.00022	2.00682	2.00424	1.99944	1.99818
2.0001	5.99436	1.99998	2.0001	2.0001	1.99962	4.10022	2.0013	1.99884	1.96638	2.0001	2.00022	2.00238
2.0001	1.91076	2.001	2.0001	2.00004	1.99914	3.0009	1.99848	2.00004	1.99566	2.00616	2.00022	1.99626
2.0001	2.00082	2.001	2.00004	1.99998	2.00058	3.00036	1.99908	2.0022	2.0073	1.99242	2.00016	2.00142
1.99944	1.99752	1.99746	1.99932	1.99932	1.9995	2.89734	2.00088	1.99956	2.02374	2.00238	1.99944	2.00028
2.00022	2.00076	2.00094	2.00016	2.00016	1.99962	4.10142	1.99878	2.0004	2.00346	1.99938	2.00028	1.99962
2.0001	2.00058	2.00058	2.00016	2.00004	1.99998	3.00042	2.00148	1.9983	1.95882	2.00058	2.00016	2.0007
2.00016	2.00118	2.00118	2.00004	2.00016	1.99968	2.89854	2.00058	2.00196	2.03754	1.99446	1.99938	2.00034
1.99932	1.99746	1.99842	2.00016	2.0001	2.001	4.10064	1.99896	2.00004	2.0004	2.00364	2.00028	1.99968
3.06744	2.00064	2.0007	2.0001	2.00004	2.00028	3.0015	2.0001	1.99926	2.00004	2.00382	2.00016	2.00028
1.93422	2.00088	1.99818	2.0001	2.0001	1.99992	2.89812	1.99938	2.00022	1.9977	1.99878	2.00016	1.99992
1.99872	2.00058	2.00142	2.0001	2.0001	1.99974	2.85954	2.0001	2.00052	2.02686	2.00364	1.9995	1.99998
2.0001	1.99788	2.00094	1.99938	1.99998	2.001	4.13832	2.00118	1.99944	2.0001	1.99512	2.00016	2.00022
2.00016	3.98808	1.998	2.0001	2.0001	1.99806	3.00282	1.99848	1.99962	1.99986	2.00124	2.00022	2.00028
2.0001	2.01276	2.00088	2.0001	1.99932	2.00172	2.85924	2.00052	1.99938	1.97436	1.9992	2.00022	1.99998
1.99932	2.0007	2.00064	2.0001	2.00004	2.00004	4.13832	1.99974	2.0007	1.99632	1.9995	1.9995	1.99998
2.00016	2.00154	2.0004	2.0001	2.0001	2.00016	1.88286	2.00022	1.99932	2.00136	1.99752	2.00022	1.99986
2.0001	1.9977	2.00088	2.0001	2.0001	1.99842	3.11892	2.00052	2.00148	2.00076	2.00346	2.00022	2.00064
2.0001	2.00076	2.0007	2.0001	1.99998	2.00082	2.85834	1.99962	1.99962	2.0079	1.99854	1.99938	1.9989
2.0001	2.0001	1.99818	1.99938	2.0001	2.00046	4.13952	2.0001	1.9992	1.98984	1.99944	2.00028	1.99956
2.96304	2.0004	2.0007	2.0001	2.0001	1.99836	3.00024	2.00112	2.00022	2.00256	2.00292	2.00022	2.00106
2.03604	3.9849	1.99824	2.0001	1.99998	2.00154	3.00264	1.9983	2.00052	1.99662	1.99734	2.00022	2.00046
2.00052	2.0127	2.00052	2.0001	2.0001	1.99926	2.85984	2.0001	1.99932	2.0025	2.00154	1.99944	2.0001
2.00004	2.0007	2.00064	2.0001	1.99926	2.00052	4.1367	1.99998	2.0007	1.99932	2.00046	2.00022	1.99992
2.0001	2.00052	2.0007	2.0001	2.0001	1.99998	3.00228	2.00076	1.99956	1.9947	1.99764	2.00016	1.9983
1.99938	2.00118	1.99836	2.0001	2.0001	1.99914	2.86074	1.99932	1.99962	2.00418	1.99878	2.00016	2.00022
2.0001	5.98662	2.00034	1.99932	2.0001	1.998	2.01606	2.00034	2.00046	1.9953	2.00268	1.9995	1.99992
2.0001	3.99996	2.00028	2.00016	2.00004	2.00202	4.12026	1.99914	2.00016	2.00922	2.00064	2.00022	2.00166
2.00016	2.01222	2.00028	2.0001	2.00004	1.99968	3.0039	2.00028	1.99908	1.9965	1.99974	2.00022	2.0001
1.99932	2.0007	2.00034	2.0001	2.0001	1.99944	2.85792	2.00076	2.00142	2.00052	2.00046	1.99902	1.99794
2.00016	1.99836	2.00022	2.00016	2.00004	2.00028	3.0003	1.99914	1.99962	1.9992	1.99782	1.99932	2.00076
2.9631	2.00064	2.00046	2.00004	2.0001	1.99908	4.13844	2.00058	1.9989	2.00568	2.00112	1.99944	1.9995
2.03622	2.0016	2.00034	2.00004	2.0001	1.99968	3.00282	1.99968	2.00052	2.02374	1.99494	2.00196	1.99854
2.00058	1.99938	1.99848	1.99932	1.99926	2.00106	2.85882	2.0013	1.99986	1.97478	2.00832	1.99944	2.00172
2.00016	2.00076	2.00058	2.00022	2.00016	2.0001	4.13886	1.99818	2.00052	1.99836	1.99488	1.99908	1.9992
2.00016	1.99722	1.99842	2.00004	2.0001	1.99896	1.88346	2.00136	2.00004	2.02656	2.00268	1.99926	2.00076
1.99926	2.00064	2.00232	2.00016	2.00004	1.99926	3.11646	1.99872	2.00076	1.98024	1.99956	2.00202	1.99956
2.00034	2.00106	2.00022	2.0001	2.0001	2.00106	2.86296	1.9986	1.9992	2.01966	2.00238	1.9992	1.99992
2.00016	2.00082	2.00082	2.00004	2.0001	1.99968	4.13454	2.00052	1.9998	1.97436	1.99728	1.9992	1.99866
2.00016	1.99758	1.99818	2.0001	2.00004	2.00148	3.00582	2.0016	1.99986	1.99836	1.99446	2.00232	2.00064
2.00016	2.00124	2.00076	1.99938	2.0001	1.9992	2.99916	2.00082	1.99962	2.00502	2.00874	1.99896	2.00064
1.97664	2.00034	1.99854	2.0001	2.0001	1.99956	2.86026	1.99734	2.00142	2.02206	1.99374	1.99932	1.9995
2.0229	3.89166	2.00082	2.00016	1.9992	2.00016	4.13658	2.00382	1.99758	2.0004	2.00148	1.99938	2.00088
2.96304	2.01306	1.99842	2.0001	2.00016	2.0013	3.00264	1.99704	2.00208	1.97046	2.00232	2.00214	1.99854
2.037	4.095	2.00058	2.0001	2.0001	1.99902	2.8608	2.00136	1.99908	2.0052	2.0001	1.99914	2.00142
1.97712	4.00254	2.00232	2.0001	2.00004	2.00088	2.01672	1.99728	2.00082	2.00094	1.99788	1.99938	2.00004
2.02284	1.9044	1.99836	2.0001	2.0001	1.99926	4.1199	2.00112	1.99842	2.02326	2.0043	1.99914	1.99884
2.00022	1.99758	2.0007	1.99932	2.0001	1.99968	3.0033	2.00184	2.00022	2.0064	1.99218	2.00208	2.00004
2.0001	2.0013	2.00034	2.0001	2.00004	1.99962	2.85888	2.00064	2.001	1.9656	2.00124	1.99938	1.9998
1.99944	2.00076	2.00052	2.0001	2.0001	2.00046	2.99904	1.99776	1.99926	2.00244	2.00274	1.99914	2.0001
2.00022	1.99812	2.00052	2.00004	1.99926	2.0001	4.13736	2.00046	2.00154	1.99806	1.99878	1.99914	2.0004
2.0001	2.00082	2.00046	2.0001	2.00016	2.00028	3.0036	2.00184	1.99926	1.9983	1.99644	2.00232	2.00016
2.00016	6.0972	1.99806	2.0001	2.0001	1.99812	2.8614	1.99926	2.00118	2.00154	2.00154	1.99914	2.00136
1.9995	1.905	2.00244	2.00004	2.00004	2.00172	4.13712	2.001	1.9986	2.00004	1.99716	1.9992	2.0007
3.06744	1.9977	2.00034	1.99938	2.0001	2.0001	1.88238	1.99974	2.00166	1.99122	2.0082	2.00232	1.99914
1.93428	2.0004	1.99818	2.0001	2.0001	2.00052	3.11916	1.9992	1.9989	2.00598	1.9938	1.99902	1.9998
1.99872	6.0966	2.00034	2.0001	2.00004	1.99998	2.85966	2.00148	2.00034	1.99968	2.00784	1.99914	1.99968
2.00016	1.90488	2.00052	2.00016	2.0001	1.9995	4.13892	1.99788	1.9983	2.00178	1.99182	1.9995	1.9998
2.00016	4.09572	2.00058	2.0001	2.0001	1.9998	3.00288	1.99944	2.00004	1.99788	1.99764	2.00196	2.0007
1.99938	1.90572	2.00034	2.00004	1.99926	2.0004	2.9988	2.0013	2.00124	1.99602	2.0049	1.9992	1.99908
2.00022	3.98232	1.998	1.99926	2.00016	1.99944	2.86074	1.99902	1.99668	2.00538	2.00394	1.99926	1.9995
2.00016	4.00212	2.00064	2.00022	2.0001	2.00154	4.13634	2.0013	2.0019	2.0043	1.99554	1.99932	2.00016
2.0001	3.99918	2.00034	2.00016	2.00004	1.99884	3.00072	1.99998	1.99956	2.00004	2.0007	2.00196	2.00172
1.99944	2.0127	1.99848	2.0001	2.00016	2.00106	2.86182	2.00028	2.00112	1.9965	1.99998	1.99938	2.0004
2.00016	1.99998	2.0022	2.00004	2.0001	1.99926	2.016	1.9995	2.0001	2.0064	1.9974	1.99908	1.99956
3.06672	2.00124	1.9983	2.0001	2.00004	2.00028	4.12212	1.99944	2.00118	2.01462	2.00382	1.99944	1.99794
1.93494	2.00034	2.0004	2.0001	2.0001	1.99932	3.00246	1.99998	2.00022	1.97526	1.9956	2.0022	2.00028
1.99878	3.98526	2.00034	1.99926	2.0001	1.9992	2.85912	2.00064	1.9971	2.00088	2.0028	1.99908	2.0001
2.00004	2.0127	2.00052	2.00016	1.99926	1.9998	2.99982	1.99992	2.00358	1.97232	1.99626	1.99908	2.00196
1.99938	2.00118	2.00046	2.0001	2.0001	2.0013	4.13598	1.99986	1.99872	2.0397	2.00112	2.00226	1.99926
2.00028	6.0948	1.99824	2.00004	2.00016	1.99842	4.101	2.00316	2.00142	1.9734	1.99896	1.99914	2.0001
2.0001	1.90506	2.00052	2.0001	2.00004	2.00016	3.0018	1.99722	1.99944	2.01948	2.0031	1.9992	2.0007
2.00016	1.99812	2.00034	2.0001	2.0001	2.00124	2.89734	2.00172	1.9983	1.98222	1.99626	1.99932	2.00022
1.99992	2.00106	2.00022	2.00004	2.0001	1.99878	2.0121	1.99884	1.99776	1.99932	2.00208	2.00208	1.9986
1.99968	2.00064	2.0001	1.99938	2.00004	2.00124	4.08846	2.0019	2.00316	1.99944	1.99668	1.99902	1.99974
2.00016	2.0007	2.00016	2.00016	2.0001	1.99884	3.00174	1.99938	2.00046	1.99026	2.00232	1.99938	1.99908
3.06678	1.99758	2.00052	2.0001	2.0001	2.00118	2.8974	1.99752	1.99968	2.02224	1.998	1.9992	2.0001
1.935	2.00124	1.99818	2.0001	1.99926	2.00046	3.00018	2.00184	2.00058	2.00664	2.00802	2.00208	1.99974
1.99872	4.09632	2.00022	2.0001	2.0001	1.99854	4.10148	2.00028	1.99998	1.99836	2.00184	1.99914	1.9995
1.99902	1.905	2.00082	2.0001	2.0001	2.00106	3.00072	2.00034	2.00016	2.00154	1.9989	1.99932	1.9998
1.97682	1.99794	2.00058	2.0001	2.0001	2.00034	2.8971	2.00166	2.00016	2.00388	1.99938	1.9992	1.99884
2.0238	2.00034	1.9983	1.99938	2.0001	1.99806	4.10112	1.99728	1.99968	1.99248	1.96698	2.00214	2.00082
2.00016	3.98742	1.9974	2.00004	2.0001	2.0004	1.91412	2.00064	1.99938	2.004	2.02794	1.99896	1.99944
2.00016	2.013	2.00064	2.00016	1.99998	2.00004	3.08814	1.99992	1.99986	1.99866	2.02626	1.99926	2.00046
1.99944	2.00106	2.00016	2.0001	2.0001	1.99938	2.8974	1.99824	1.99914	1.99782	1.99968	2.00208	2.00136
2.00016	2.00004	2.00064	2.00004	2.0001	2.00076	4.10076	2.00184	2.00058	2.00382	1.97202	1.99914	1.99758
2.00016	1.99758	2.00046	2.0001	1.99932	2.00142	3.0021	1.99854	2.00082	1.99752	2.02806	1.99914	1.99986
2.00016	2.0004	2.00064	2.0001	2.00016	1.9989	2.99988	2.00232	1.99992	2.0052	2.00004	1.99938	2.00172
1.99938	4.09074	2.00028	1.99926	2.0001	2.0007	2.89752	1.9977	1.99992	1.99998	2.00052	2.00184	1.99974
2.96394	1.911	1.99764	2.00016	2.00004	2.00022	4.10058	2.00064	1.9983	2.00196	1.99908	1.9992	1.9992
2.03622	2.0001	2.00142	2.00016	2.00016	1.99968	3.00144	2.00232	2.00172	1.99362	2.00064	1.99926	1.99998
2.00052	1.99728	2.00058	2.0001	2.0001	1.9989	2.89824	1.9995	2.00076	1.99716	1.99812	1.99926	2.00166
1.99944	2.00076	1.99794	2.0001	2.00004	2.00028	4.0998	2.0007	1.99776	1.99788	2.00046	2.0019	1.99836
2.00022	3.98712	2.00112	2.00016	2.0001	1.9998	3.00306	1.99974	2.00124	2.04372	2.001	1.9992	1.99914
2.0001	10.11	2.00058	2.00004	2.00004	1.99944	2.89692	1.99848	1.99854	1.9326	2.00022	1.99914	2.00052
2.00016	1.90428	1.99818	1.99938	1.99932	2.00154	4.09986	2.00034	1.9998	2.02524	1.99998	1.99932	1.99932
1.99938	2.00004	2.00148	2.0001	2.00016	1.99872	1.9143	2.00004	2.00274	1.99758	1.99944	2.00196	2.00232
2.00016	2.00082	2.00094	2.0001	4.07052	2.00082	3.08796	2.00124	1.99974	2.03184	2.00124	1.99914	1.99998
2.00022	1.9977	1.99728	2.0001	1.93092	2.00088	2.89758	1.99968	1.99698	1.97928	1.99848	1.9992	1.99806
3.06672	1.99992	2.00178	2.00016	1.9986	1.99974	4.10112	1.99992	1.99992	2.0217	2.00076	2.00016	2.00034
1.935	2.00082	2.0004	2.00004	1.99998	1.99974	3.00072	1.99974	2.00328	1.97124	2.00424	1.9995	2.00016
1.99794	2.00076	1.9977	2.0001	2.0001	1.99872	3.00084	2.00046	1.99986	1.99848	1.96008	2.00016	2.00028
2.0001	1.99764	2.001	1.99938	2.0001	2.00082	2.89854	2.00052	1.99848	2.0049	2.03358	2.00022	1.99986
2.00022	4.9884	2.00064	2.0001	2.00004	2.00016	4.09908	1.9989	1.99902	2.0028	2.00226	2.00022	2.00148
2.0001	3.10488	2.00082	2.0001	2.0001	2.00016	3.0021	2.0025	1.99926	1.99326	1.99962	1.99944	1.9992
1.99944	3.89346	2.00052	2.0001	2.0001	1.99926	2.89728	2.00022	2.00064	1.99506	1.99992	2.00022	2.00028
2.00022	2.01306	1.99752	2.00004	2.00004	1.9995	2.01324	2.00082	1.99878	2.03058	2.0001	2.00022	1.99968
2.00016	2.00052	2.001	2.0001	1.99938	1.99998	4.08834	1.99758	2.00094	2.00046	2.0001	2.00016	2.0004
2.00016	2.00052	2.0007	1.99938	2.0001	1.99926	3.0012	2.0013	2.00052	1.9995	2.00034	1.99944	2.00016
1.99938	3.987	2.00016	2.0001	2.00004	2.0001	2.89794	2.00172	1.99902	1.97328	1.9998	2.00022	1.99944
2.96388	4.10946	2.00058	2.00016	2.0001	2.00196	2.99928	1.99752	2.00076	2.00268	2.004	2.00016	1.9995
2.03622	3.8907	1.998	2.00016	2.0001	1.99944	4.1007	2.00154	2.00004	2.0247	1.99482	1.9986	2.0004
2.00058	3.99954	2.00004	2.0001	1.9998	1.99944	3.00222	1.9989	1.99782	1.99992	2.00088	2.00106	2.00004
1.99938	7.1034	2.00064	2.0001	1.99968	2.00118	2.89818	1.99854	2.00304	1.98036	1.99998	2.00016	1.99974
2.00022	6.8976	2.0001	2.00016	2.00262	1.99878	4.09932	2.00358	1.99686	1.99242	2.00034	2.00016	1.99992
2.00022	6.1092	1.99998	1.99932	1.99962	1.99932	1.9137	1.99818	2.00076	1.99908	1.99998	1.99938	1.99968
2.00016	3.99924	1.99782	2.00016	1.99956	2.00082	3.08898	2.00004	1.99956	2.0001	1.99992	2.00016	2.00058
1.99938	1.90722	2.00232	2.0001	1.9998	1.9995	2.89758	2.00124	1.99956	1.99638	1.99974	2.00022	1.99962
2.00028	1.99734	2.0001	2.00004	1.99956	2.00124	4.10106	1.99956	2.00292	2.00274	2.00004	2.00022	1.99938
2.0001	4.09602	1.99794	2.0001	1.99974	2.00028	3.00186	1.9998	1.99914	2.0016	2.00088	1.99938	2.00022
2.00016	4.00134	2.00022	2.0001	1.99974	1.99926	2.99952	1.9971	1.99962	1.99818	1.96758	2.00028	2.00112
3.06672	1.90368	2.00028	1.99938	1.9998	1.9989	2.89746	2.00202	2.00058	2.00124	2.03112	2.00022	2.00034
1.935	1.99998	2.00028	2.00016	1.99968	1.99998	4.10016	1.99944	2.00088	1.99836	2.00022	2.0001	2.00004
1.99794	4.09446	2.00034	2.00004	2.00262	2.00136	3.00252	2.0028	1.99986	2.001	2.00052	1.9995	1.99908
2.0001	6.0018	1.99842	2.00016	1.99956	1.99932	2.89692	1.99806	1.9989	1.99962	1.9998	2.00016	2.00136
2.00016	3.89004	2.00064	2.0001	1.99968	2.00088	2.01228	2.00058	2.00034	2.00148	1.99986	2.00016	2.00046
2.00016	3.99882	2.00064	2.00004	1.99956	1.99902	4.08912	1.99944	1.99998	1.99794	1.99992	2.00016	1.99896
1.99932	5.1147	2.00016	1.99938	1.99968	1.99956	3.00156	2.00022	1.99872	2.0007	2.0004	1.9995	1.99866
2.00022	1.90152	1.99806	2.00016	1.99956	2.00154	2.89806	1.99848	2.00148	1.9998	1.99974	2.00016	2.00004
2.00022	3.08982	2.00052	2.0001	1.9998	1.9986	2.9994	2.00346	2.00034	2.00076	2.0094	2.00022	2.001
2.0001	6.006	2.00262	2.00016	1.99974	1.99974	3.00156	1.9989	1.99884	1.99872	1.96254	2.00016	1.99974
1.99938	1.90344	1.99824	2.0001	2.00274	2.00016	2.8974	1.99986	2.00124	2.00154	2.02662	1.99944	2.00028
2.00028	1.99752	2.00076	2.00004	1.99944	2.0013	4.10052	1.99734	2.00082	2.03172	2.0013	2.00022	1.99998
2.00016	9.1014	2.00028	2.0001	1.99974	2.0001	1.914	2.00166	1.99896	1.96716	2.0019	2.00022	2.00112
2.9631	3.88716	1.99806	1.99938	1.9995	1.99842	3.08802	2.00076	1.998	1.99956	1.99788	1.99944	1.998
2.03622	8.9982	2.00046	2.0001	1.9998	2.00094	2.8983	1.99788	2.00244	2.02986	2.00028	2.00022	1.99974
2.00064	2.01198	2.0001	2.00016	1.9995	1.9998	4.10046	2.00226	2.00046	1.9746	1.9995	2.00022	2.00196
2.00022	4.0905	2.0028	2.00016	1.99974	2.001	3.0018	1.99986	1.9995	2.02506	2.00064	2.00016	1.99962
2.00022	1.9134	1.9983	2.00004	1.99968	1.99986	3.00066	2.00064	1.99956	1.9725	1.99986	1.99944	2.0004
2.00016	1.9977	2.00088	2.0001	1.99986	1.99986	2.89602	2.00046	2.00118	1.98816	1.96482	2.00022	1.99974
1.97616	6.0972	1.9983	1.9998	2.00262	2.00022	4.10232	1.99998	2.00016	2.03874	2.03496	2.00016	2.00088
2.02344	1.9047	2.00076	1.99962	1.99962	1.99992	3.0006	1.99992	2.00004	2.001	1.9998	2.00016	1.99944
2.0001	1.99824	2.00058	2.00016	1.99962	1.99836	2.89788	2.00034	1.99794	2.00664	2.0004	1.99956	1.9983
2.00016	2.00064	1.99836	2.00016	1.99968	2.00058	2.01174	2.00094	1.99842	1.96518	2.00028	2.00016	1.99992
3.06666	2.0007	2.00274	2.00004	1.99956	1.99932	4.08924	1.99854	1.99986	2.0244	1.99962	2.00022	2.00022
1.935	3.98652	1.99842	2.0001	1.99974	2.00226	3.00168	2.00016	1.99914	1.99968	1.9995	1.99974	1.9995
1.99794	3.10806	2.00106	2.0001	1.99962	1.99836	2.89716	1.99926	2.00382	2.00262	2.00052	1.99992	2.00184
2.0001	4.89474	2.00016	1.99932	1.9998	2.00082	3.0009	1.99992	2.00064	1.9695	2.00028	2.00022	1.99914
2.00016	2.01168	1.99968	2.00016	2.00268	1.9989	4.09974	2.00136	1.99998	1.99818	1.96974	2.00022	1.99932
2.00016	3.98676	2.00028	2.0001	1.9998	2.00166	3.00156	1.99944	1.99842	1.99968	2.02992	1.99938	2.00016
1.99944	2.01192	2.00094	2.0001	1.9995	1.99968	2.89866	1.9995	2.00124	1.99572	1.99962	2.00028	2.00154
2.00022	3.98718	1.99716	2.0001	1.99968	1.99998	4.09932	1.99998	2.00082	2.00586	2.0004	2.00022	1.99944
2.00022	2.01516	2.00112	2.0001	1.99968	2.00118	1.91442	2.001	1.99668	2.00148	2.00004	2.00016	1.99944
2.0001	1.99776	1.99998	2.0001	1.99974	1.99938	3.08784	2.0001	2.00022	2.02662	1.9998	1.99944	1.99908
1.99944	3.9873	2.001	1.99938	1.99962	1.99872	2.89758	1.99854	2.00022	2.00016	2.00034	2.00028	1.99968
2.00022	2.0148	2.00058	2.00016	1.99974	2.00034	4.1004	2.00082	2.00178	1.97592	1.99944	2.0001	1.99806
2.00016	6.096	1.99758	2.0001	1.9995	2.00148	3.00222	2.00034	1.99722	1.99914	2.00022	2.00022	2.00172
2.9631	7.8906	2.00028	2.00016	2.00274	1.99998	3.00078	1.99962	2.00244	1.9983	2.00286	1.9995	2.00064
2.01822	2.01372	2.00034	2.0001	1.99956	1.99938	2.89638	2.00082	1.99884	2.02644	1.99638	2.00016	1.99806
2.01864	1.99974	2.00052	2.00004	1.99968	1.99902	4.10118	1.99938	2.00028	2.00028	2.00112	2.00022	2.00028
2.00022	3.98454	2.00064	2.0001	1.99956	2.00118	3.00102	1.99902	1.99932	1.97604	1.99998	2.00016	2.001
2.00016	8.1114	1.9983	1.99938	1.9998	2.00004	2.89788	2.00088	2.00064	1.99578	1.99956	1.99944	1.9986
1.99944	5.00106	2.00034	2.0001	1.9995	1.99914	2.01264	2.00034	2.00136	1.98996	1.97478	2.00022	2.00034
2.00016	3.89046	2.001	2.0001	1.9998	2.00064	4.08798	2.00058	2.00106	2.01474	1.99722	2.00022	2.00142
2.00022	4.99788	2.00082	2.00016	1.99968	1.99908	3.00276	1.99902	1.99722	2.02332	2.00076	1.99944	1.99788
2.00016	2.01192	1.99752	2.0001	1.9998	2.00142	2.89806	1.99914	1.99998	2.00676	1.99662	2.00022	2.00172
2.00022	2.001	2.00178	2.0001	2.0025	1.99884	2.9985	2.001	2.00202	1.96488	2.00142	2.00022	1.99986
2.96292	2.00082	1.99812	1.99938	1.99968	2.0007	4.10196	1.99938	1.99968	2.0085	2.00238	2.00016	1.99908
2.03712	6.099	2.00064	2.0001	1.99956	1.99896	3.00036	2.00052	2.00028	2.02026	1.99842	2.00022	2.001
1.99968	3.88854	2.00142	2.00016	1.99968	2.00082	2.89764	2.0004	1.9989	1.99974	1.99968	2.00016	1.9998
2.00028	6.1092	2.00022	2.00016	1.99962	1.99968	4.10178	1.99848	2.00064	2.00286	1.99956	2.00016	1.99944
2.00022	3.99948	1.99788	2.00004	1.99974	1.99992	3.00078	2.00142	1.99926	1.9698	2.0016	1.9995	2.00088
2.0001	1.90764	2.0004	2.0001	1.99956	2.00094	2.89848	1.99728	1.99986	1.99908	1.99872	2.00016	1.9998
1.99944	7.0962	2.00118	2.00016	1.99986	1.9986	4.0995	2.0022	2.00064	1.99992	2.00124	2.00022	1.99944
2.00028	6.9966	2.00028	1.99932	2.0025	2.00172	3.00204	1.99878	2.00016	1.9989	2.00082	1.99938	1.99956
2.00016	2.8905	2.00028	2.0001	1.99956	1.99914	2.8977	2.00184	1.99926	2.0004	2.02566	2.00022	2.00034
2.00022	3.00168	2.00058	2.00016	2.0001	1.99962	2.01198	1.99932	2.00106	2.00052	2.00592	2.00022	1.99896
1.99932	5.10888	1.99698	2.00004	2.0001	2.0016	4.08906	1.99944	2.00016	1.99944	1.96986	2.00016	2.00046
2.00022	1.90464	2.00094	2.0001	2.0001	1.99872	3.00204	2.00046	1.99986	1.99524	2.02446	1.99938	1.99986
2.96394	2.00076	2.00076	2.00004	2.0001	2.00046	2.89686	1.99764	1.9989	2.00508	2.00538	2.00028	2.00232
2.03628	4.09602	2.00034	1.99938	2.00004	1.9995	2.99994	2.00148	2.00106	2.001	1.99476	2.00022	1.99896
1.99974	7.8882	2.00076	2.00016	2.0001	1.99932	4.101	1.9992	1.9992	2.00286	2.00088	2.0001	2.00028
2.00022	3.10236	2.00016	2.0001	2.0001	1.99956	3.0021	2.00268	2.00094	2.02446	1.99998	1.9995	1.99842
2.00016	4.00602	1.99776	2.00016	1.99932	2.001	2.8971	1.99752	1.99872	2.00028	2.00016	2.00022	1.99938
2.00016	1.90722	1.9998	2.00016	2.00016	2.00082	4.10154	2.0007	2.00022	1.9998	1.99986	2.00016	2.00028
1.99932	3.09102	2.00106	2.00004	2.0001	1.99896	1.91208	2.00178	1.99974	1.9731	1.9998	2.00022	2.0025
2.00028	2.99742	2.00034	1.99932	2.00004	2.00106	3.08928	1.99866	2.00052	2.00172	1.97346	1.9995	1.99752
2.00022	3.99744	2.00112	2.00022	2.0001	1.99926	2.89698	2.00094	2.00112	1.9971	2.02644	2.00022	2.0022
2.00016	6.0078	1.99944	2.0001	2.00004	2.00016	4.10142	2.0004	1.99872	2.00166	2.00004	2.00016	1.9998
2.00022	3.89172	1.99776	2.0001	2.0001	1.99932	3.00072	1.99848	2.0007	1.99602	1.9998	1.9995	1.9983
3.06666	2.01294	2.00082	2.0001	2.0001	2.0019	3.00102	1.9989	2.00004	2.0013	2.00022	2.00016	2.00274
1.93422	2.00076	1.99998	2.0001	1.99938	2.00076	2.89728	2.00154	1.99968	1.9995	2.00004	2.00028	1.99914
1.99872	3.98382	2.00118	1.99932	2.0001	1.99968	3.00246	1.99944	1.99992	2.00178	2.00016	2.00022	1.99998
2.00016	2.01348	2.00016	2.00016	2.0001	1.9992	2.89836	2.00124	2.0004	1.99932	2.00028	1.99938	1.99956
2.00016	4.09776	2.00028	2.0001	2.0001	1.99932	2.01162	2.00034	2.00016	2.001	1.99956	2.00028	1.99986
2.0001	1.90578	2.0001	2.0001	2.00004	2.00118	4.08864	2.00052	1.9989	1.99698	2.00064	2.00022	1.9995
1.99944	4.0875	1.9977	2.00016	2.0001	2.0001	3.0018	1.9959	2.00046	2.001	1.97244	2.0001	2.0022
2.00022	2.8986	2.00064	2.0001	2.0001	1.99938	2.8974	2.004	2.0001	2.00208	1.9983	1.9995	1.9989
2.0001	2.9982	2.00058	2.0001	2.00004	2.00094	2.9988	1.99944	2.00058	1.99734	2.0001	2.00022	1.9989
2.00016	2.01282	2.00112	1.99938	2.0001	1.99944	4.10106	1.99944	1.99962	2.00142	2.0031	2.00016	1.9998
1.99944	3.09162	1.99776	2.0001	1.99938	2.00106	3.00216	2.00112	2.00088	2.00076	1.98342	2.00022	1.99998
2.96388	5.00622	2.00016	2.00016	2.0001	1.99896	2.89842	1.99656	1.99944	1.9995	2.0145	1.9995	2.00166
2.03622	6.9996	2.00172	2.00016	2.0001	1.99944	4.09962	2.00232	1.99956	2.00136	2.00118	2.00016	2.00052
2.00052	2.8899	1.99794	2.00004	2.0001	1.99938	1.91346	1.99962	2.00064	1.99956	1.9983	2.00016	1.99866
1.99944	4.10934	2.00082	2.0001	2.00004	2.0016	3.08802	1.9986	2.00022	1.99392	2.0061	1.99944	1.9998
2.00022	1.90752	2.00148	1.99938	2.0001	2.00088	2.89848	2.00286	1.99968	2.034	2.02122	2.00022	2.00178
2.00016	7.0932	2.0004	2.00016	2.0001	1.9995	4.09986	1.99824	1.99932	2.00022	1.97682	2.00022	2.00028
2.00016	1.90428	1.99764	2.0001	2.00004	1.99896	3.00312	2.00022	2.00058	1.9797	1.9983	2.00016	1.99902
1.99938	6.9852	2.0007	2.00016	1.99932	2.00082	2.9994	2.0007	2.0013	1.9905	1.99764	1.99944	1.99926
2.00016	3.10542	2.00028	2.0001	2.0001	2.00088	2.8971	1.99944	1.99806	2.00058	2.00214	2.00022	1.99926
2.00016	2.89572	1.998	2.0001	2.0001	1.99884	4.10232	2.00022	2.00076	2.00364	1.99998	2.00016	2.00226
2.00016	9.1086	2.00082	2.0001	2.0001	1.99938	3.00054	2.00004	2.00016	2.001	1.9977	2.00016	1.99806
3.06666	5.99976	2.00136	1.99938	2.0001	2.00148	2.89794	2.00034	1.99962	2.03166	2.00088	1.9995	1.99956
1.935	1.90464	1.99794	2.0001	2.0001	1.99878	2.01216	1.99848	2.00094	1.96482	2.00142	2.00022	2.00244
1.998	5.09826	2.00106	2.00016	2.0001	1.99986	4.08762	2.00004	1.99914	2.00358	1.98714	2.00016	1.99992
2.0001	1.90488	2.00028	2.0001	2.0001	1.99974	3.00252	2.00022	2.001	2.02464	2.01354	2.00016	1.99932
2.00022	1.998	1.99782	2.0001	1.99932	2.00118	2.89758	1.9986	1.99968	1.99962	2.0004	1.9995	2.00046
2.00016	6.0954	2.00106	2.0001	2.0001	2.00082	2.99898	2.00094	1.99992	2.0031	2.00334	2.00016	1.99956
1.99932	8.0022	2.0016	1.99932	2.0001	1.99962	4.10208	2.00058	1.99968	1.9671	1.99434	2.00016	1.99956
2.00028	6.999	1.9983	2.00016	2.0001	1.99878	3.00078	2.00046	1.9998	2.0064	2.00088	1.99896	2.00016
2.00016	2.99448	2.00058	2.0001	2.00004	1.99926	2.89788	2.00022	2.00094	2.02344	2.00022	2.0007	1.99932
2.00016	2.99778	2.00118	2.0001	2.0001	2.0022	4.10124	2.00082	1.99962	1.9995	1.99974	2.00022	2.00004
1.99884	1.91046	1.99716	2.0001	2.0001	1.99968	1.9125	1.99902	2.0001	1.97598	2.0007	2.00022	1.99998
2.00076	1.99848	2.00112	2.0001	2.0001	1.9983	3.08814	2.0013	1.99914	1.99362	1.99446	1.99944	2.00004
3.06678	4.09068	2.0013	2.0001	2.0001	2.00184	2.89836	1.99908	2.00052	2.03016	2.02464	2.00022	2.00166
1.93494	4.00566	2.00058	1.99938	1.99932	1.99944	4.10106	1.99938	2.00016	1.97832	1.98216	2.00022	1.9986
1.99872	1.90482	1.9974	2.00016	2.0001	1.9998	3.0018	1.99956	2.0004	2.02254	1.99596	2.00016	1.9998
2.0001	4.0965	2.00058	2.0001	2.0001	1.99884	2.99976	2.00112	1.99938	1.97316	2.00154	1.9995	2.00004
1.99932	3.88794	2.00094	2.0001	2.0001	2.00004	2.89734	1.99908	2.00088	2.00172	1.99596	2.00022	2.00148
2.00028	12.114	1.99992	2.0001	2.0001	2.00016	4.10016	1.99938	1.99992	2.0016	1.99074	2.00016	1.99926
2.00022	6.999	2.00082	1.9998	2.00004	1.99992	3.00144	1.9998	1.99998	2.02296	2.01348	2.00022	2.00076
2.00016	4.99872	1.99782	1.99968	2.00004	1.99926	2.8992	2.0013	2.00052	2.0007	1.99944	1.9995	1.99788
1.99944	3.999	2.00028	2.00016	1.99998	2.00052	2.01114	2.00088	1.9989	1.9725	2.00136	2.00016	1.99992
1.97556	2.99652	2.00076	2.00004	1.99944	2.00064	4.08942	1.99782	1.99914	1.99686	1.96902	2.00022	2.001
2.0247	5.00454	2.00082	2.0001	2.0001	1.99962	3.0009	1.99974	2.00106	2.0058	2.03226	2.00004	2.001
3.06672	2.9967	2.00088	2.00016	2.0001	2.00082	2.89782	2.00202	2.00196	2.00136	1.99932	1.99962	1.99926
1.935	3.8937	1.9977	2.00004	2.0001	1.99914	3.0003	2.00046	1.99668	2.03112	1.9983	2.00016	1.99992
1.99866	7.1106	2.0004	1.99938	2.0001	1.99908	4.10058	1.99968	2.00154	1.95498	2.00016	1.99944	1.99956
1.97826	3.99804	2.001	2.00016	2.0001	2.00076	3.00042	1.99872	1.99974	2.02008	2.00058	2.00022	1.99962
2.02128	1.90668	1.9998	2.0001	2.00004	1.99956	2.89956	2.00028	1.99968	2.00016	1.9992	2.00022	2.00022
2.0001	6.0858	2.00064	2.00016	2.0001	2.00172	4.09932	2.001	2.00046	2.00286	1.98456	2.00016	2.00022
2.00016	1.91262	1.99788	2.0001	1.99956	1.9983	1.91442	1.99968	1.99974	1.9575	2.04984	1.99944	2.00124
1.99944	10.0962	2.0004	1.99938	1.99974	2.00106	3.08706	2.00028	1.9986	2.0391	1.96968	2.00022	1.99818
2.00016	5.99784	1.99788	2.00016	1.99962	1.9989	2.89824	1.99974	1.99998	2.00076	2.00424	2.00016	2.001
2.00022	6.0006	2.00154	2.0001	1.9998	2.00082	4.09998	2.00028	2.0019	2.0001	2.03154	2.00022	1.9998
2.00022	5.99952	2.00034	2.0001	1.99962	1.99956	3.00354	1.99944	1.99866	1.97514	1.96278	1.99944	2.00046
1.99938	1.9065	1.9983	2.00016	1.99962	2.00082	2.9991	1.99914	2.00148	1.9986	1.99902	2.00022	2.00022
2.96394	4.09356	2.00112	2.00004	1.99974	1.99962	2.89746	2.0013	2.00118	2.00388	1.99938	2.00022	1.99896
2.03616	6.0012	2.00148	1.99962	2.00262	2.00016	4.10016	1.99914	1.9995	2.0016	1.99944	2.00016	2.00112
2.00058	7.0026	1.99782	1.99986	1.99944	1.99872	3.00114	2.00082	1.99824	2.02068	2.00088	1.99944	1.9998
1.99938	1.90416	2.00112	2.0001	1.9998	2.00106	2.89926	1.99944	2.00172	1.97388	1.99932	2.00022	1.99974
2.00016	4.98318	1.99782	2.0001	1.9995	2.00082	2.01138	2.00064	1.99944	1.99758	1.99986	2.00016	1.99932
2.00022	2.01204	2.00082	2.00016	1.99962	1.99824	4.08906	1.99998	1.9989	1.99902	1.99902	1.99944	1.9998
2.00016	2.00136	2.00088	2.0001	1.99968	2.00064	3.00066	1.9986	2.0001	1.99956	4.13382	2.00022	1.9992
1.99932	7.1262	1.99836	2.0001	1.99974	1.99944	2.89824	2.00112	2.00046	2.00064	1.87158	2.00022	2.0028
2.00028	2.99454	2.00166	1.99938	1.99962	2.00106	2.99994	1.99896	2.00208	2.00028	4.12722	2.00016	1.99878
2.00022	1.88304	1.99812	2.0001	4.13754	1.99914	2.85996	2.00118	1.99926	1.9992	3.9828	1.9995	1.99974
2.0001	3.11598	2.00112	2.00016	1.86864	1.9998	4.13562	1.99962	1.99854	2.00046	1.88946	2.00022	1.99998
2.96316	2.86116	2.00124	2.0001	1.99536	2.00094	3.00222	2.00052	2.00022	1.99992	3.96744	2.00016	1.9998
2.01306	3.14028	1.998	2.0001	1.9995	1.99932	2.86326	1.99986	2.00058	2.00058	6	2.00022	2.00094
2.02374	2.86128	2.00106	2.0001	1.9995	2.00004	2.01612	1.99962	2.00034	1.99974	6.0006	1.9995	1.9998
2.00022	2.01606	2.00118	1.99938	1.99974	2.00076	4.12164	1.99962	1.99974	2.00058	8.0004	2.00016	1.99998
1.99944	2.00094	1.99764	2.00016	2.00256	2.0007	3.00144	2.00076	2.00016	1.99998	5.99772	2.00022	1.9989
2.0001	8.1252	2.0013	2.0001	1.99962	1.99986	2.85852	1.99992	1.9995	2.0004	6.0036	1.9998	1.99986
2.00022	2.99532	2.00106	2.0001	1.99956	1.99842	2.99844	1.99914	2.00088	1.99968	4.83504	1.9998	2.00118
2.00022	5.99988	1.99818	2.0001	1.99962	2.00076	4.13892	2.00004	1.99914	1.9992	2.0217	2.00022	1.99968
1.99932	4.85748	2.00196	2.00016	1.99938	2.00106	3.0051	2.00118	2.00112	2.00052	2.00118	2.00022	1.9992
2.00028	2.02134	1.99734	1.99926	1.99986	1.99908	2.85954	2.001	1.99896	2.00064	2.00184	1.99944	2.00022
2.00022	6.1248	2.00058	2.00022	1.99962	1.9995	4.1364	2.0016	2.00046	1.99992	1.99704	2.00022	2.00094
2.00016	1.88196	2.0007	2.0001	1.99968	2.00064	1.88418	1.99788	1.99986	1.9995	2.0004	2.00022	1.99956
2.96322	1.99488	2.00136	2.00016	6.135	1.99998	3.1167	1.99992	2.00028	1.99524	2.00088	2.00016	1.99962
2.01288	1.998	1.99824	2.00004	6.0006	1.99944	2.86296	2.00166	1.99926	2.03622	1.99932	1.9995	2.0016
2.02392	4.11864	2.00148	2.00016	6.0006	2.00124	4.13628	1.99944	1.99974	1.97124	1.9776	2.00022	1.99842
2.00022	3.00396	1.99782	2.0001	8.0004	1.99896	3.00234	1.99842	2.00124	2.0289	2.03154	2.00016	2.0004
1.99932	2.86098	2.00178	1.99938	6.0006	2.00136	3.00072	2.00076	1.9986	1.96824	1.99056	2.00016	2.00118
2.00022	2.01618	1.9983	2.0001	6.003	1.99896	2.85936	2.0013	2.00022	1.99974	2.0028	1.9995	1.99872
2.00022	6.1242	2.00076	2.0001	4.82982	1.99974	4.13922	2.00124	2.00004	1.99902	1.99806	2.00022	2.0013
2.00016	6.0006	1.99914	2.00016	2.02032	2.0013	3.00204	1.9965	1.99992	1.9989	2.0019	2.00016	1.99656
1.99938	2.9979	2.00052	2.0001	2.00076	2.00016	2.8599	2.00106	1.99944	2.00124	2.00022	1.9998	2.0031
2.00028	1.87944	2.00106	2.0001	2.00004	2.00022	2.01504	2.00208	2.00148	2.0013	1.99866	1.99986	1.99998
1.9998	5.12334	1.99806	1.99938	1.99986	1.99848	4.12212	1.99926	1.99938	1.99986	1.9989	2.00022	1.99914
3.0672	6.0018	2.001	2.00016	1.99992	1.9998	3.00246	1.99818	1.99944	1.99938	2.0001	2.00016	2.0019
1.93506	5.85294	2.00088	2.00016	2.00022	2.0013	2.85864	2.00094	2.00088	2.02992	2.04864	1.9995	1.99914
1.99872	5.99802	1.99878	2.0001	1.99974	1.99896	3.00042	2.00106	1.99914	1.96986	1.95348	2.00022	2.00022
1.99938	4.14174	2.0007	2.0001	2.00004	2.00028	4.13808	2.00064	2.00112	2.00412	1.99914	2.00016	1.99926
1.97862	1.88622	1.99812	2.00016	2.0001	1.99992	3.00312	1.99932	1.99836	2.00148	2.00088	2.0001	2.00076
1.9932	1.99722	2.00214	1.99938	1.99986	2.00082	2.86032	1.9983	2.0004	2.022	1.99836	1.9995	1.99938
1.99992	1.99836	1.9977	2.0001	1.9998	1.99902	4.13784	2.00016	2.00034	2.0028	2.00202	2.00022	2.00076
1.99908	3.12192	2.0013	2.00016	2.0001	2.00094	1.88082	2.00262	2.00016	1.968	1.99848	2.00016	1.99848
1.99998	5.00022	2.00106	2.0001	1.99986	1.99914	3.12012	1.99794	2.00118	2.00226	2.001	1.99944	2.00196
2.00046	3.8568	1.99842	2.0001	1.99992	2.00004	2.86068	2.00064	1.9992	2.02722	2.0016	2.00022	1.998
2.00034	2.99748	2.0013	2.0001	2.0031	1.9992	4.13724	2.0001	1.99986	1.99998	1.9986	2.00016	2.00184
1.91064	5.00172	1.99806	1.99938	1.99974	2.00064	3.00264	1.9998	2.00076	1.97502	2.02002	2.00022	1.99896
1.9974	2.02176	2.00148	2.00016	1.99992	1.99932	2.9994	1.9992	1.99998	1.99392	1.9665	1.9995	2.0016
2.00142	4.12404	2.0013	2.0001	1.99998	2.0007	2.86182	2.00064	1.99914	2.03106	2.02032	2.00022	1.99662
1.99842	3.85458	1.99812	2.0001	1.99974	2.00058	4.13478	2.00052	2.00028	2.00004	1.99302	2.00016	2.00118
2.00034	4.14516	2.00088	2.0001	1.99998	1.99914	3.00396	1.99932	2.00034	1.99974	2.00004	2.00016	2.00118
1.99932	1.8822	2.00094	2.0001	1.99992	1.99962	2.86074	1.99986	1.99914	1.97472	2.0001	1.9995	1.99848
2.00148	1.99464	1.99782	1.99932	1.99986	2.00016	2.01636	2.00022	2.00016	2.00052	2.00046	2.00022	1.99938
1.9989	3.97842	2.00142	2.00016	1.99974	1.99974	4.12032	2.00016	2.00034	2.02458	1.9992	2.00016	2.0016
2.00016	2.02206	1.99812	2.00016	2.00004	2.0001	3.00252	1.9983	1.9995	1.99962	1.99962	1.99938	2.0004
1.99974	2.00112	2.0016	2.0001	1.9998	2.00106	2.86098	2.00124	2.00064	2.00016	1.99308	2.00028	2.00016
1.9998	1.9983	2.0007	2.0001	1.99992	1.99998	2.99868	2.001	1.99914	1.97316	2.01066	2.00022	1.99986
2.9883	2.00058	2.00112	1.99938	1.9998	2.00052	4.13892	1.99974	2.00064	2.00256	1.99656	2.00016	1.99998
2.013	3.97824	1.99722	2.00016	1.99992	1.9995	3.00288	1.99908	2.00052	2.00364	2.00094	2.00022	2.00118
1.99926	4.13742	2.0007	2.00016	2.00004	1.99992	2.85978	1.99998	1.99878	2.02134	1.99866	2.00016	1.99764
1.99992	1.88832	2.00136	2.00016	1.99974	2.00118	4.13526	2.0007	2.00082	2.00688	2.00262	2.00016	1.99932
2.001	1.9974	1.99812	2.0001	1.99992	1.9992	1.88538	2.00034	2.0001	1.95474	2.0022	1.9995	1.998
1.99938	1.9983	2.00082	2.0001	2.0031	1.99938	3.11826	1.9995	1.99956	2.03826	1.99548	2.00022	2.0019
1.99986	2.0004	2.00112	1.99914	1.9998	2.00034	2.86068	2.0004	2.00004	2.00016	2.00238	2.00022	1.99986
2.0007	2.00034	1.99884	2.00034	1.99974	2.00022	4.13874	1.99986	1.99944	1.99986	1.99806	1.99944	1.99752
1.99956	4.09098	2.00082	2.00016	1.99992	1.99914	3.00078	1.99902	2.00124	2.00274	2.01234	2.00022	2.0016
1.99962	3.89754	1.9986	2.0001	1.9998	2.00154	2.9985	2.00112	1.99986	1.96926	2.01336	2.00022	2.00004
1.99974	6.1098	2.00094	2.0001	1.99986	1.99902	2.86182	1.99944	1.99986	1.99836	1.9731	2.00016	1.99938
3.09228	1.90494	2.001	2.0001	1.9998	2.001	4.13496	2.00064	2.00028	2.001	2.00172	1.99944	2.00052
1.9104	3.98502	1.99854	1.99932	1.99998	1.99902	3.0048	1.99938	1.99932	1.99398	1.99974	2.00022	1.99794
1.99716	2.0124	2.00082	2.00016	1.9998	2.00058	2.8587	1.9998	1.99998	2.00622	2.0016	2.00016	1.99884
2.0013	5.98758	1.9986	2.00016	2.00004	1.99938	4.12068	2.00046	1.99992	2.00052	1.99848	2.00016	2.00064
1.99872	3.99888	2.00094	2.00016	1.99974	1.99728	3.00312	2.001	2.00136	2.00298	2.004	1.9995	2.00034
1.99986	5.99964	2.0004	2.0001	1.99986	2.00352	2.86176	1.99896	1.99968	2.02446	1.99614	2.00022	2.00034
2.00094	2.01294	2.00088	2.0001	1.99992	1.9992	2.9982	2.00052	1.99716	2.00052	1.97376	2.00016	2.00028
2.00028	4.09878	1.99872	1.99938	1.99992	2.00106	4.13748	1.99902	2.00232	1.97352	1.99758	2.00016	1.99932
1.99872	6.0006	2.0007	2.00016	1.99986	1.99914	3.00354	2.00052	2.00004	1.99572	2.00076	1.9995	1.99938
2.0007	2.99406	2.001	2.0001	1.99992	2.0004	2.86044	1.9995	1.99728	2.00178	2.0001	2.00022	2.00052
2.0019	3.00066	1.99878	2.0001	2.00268	1.99974	4.13772	2.001	2.00178	1.99902	1.99938	2.00016	1.9986
3.12354	1.9095	2.00112	2.0001	1.99986	1.99932	1.88286	1.99932	2.00124	2.00064	2.00064	1.99944	2.00184
1.88016	4.08768	1.99896	2.0001	1.99986	1.99956	3.1167	2.00004	1.9995	2.00442	1.99998	2.00022	1.99878
1.99494	3.00306	1.99836	1.99932	1.99968	1.99944	2.86002	2.00016	1.99962	2.02338	1.99944	2.00022	2.00076
2.0001	5.00412	2.00064	2.00016	1.99986	2.00172	4.13904	2.00028	1.9995	1.99974	2.00058	2.00022	1.99884
1.99992	9.8892	2.00094	2.0001	1.99986	1.99932	3.00372	1.99968	1.9989	2.00646	1.99938	1.99944	2.0016
2.00076	2.0133	2.0007	2.00016	1.9998	1.9995	2.99982	2.00034	2.00016	1.9656	1.96902	2.00022	1.9983
2.00016	6.0978	1.99902	2.0001	1.99986	2.00058	2.85888	2.00016	1.9998	2.00412	2.03046	2.00022	2.00076
1.99968	3.99084	2.001	2.0001	1.99992	1.99968	4.13778	1.99926	2.00154	2.02428	2.0007	2.00016	1.99908
2.00028	8.0082	2.00064	2.0001	1.9998	1.99998	3.0033	2.00094	1.99854	1.97802	1.99944	1.9995	2.00052
2.00034	11.8896	1.9983	1.99938	1.9998	1.99914	2.8602	2.0016	2.00256	2.02392	2.00064	2.00022	1.99956
2.00052	2.01198	2.00106	2.96784	1.99998	2.00184	2.01618	1.9986	1.99956	1.96842	2.00016	2.00022	1.99992
1.99884	2.00064	1.99836	2.03598	1.9998	2.00046	4.11846	2.00082	2.00022	2.02902	1.9998	1.99944	2.00022
3.12498	2.00034	2.00058	2.0004	1.99992	2.00004	3.0042	1.99944	1.99926	1.97976	2.00004	2.00022	1.99908
1.8786	3.9867	2.00076	1.99992	1.99986	1.99956	2.859	2.00034	1.99836	2.02104	1.99938	2.00016	2.00184
1.99662	2.01246	1.99836	2.00004	2.00274	1.99932	2.99964	1.99668	2.00274	1.977	2.00706	2.00022	1.99914
1.99986	3.98688	2.00076	1.99998	1.99962	1.99998	4.14018	2.0025	1.9989	1.9944	1.99266	1.99944	1.99992
1.99992	2.01558	1.9986	1.99998	1.99974	2.00022	3.00174	2.00034	2.00076	2.00034	2.00082	2.00022	1.99974
2.0007	4.09506	2.00052	2.00004	1.99974	1.99944	2.85762	2.00046	1.99938	2.02824	1.99974	2.00022	2.0004
1.99818	6.8922	2.00082	1.99998	1.9998	2.00028	4.13748	1.9995	1.99998	1.99962	1.9998	2.00016	2.0007
2.0004	4.99848	1.9986	1.99998	1.99974	2.0007	1.88262	2.0013	2.00046	1.9722	1.99926	1.9995	1.9998
2.00016	2.01342	2.001	1.99998	1.99998	1.99908	3.12222	1.99944	1.9983	2.00286	2.00118	2.00022	1.99956
2.00058	4.08798	2.00064	1.9992	1.99986	1.9995	2.86008	1.9995	1.99932	2.0253	1.99986	2.00016	1.99962
2.00034	3.90012	1.9986	2.0001	1.99986	2.00088	4.13646	1.99824	2.00088	1.99968	2.00034	1.9995	2.0004
1.99914	3.99978	2.0007	2.00004	1.99974	1.99968	3.00234	2.00106	2.00058	1.9806	1.99968	2.00022	1.99986
2.98008	3.10524	2.0007	2.0001	1.99986	2.00076	3.00246	1.99854	1.99944	1.9941	1.96764	2.00016	2.0007
2.01978	2.89584	1.99848	2.00004	1.99992	1.99902	2.859	2.00208	2.00094	2.00064	2.03166	2.00022	1.9986
2.00076	4.10736	2.00058	2.00004	2.00268	2.00052	4.13772	1.99716	1.99884	2.02464	2.00076	1.9995	1.9992
2.00028	3.9942	2.00124	2.00004	1.99962	1.9995	3.0018	2.00202	2.0001	2.00028	1.99956	2.00022	2.00154
2.0004	1.91022	1.9983	1.99998	1.9998	2.00058	2.86032	2.00136	1.99992	2.00856	2.00016	2.00016	2.0001
1.99764	2.00046	2.00064	2.00004	1.99962	2.00046	2.01462	1.9992	1.9998	1.9611	2.00046	2.00016	2.00052
2.00028	3.98466	2.00046	2.00004	1.99992	1.99878	4.12176	2.00004	2.0007	2.00322	1.9995	1.99944	1.99902
2.00022	2.013	2.0007	1.99998	1.99974	2.00094	3.00372	2.001	1.99974	1.99332	2.00004	2.00022	2.00022
1.99836	4.09776	2.00094	2.00004	1.99992	1.99848	2.86092	2.00028	2.0004	2.00562	1.97274	2.00016	1.9995
2.00232	5.99832	1.99872	1.99998	1.99974	2.00118	2.99718	1.99944	2.0004	1.99896	1.998	1.99944	2.00064
2.98026	1.90788	2.00064	2.00004	1.9998	1.99908	4.14006	1.99824	1.99896	2.00142	2.00364	2.00022	1.99914
2.01804	1.99722	1.99866	1.99926	1.99986	2.0016	3.0006	2.00088	2.00034	1.99878	1.99638	2.00022	2.00142
2.00064	2.00058	2.00106	2.00004	1.99986	1.99788	2.8617	1.9998	2.00154	2.00262	2.0001	2.00016	1.99926
1.99968	1.998	2.00076	2.0001	1.99974	2.0013	4.13682	1.99914	1.99938	1.99794	2.00088	1.99944	1.99944
2.00172	4.09842	2.0007	2.0001	2.00292	1.9992	1.88394	2.0007	1.99944	1.99896	2.02818	2.00022	2.00088
1.9992	7.9992	1.99854	1.99998	1.99962	2.00154	3.11778	1.99872	1.99938	2.00166	1.97328	2.00016	2.00022
1.99944	3.99942	2.00076	2.00004	1.9998	1.99974	2.85978	2.00196	1.99986	1.99956	2.02662	2.00016	1.99962
1.99968	1.90464	2.00058	2.0001	2.0001	1.99884	4.13688	1.99956	2.00142	1.99956	2.0001	1.9995	1.9995
2.00142	2.001	1.9986	1.99998	2.00004	2.00112	3.00492	1.99932	1.9986	1.99986	1.97604	2.00016	1.99962
1.99872	1.99758	2.00076	2.00004	2.0001	1.9986	2.99766	2.00178	2.00094	2.00016	1.99698	2.00016	1.99902
1.99968	2.0001	2.001	2.0001	2.0001	2.00124	2.86146	1.99974	1.99872	1.99962	1.99746	2.00022	2.00046
2.00166	2.00112	1.99608	1.99998	1.99998	1.99902	4.137	1.99752	2.00004	2.00016	2.00136	1.9995	1.99992
2.9793	4.09566	2.0028	2.00004	2.00004	2.0007	3.00156	1.99974	2.00004	2.0019	1.99512	2.00022	2.00094
2.01984	1.9074	2.00052	1.9992	2.0001	1.99968	2.85954	2.00184	2.00094	1.99884	2.03136	2.00022	2.0004
1.99914	2.00088	1.99818	2.0001	1.99998	2.00088	2.01666	1.9992	1.99926	1.99572	1.97274	2.00022	1.99968
2.00046	4.09524	2.00088	2.00004	1.99926	2.00016	4.1214	2.00076	2.00166	2.00568	2.02428	2.00022	1.99938
1.99944	3.9996	2.00058	2.0001	2.0001	1.99932	3.0042	1.9989	1.99848	1.99896	1.98618	2.00016	1.99938
2.00082	3.99942	2.0004	1.99998	2.00004	1.99926	2.85876	1.99974	2.00088	2.0322	2.02278	1.9995	2.00058
2.00082	1.9074	1.9983	2.00004	2.0001	2.00136	2.99982	2.00262	1.99974	1.96854	1.99086	2.00022	2.00082
2.00064	1.9971	2.0001	2.00004	2.0001	1.99842	2.89734	1.99926	1.99914	2.00376	1.99368	2.00022	2.00004
1.9989	4.09482	2.00088	2.00004	2.00004	2.00136	4.10076	2.00004	1.99998	2.001	2.00286	2.00016	1.99992
2.00034	4.00272	2.00088	2.00004	2.0001	2.00016	3.00138	1.99968	2.00136	2.0004	2.0199	1.9995	2.00076
1.99926	1.90464	2.0004	2.00004	2.00004	1.99866	2.89914	2.00118	1.99878	2.02566	1.96608	2.00022	1.99884
3.12564	1.99716	1.99794	2.00004	2.00004	1.9995	2.01072	1.99716	2.0013	1.96626	2.02482	2.00022	1.9995
1.8783	2.0004	1.99986	2.00004	2.00004	2.00016	4.08894	2.00142	1.99962	2.00952	1.99686	1.99944	1.9998
1.99626	2.00016	1.99992	1.99932	2.00004	2.00136	3.00174	2.00106	1.99944	2.02194	2.00304	2.00022	2.0004
1.99944	2.00088	2.001	2.0001	1.99998	2.00034	2.89776	1.99752	2.00118	1.99956	1.99902	2.00016	2.00004
1.99878	4.095	2.0016	2.00004	1.99932	2.00016	3.00042	2.97114	1.9998	1.97574	1.99944	2.00016	2.00058
2.00328	1.9047	1.998	2.0001	2.0001	1.9995	4.10118	2.01942	1.9974	1.99392	1.99434	1.9995	1.99896
2.0004	2.00058	2.00124	2.00004	2.00004	1.99908	3.00114	1.9989	2.0025	2.03016	2.00316	2.00022	2.00184
1.99944	1.99812	1.9983	2.00004	2.0001	2.00076	2.89698	2.00172	2.0001	2.00076	2.00376	2.00016	1.9989
1.9995	3.987	2.00136	2.00004	2.00004	2.00124	4.10052	2.00004	1.99962	1.9995	2.00034	2.00016	1.9995
2.00094	6.111	1.99824	2.00004	2.00004	1.99974	1.9143	2.001	1.99842	1.97394	2.00118	1.9995	2.0001
1.9986	3.99966	2.00088	2.00004	2.0001	1.99962	3.08784	1.99776	2.00166	1.99794	2.00256	2.00022	2.00088
2.98818	1.90446	2.00148	2.0001	2.0001	2.0013	2.89698	2.00022	1.9998	2.00454	1.99122	2.00016	2.00088
2.0124	1.99782	1.99854	1.99998	2.00004	1.99866	4.10208	2.00262	1.99866	2.00058	2.00838	1.99944	1.99878
2.00136	8.0964	2.00094	1.99926	2.00004	2.00004	3.0015	1.99878	2.0019	2.00394	1.9911	2.00028	1.99872
1.99854	1.90752	2.00082	2.0001	2.00004	2.0007	2.99898	1.99974	2.0001	1.99248	2.01162	2.00016	2.00136
2.00076	4.09296	1.99812	2.0001	1.99926	1.99962	2.89776	2.0019	1.99914	2.0019	1.98462	2.00022	1.9995
1.99962	1.90482	2.00118	2.00004	2.00016	1.9998	4.10094	1.99614	1.9986	2.02464	2.0058	1.99944	1.99962
2.00046	5.1	1.99836	2.00004	2.00004	2.00094	3.00186	2.00166	2.0025	2.00052	2.00778	2.00022	1.99968
1.99872	2.88732	2.00082	2.00004	2.00004	1.99854	2.89716	2.00016	1.9989	2.00754	1.98936	2.00022	1.99962
2.00052	2.01342	2.00196	2.00004	2.0001	2.00064	2.01312	2.00028	1.99998	1.9548	2.00304	2.00022	2.00004
1.99998	6.0948	1.9977	2.0001	2.00004	1.99932	4.08678	1.9995	1.99956	2.01834	1.98468	1.9995	1.9998
2.00028	4.00002	2.00094	2.00004	2.00004	2.00106	3.00264	2.00286	2.00058	2.01864	1.99902	2.00022	2.00058
3.09138	1.90452	2.00088	2.00004	2.00004	1.9992	2.89806	1.99782	1.99878	2.00064	2.00148	2.00016	1.9992
1.91136	1.99788	1.99836	2.0001	2.00004	2.00154	3.00048	2.00082	2.00202	2.00262	1.99926	2.00016	2.00232
1.99782	3.9873	2.00112	1.99926	2.00004	1.99914	4.10076	2.00004	1.99716	1.95786	2.02878	1.9995	2.00046
1.9995	4.10988	1.9989	2.0001	1.99914	1.99848	3.00126	1.99998	2.0013	2.03886	1.97112	2.00022	1.99914
2.0004	1.90476	2.00304	2.0001	2.00028	2.00124	2.89632	1.99968	1.9989	2.00082	2.00022	2.00016	1.99866
1.99968	2.0004	1.99818	2.00004	2.00004	2.001	4.10118	2.00004	2.0034	1.99956	1.99938	1.99944	1.99974
2.00028	4.09626	2.00064	2.00004	2.0001	1.99932	1.91382	1.99992	1.99758	1.9725	1.99848	2.00028	2.00178
2.0007	1.90398	2.00058	2.0001	2.00004	2.00082	3.08802	2.00022	1.99944	2.00076	2.00292	2.00016	2.00034
1.99824	1.9971	2.00052	2.00004	2.00004	1.99854	2.89818	2.00046	2.00106	2.00388	1.99848	2.00016	2.0001
2.00004	2.001	1.99584	2.00004	2.00004	1.99986	4.09944	1.99956	1.99926	2.0232	2.00124	1.9995	1.99932
2.00064	2.00106	2.0028	2.0001	2.00004	1.99992	3.00258	2.00028	2.00232	1.99956	1.9977	2.00022	2.0001
1.99974	2.00022	1.99854	2.00004	2.00004	2.00136	2.99916	2.00082	1.99758	1.97424	1.98336	2.00016	2.00004
3.09168	1.99782	2.00298	2.00016	2.0001	1.99794	2.8995	1.99902	1.99866	1.99692	2.0232	2.00016	1.99938
1.91022	2.00112	1.99848	2.00004	2.00004	2.00142	4.1001	1.99944	1.99974	2.00034	1.99422	1.9995	2.00088
1.99974	4.09542	2.00058	2.0001	1.9992	1.99878	3.0024	2.0001	2.00166	2.0007	1.99926	2.00022	1.99914
1.99872	4.00272	2.0007	2.0001	2.00016	2.00046	2.8965	2.00076	1.99866	1.99878	1.9998	2.00016	2.00076
2.001	3.8883	1.99848	2.0001	2.00004	1.99986	2.01222	1.9989	2.00028	1.9995	2.00016	2.0001	1.99866
2.00118	4.0023	2.00064	2.00004	2.0001	1.9998	4.0887	2.00034	2.00022	1.99188	1.9998	1.99956	2.00142
1.99962	2.00946	2.00088	2.0001	2.0001	2.00094	3.00144	1.99998	1.99944	2.02434	2.00016	2.00016	1.99818
2.00076	2.00112	1.99836	2.00004	2.00004	1.99968	2.89776	2.0007	2.0007	2.00658	1.99962	2.00022	2.0004
1.9983	3.98712	2.0007	2.0001	2.00004	2.00106	2.99976	1.9992	2.00064	1.96518	1.99914	1.99944	2.00082
2.00178	4.1109	2.00076	1.99956	2.00004	2.0001	4.10034	2.00034	2.0001	2.00364	1.96854	2.00022	1.99986
1.99992	1.90476	1.99836	1.9998	2.0001	1.9983	3.00324	2.00052	1.99974	2.02422	2.03256	2.00016	1.99914
3.12318	1.99782	2.0004	2.0001	2.00004	2.00052	2.89686	1.99878	1.9992	2.00004	1.99962	2.00022	2.00022
1.8807	2.00058	2.00046	2.0001	1.99932	2.00088	4.101	2.00022	2.00016	2.00346	2.0001	1.9995	1.9998
1.99638	1.99806	2.00046	2.00004	2.0001	2.00082	1.91376	2.0001	1.99896	1.96656	2.00052	2.00022	2.00046
1.99854	2.00052	2.00058	2.00004	2.0001	1.99896	3.08754	2.00082	2.0007	2.00616	1.99962	2.00016	1.99992
2.00034	4.09578	1.99812	2.00004	2.0001	1.99968	2.89806	1.99998	2.0004	2.02404	2.00022	2.00022	2.00088
2.0016	1.90758	2.00106	2.0001	2.00004	2.00046	4.09932	1.99956	1.99998	1.97628	1.9995	1.99944	2.00058
1.99824	1.99734	2.00064	2.00004	2.0001	1.9989	3.00258	1.9995	1.9998	1.9995	2.00052	2.00022	1.99938
2.00196	2.00082	1.99848	2.00004	2.0001	2.00148	3.0003	2.0013	1.99932	1.99284	2.00748	2.00016	1.99914
1.99998	1.99752	2.0004	1.99926	2.00004	1.99818	2.89716	1.99908	1.9998	2.03076	1.99122	1.99938	2.00028
1.99818	2.00034	1.9983	2.00016	2.0001	2.00112	4.10082	2.00004	2.00076	2.00076	2.00058	2.00028	1.99992
1.9998	3.98724	2.00058	2.0001	1.9992	2.00112	4.13826	2.00052	2.0004	1.99956	2.00058	2.00022	1.99968
2.00202	4.1112	2.001	2.0001	2.00016	1.9983	1.88172	1.99986	1.99974	1.9743	2.00022	2.00016	1.99962
2.97744	1.90392	1.99842	2.00004	2.0001	2.00208	3.11868	1.99896	2.00028	2.0013	1.99968	1.99944	2.00016
2.02122	1.99716	2.00058	2.0001	2.0001	2.00028	2.86242	2.00088	1.99998	2.02464	1.99962	2.00022	2.00076
2.00106	2.00052	2.00058	2.0001	2.00004	1.99818	4.13844	2.00112	2.00028	2.00022	2.00034	2.00016	1.99962
1.99872	2.00034	2.00064	2.00004	2.0001	1.9998	3.00042	1.99776	2.00028	1.97634	1.99968	2.00022	1.99878
1.99962	2.0001	1.9989	2.00004	2.00004	1.99992	3.00168	2.0004	1.99896	1.99596	2.00052	1.9992	2.0022
1.99968	1.9998	2.00094	2.0001	2.00004	1.99962	2.85912	2.00094	1.99944	1.99758	1.9983	1.99938	1.99902
2.00022	2.0007	1.9989	1.99932	2.0001	2.00094	4.13502	1.99854	2.00112	2.00742	1.99974	2.00202	2.00106
2.00004	2.00058	2.00094	2.0001	2.0001	2.00082	3.00522	2.00082	2.00034	1.99176	1.97442	1.99926	1.99782
1.9998	4.08738	2.00064	2.0001	1.99926	1.99968	2.8608	2.001	1.99806	2.00658	1.9944	1.9992	1.99974
2.00082	1.91358	1.99848	2.0001	2.0001	2.00112	2.01486	1.99692	2.00202	1.99638	2.03322	1.99938	2.0004
2.00154	4.09428	1.99812	2.0001	2.0001	1.99854	4.11984	2.0031	1.9995	2.00034	1.97064	2.00196	2.00064
3.12252	1.9074	2.00076	2.00004	2.0001	1.99974	3.00558	1.99896	1.99734	1.99806	2.00124	1.99932	2.00076
1.8804	3.9834	2.00286	2.0001	2.0001	1.99974	2.85786	2.00202	2.00208	2.0001	2.00058	1.99914	1.99956
1.99584	4.1079	1.99824	2.00004	2.00004	2.00106	2.99772	1.99686	2.00028	2.00082	1.99842	2.0022	2.0004
2.00004	1.90758	2.00058	2.0001	2.00004	2.00034	4.14	2.0022	1.99908	1.99902	2.0004	1.99908	1.9998
2.00034	1.99806	1.99878	1.99926	2.0001	1.99998	3.0018	1.99782	2.00178	2.00004	1.99998	1.9992	1.99878
2.00034	4.0953	2.00088	2.0001	2.00004	1.9992	2.86008	2.0013	2.00046	2.00316	2.001	1.9992	2.00094
1.99938	1.90722	2.00064	2.0001	1.99926	1.99938	4.13664	2.00124	1.99824	1.99716	2.0001	2.0022	1.99854
1.99938	3.98436	1.99812	2.00004	2.00016	2.00118	1.88436	1.99812	1.99962	1.99872	1.99698	1.99902	2.00256
2.00124	2.01246	2.00292	2.0001	2.0001	1.99998	3.11892	2.00094	1.9998	2.00214	1.99998	1.99944	1.99782
1.9998	2.00058	1.99836	2.0001	2.00004	1.998	2.862	2.00052	1.99932	1.99998	2.00238	1.99926	2.00196
3.12396	2.00052	2.00058	2.00004	2.0001	2.00112	4.13796	1.99926	2.00046	1.99782	2.0001	2.00208	1.99872
1.87974	2.00076	1.99806	2.00004	2.00004	2.0007	3.00168	2.00172	2.00034	2.00292	1.99848	1.99926	2.00004
1.9959	1.99716	2.00052	2.0001	2.00004	1.99986	2.99826	1.9986	2.00088	1.99776	1.9986	1.99932	2.001
1.99878	2.00088	2.00064	1.99932	2.0001	1.99974	2.8623	1.99914	2.00088	2.00178	2.00094	1.99914	2.00022
2.00094	2.00034	2.00082	2.0001	2.00004	2.00112	4.13652	2.00124	1.99926	2.00412	2.03172	2.00214	1.99902
2.00004	2.00082	2.00106	2.0001	1.9992	2.00082	3.00354	1.99998	1.99878	1.97964	1.97154	1.99914	2.00052
2.00154	2.00022	1.99836	2.00004	2.00016	1.99854	2.86008	1.99896	1.99992	2.00718	2.00358	1.99926	1.99842
1.99872	3.98748	2.0007	2.0001	2.0001	2.00052	2.01312	2.00148	2.0001	2.0085	2.04522	2.00226	2.0013
2.00046	3.99924	1.99848	2.0001	2.0001	1.99938	4.1244	1.99944	2.001	1.9824	1.94346	1.99902	2.00088
2.00034	2.01246	2.0007	2.0001	2.0001	2.00046	3.00198	1.99926	1.99836	1.99932	1.99872	1.99914	1.99788
2.00016	1.99836	2.0013	2.00004	2.00004	1.9989	2.8596	2.001	2.00244	2.00118	2.0001	1.9995	2.0022
1.99932	2.00124	2.00076	2.0001	2.0001	2.0007	2.9982	1.99812	2.00028	2.0133	2.00034	2.00208	1.9983
2.98074	4.09548	1.9968	1.99932	2.0001	2.00076	4.13772	2.00106	1.99914	1.99068	2.02026	1.9992	2.00064
2.01918	1.908	2.00082	2.0001	2.00004	2.00052	3.00324	2.0016	1.99836	1.99506	1.98114	1.99926	2.00118
1.99932	1.99764	2.00154	2.00016	2.00004	1.99992	2.8599	1.99734	1.99986	2.00046	1.99662	1.99926	1.99854
2.00088	1.99806	2.00022	1.9995	1.99932	1.99842	4.13934	2.00154	2.00082	1.99218	2.00172	2.00184	2.001
2.00004	2.00058	1.99848	1.99974	2.0001	2.00106	1.88244	2.00142	1.99914	2.02254	1.99806	1.99944	1.99944
1.99992	2.00106	2.00106	1.99968	2.0001	1.9998	3.11826	1.998	2.00064	2.00508	2.00148	1.99914	1.99932
1.99836	1.99812	2.00058	1.99974	2.0001	1.99986	2.86062	2.001	2.00106	1.99986	1.99884	1.99926	2.00052
2.00016	2.00094	1.99806	2.0025	2.0001	2.00094	4.13646	2.00088	1.9989	2.00064	2.00142	2.00202	2.0007
2.00208	2.00064	2.00058	1.99974	2.0001	1.9983	3.0024	1.99926	2.00016	1.99962	2.00088	1.99926	1.99746
2.0004	1.99998	2.00106	1.9995	2.0001	2.0007	3.00018	2.00124	1.99956	2.03472	1.99884	1.99914	1.99986
2.0001	2.00082	1.99794	1.99986	2.00004	2.0001	2.8608	1.99836	2.00088	1.94772	2.00856	2.00232	2.00022
2.0001	3.98472	2.00124	1.99962	2.00004	2.00064	4.13664	1.99836	1.9998	1.99962	1.99272	1.99902	2.0013
3.12348	2.01198	2.0004	1.99974	1.99932	1.99872	3.00474	2.00172	1.99974	1.9983	1.99956	1.9992	2.00052
1.8786	2.00082	2.00076	1.99968	2.0001	2.00196	2.85906	2.0004	2.00058	2.0019	1.99824	1.99932	1.99824
1.9959	2.00118	1.99806	1.9998	2.0001	1.9992	2.01372	1.99848	2.0004	2.01408	1.99998	2.00208	1.99986
1.99956	2.00058	2.00022	2.00262	2.0001	1.99848	4.12266	2.00022	1.99962	2.01138	2.00202	1.99908	2.00154
1.9995	1.99848	2.00094	1.99956	2.00004	2.00052	3.0036	2.00112	2.00016	1.9746	2.00016	1.99938	1.99854
2.00226	2.00052	2.001	1.99968	2.0001	2.0007	2.86074	2.00106	1.99848	1.998	2.00016	1.99914	2.00196
1.9998	2.00052	1.99764	1.99968	2.00004	1.99944	2.99904	1.99932	2.00142	2.00784	1.99998	2.00202	1.99836
1.99854	3.9879	2.00076	1.99962	2.00004	2.00136	4.13766	1.99938	1.99872	1.99998	1.97892	1.99932	2.00028
2.00244	2.0097	2.0013	1.99986	1.99932	1.99998	3.00288	1.99914	2.00106	1.99116	2.04078	1.9992	1.99968
1.99908	2.00112	1.9983	1.99956	2.0001	1.99836	2.86026	2.00076	1.99998	2.00226	1.974	1.99932	2.00202
2.97996	2.00124	2.00082	1.99974	2.0001	2.0004	4.13766	2.00076	1.99944	1.99788	2.028	2.00214	1.99854
2.01756	1.99824	2.00046	2.00274	2.0001	2.00148	1.88292	1.99896	2.00016	2.0181	1.97064	1.99902	2.00076
2.00046	3.9873	2.0007	1.99956	2.00004	1.99842	2.85864	1.99962	1.9998	1.99086	2.02512	1.99932	2.0001
2.0022	2.01252	1.99746	1.9995	2.0001	1.99938	4.13754	2.0016	2.00052	1.99164	2.00244	2.0022	2.00094
2.00034	2.0007	2.00106	1.99986	2.00004	2.0001	3.00378	2.0001	2.00022	1.99938	1.99632	1.99908	1.99854
1.99884	2.00124	2.00106	1.99962	2.00004	2.00184	3.0009	1.9995	1.99938	1.99656	2.00166	1.99914	1.99968
2.0013	3.98766	2.00058	1.99956	2.0001	1.99818	2.85852	1.99986	2.001	2.06118	2.00094	1.99962	2.0001
1.99914	2.0124	2.00076	1.99974	1.99932	2.00178	4.13664	2.00184	1.99884	1.94652	1.99392	2.00202	1.99974
2.00046	2.00082	1.99842	1.99974	2.0001	1.9992	3.00336	2.00298	1.99992	1.99848	2.01048	1.99914	1.99752
1.99842	1.99746	2.00052	1.99962	2.0001	2.00064	2.8596	1.99776	2.00058	1.99776	2.00088	1.99932	2.00244
2.00214	2.00118	2.00028	2.00262	2.0001	1.99992	2.01606	2.00118	1.9992	1.96452	1.98642	1.99932	2.00046
1.99878	2.00016	2.001	1.99962	2.0001	2.0001	4.12344	1.9995	2.00052	2.0766	2.00856	2.00196	2.00076
2.97954	2.00034	2.00076	1.99962	2.0001	1.99854	3.00216	2.0013	1.99944	1.96182	1.9932	1.99926	1.9986
2.01918	4.09512	1.99824	1.99968	2.00004	1.99932	2.85726	1.99902	2.00124	1.99722	2.01084	1.99926	2.0019
2.00052	1.90686	1.99848	1.99968	2.00004	2.00052	2.99934	1.9989	1.99938	2.00016	1.99038	1.99926	1.99788
2.00148	4.0926	2.00298	1.99962	1.99938	2.00166	4.14	2.00094	1.99992	1.99614	2.0127	2.00214	1.99974
1.9983	1.90704	1.99848	1.9998	2.00004	1.99908	3.0036	2.0007	1.99938	2.0241	1.99728	1.99926	2.001
2.00034	1.99674	2.00052	1.99962	2.0001	1.99992	2.85966	1.99974	2.00076	1.9893	1.97802	1.99908	2.00034
2.0001	2.00082	1.99848	2.00268	2.0001	1.99938	4.13772	1.99992	1.99992	1.9899	2.02518	2.00238	2.00028
1.99944	2.00004	2.00292	1.99956	2.00004	2.00052	1.88208	2.0001	1.99968	2.00028	2.00052	1.9992	2.0004
2.0019	1.99998	2.00088	1.99962	2.00004	1.99932	3.11994	1.99848	1.99998	2.00754	1.99278	1.99938	1.99776
2.00022	1.99974	1.99842	1.99956	2.0001	2.001	2.8614	2.00082	2.00094	2.0031	1.99182	2.00208	2.00268
1.99932	2.00112	2.0007	1.99968	2.0001	1.99872	4.13712	2.00208	1.99842	1.99644	1.9998	1.99896	1.99824
3.12348	2.00076	2.0004	1.99962	2.00004	2.00016	3.0021	1.99836	2.00046	1.99896	1.99848	1.9995	2.00202
1.87968	1.99776	1.9986	1.99974	1.99998	2.00064	2.99898	2.00118	2.00022	1.99932	2.0013	1.9992	2.00028
1.99566	2.00094	2.00088	1.99968	1.9995	2.00052	2.86122	2.00076	2.00046	2.00124	2.04522	2.00208	1.99854
2.00196	2.00076	2.00088	2.00268	2.0001	1.99902	4.13586	1.99992	1.9995	2.00178	1.95618	1.9992	2.00004
1.9986	1.99764	1.9989	1.9995	2.0001	2.001	3.00252	1.99914	1.99986	2.00064	1.99848	1.99926	1.99902
1.9998	2.00088	2.00034	1.99974	2.00004	1.99962	2.86122	1.99674	2.00052	1.99752	1.99896	1.99908	1.99866
1.9998	2.00106	1.99872	1.99956	2.0001	2.0007	2.01558	2.00232	1.99908	1.99956	1.99986	2.0022	2.0001
2.00052	1.99986	2.00088	1.99974	2.0001	1.9998	4.12188	2.00196	2.00004	2.00256	2.00106	1.99908	2.00142
2.00016	1.99854	2.00106	1.99962	2.00004	1.99968	3.00066	1.99884	2.00088	1.99884	1.99818	1.99938	1.9995
3.09066	2.0004	1.99884	1.99974	2.0001	1.9989	2.86122	2.001	1.99968	1.9995	2.00106	2.00208	2.0001
1.9113	2.00076	2.00064	1.99962	1.99932	2.00082	2.99982	1.99734	1.9998	1.99758	1.9995	1.9992	1.99962
1.9986	1.9983	2.00058	2.00274	2.0001	2.00016	4.13886	2.00232	2.00046	2.00202	2.00046	1.99914	2.00028
1.99944	2.00028	1.99872	1.99944	2.0001	2.00016	3.00066	1.99818	1.99944	1.99902	2.013	1.99938	1.99866
2.00034	2.00046	2.00082	1.99968	2.0001	1.99938	2.86176	1.99926	2.00022	2.0013	1.98822	2.00196	2.00028
1.99968	2.00172	2.00076	1.99956	2.00004	1.99992	4.13808	2.00214	1.99998	2.001	1.99944	1.99926	2.00064
1.99842	4.09656	2.00094	1.99974	2.00004	1.99986	1.88256	1.99794	2.00004	2.00046	1.99824	1.99926	2.00016
2.00022	1.90458	1.9986	1.99962	2.0001	2.0007	3.1179	2.00088	1.99974	1.99914	2.0001	1.99944	2.00064
2.00028	1.99758	2.00064	2.00004	2.0001	2.00034	2.86038	2.00094	2.00022	2.00022	1.99968	2.00184	1.99908
2.00022	3.98814	2.00094	2.00004	2.0001	2.0004	4.13826	1.99734	2.00154	1.99998	2.00214	1.99932	2.00058
2.00046	2.01264	1.99836	2.0001	1.99932	2.00004	3.00084	2.00232	1.9983	1.99926	1.9986	1.9992	1.99932
1.99986	2.98878	2.00052	1.99932	2.0001	1.99884	3.00294	1.9983	1.9995	2.01078	2.00118	1.99938	2.0001
2.9859	2.01354	2.00088	2.0001	2.0001	2.00004	2.85948	2.0001	2.0025	1.98822	1.971	2.00196	1.99932
2.01444	2.00058	1.9983	2.0001	2.0001	2.00124	4.13742	2.00106	1.99848	2.00592	2.02938	1.99932	1.99986
2.00004	1.99746	2.00064	2.0001	2.0001	2.00088	3.00102	2.00004	2.00136	2.02416	2.00052	1.99914	1.99998
1.99962	2.00034	1.99818	2.0001	2.00004	2.00004	2.85966	1.99974	1.99872	1.99998	1.99782	2.00238	2.0004
2.00028	2.0004	2.00088	2.0001	2.0001	1.99926	2.01528	1.99932	2.00136	2.0082	2.00118	1.99908	2.0013
2.00052	1.9986	2.0007	2.0001	2.00004	2.00052	4.12296	2.00124	1.99764	1.96338	1.99878	1.9992	1.99836
1.99914	2.00082	2.00082	2.00004	1.99932	2.00004	3.00144	2.00028	1.99938	2.00448	2.00154	1.99926	2.00178
1.9998	2.00322	1.99842	1.99938	2.0001	2.00064	2.86164	1.99836	2.00208	1.99338	1.99896	2.00214	1.99968
1.99986	1.99842	2.00106	2.0001	2.0001	1.99836	2.99844	1.9986	2.00004	2.00214	2.00088	1.99914	1.99878
2.00076	1.9986	2.00082	2.00004	2.0001	2.001	4.1385	2.00352	2.00082	1.99854	2.00064	1.99944	2.00124
2.0001	2.0007	1.9983	2.0001	2.0001	2.0007	3.00276	1.9977	1.99956	2.0004	2.0217	1.9992	1.9998
3.09108	3.98052	1.99854	2.0001	2.00004	1.99872	2.86068	2.0007	2.00094	1.99992	1.9779	2.00208	1.99974
1.91106	2.01948	2.00058	2.00004	2.0001	2.0013	4.13622	1.9998	1.9995	1.9983	1.99836	1.9992	2.00016
1.99728	2.00076	2.00082	2.0001	2.0001	1.99902	1.88304	2.00136	1.99776	2.00286	2.00058	1.99926	1.99836
2.00142	2.00082	1.99848	1.99896	1.99932	2.00022	3.11568	2.00058	2.00208	1.9977	2.00118	1.99932	2.00064
1.9995	2.00076	2.00274	2.00046	2.0001	2.00028	2.86434	1.99854	1.99746	2.00154	1.9998	2.00214	2.00034
1.99836	1.99824	2.00076	2.0001	2.0001	1.9998	4.1379	2.0001	2.001	1.99728	1.9989	1.99914	1.99974
2.00028	2.00082	1.99854	2.00016	2.0001	2.00064	3.00018	2.00028	1.99938	2.00184	2.00202	1.99914	2.00076
2.0007	4.13232	2.00046	2.00004	1.99962	1.99926	3.00162	2.0013	2.00178	2.00058	1.99914	1.9995	1.9995
2.00016	3.99792	2.00058	2.0001	1.99956	2.00088	2.86086	1.99812	1.99656	2.00136	1.98114	2.00202	1.99998
2.00028	3.84798	2.00064	2.00004	1.99986	1.99866	4.13736	2.0007	2.00304	2.00058	2.03358	1.99914	2.00058
1.99896	2.01978	2.00046	2.00004	2.00262	2.00028	4.10178	1.99896	2.0007	2.00028	1.99878	1.99938	2.00082
3.0915	2.0028	1.99854	1.99932	1.9995	1.99974	1.91292	1.99974	2.00028	1.99902	2.00022	2.00202	1.99842
1.91184	2.00064	1.9986	2.00016	1.99974	2.0004	3.08886	2.0022	2.00022	1.9935	2.00262	1.99914	2.0001
1.99728	2.00046	1.99824	2.00004	1.9995	2.00064	2.8965	1.99668	1.99776	2.0025	1.99992	1.9992	2.00118
1.99956	1.99848	2.00238	2.00016	1.99956	1.9989	4.10148	2.00352	2.0001	1.99476	1.99854	1.99932	1.9998
1.99992	2.001	2.00034	2.0001	1.9998	2.00082	3.00144	1.99908	2.00166	1.98702	2.00022	2.00196	1.99962
2.0016	2.00064	2.0001	2.00004	1.99962	1.99998	2.99928	1.99992	1.99902	1.99896	2.00256	1.99938	2.0007
2.0001	1.99812	1.9983	2.0001	1.99956	2.00046	2.898	2.00352	2.00052	2.0151	1.99896	1.99926	1.9995
1.99926	2.00094	2.00256	1.99932	2.00298	1.99992	4.10172	1.9983	1.9965	1.9869	2.001	1.9992	2.00142
1.9998	1.99866	1.99794	2.0001	1.99944	1.99938	3.00084	2.00082	1.9983	1.99872	1.99908	2.00202	1.99956
2.00118	2.00058	2.00034	2.00016	1.99956	2.00052	2.89794	2.0004	1.99992	1.99836	2.001	1.99932	1.99878
1.99818	2.00076	2.00028	2.0001	1.9998	1.99854	2.0115	1.9995	2.0007	1.99512	2.00034	1.99914	2.00178
2.00142	2.00094	1.9983	2.00004	1.99956	2.00052	4.08864	1.99818	2.0004	2.02182	1.99944	1.9995	1.9983
2.98536	1.99812	2.00046	2.00016	1.99962	2.00046	3.00234	1.99962	1.99872	1.98648	1.99986	2.0019	2.00142
2.01288	4.1301	2.00076	2.0001	1.99986	2.00136	2.8971	2.00178	1.99944	1.9983	1.99812	1.99932	2.00034
2.00124	1.87608	2.00046	2.00004	1.99962	1.9995	2.99994	1.99974	2.0016	1.9989	2.0025	1.99926	1.99914
1.99902	1.99476	2.00022	1.99938	1.9995	1.9998	4.10148	2.00178	2.00004	1.97274	2.00004	2.00226	1.99956
2.00106	2.00106	1.99854	2.0001	2.0028	2.00106	3.00156	1.99944	1.99788	2.0625	1.99758	1.99896	2.00064
1.99962	1.99866	2.00034	2.00004	1.99938	2.00046	2.8971	1.99968	2.0028	1.96512	2.00286	1.99944	2.00052
2.00046	2.00064	2.00046	2.0001	1.99956	1.99932	4.10028	1.99968	1.99878	1.99896	1.998	1.99926	1.9998
1.9998	2.00112	2.00082	2.0001	1.9998	2.00034	1.91442	1.99866	2.00004	1.99968	2.00118	2.0022	2.00058
1.99956	2.00076	1.99794	2.00004	1.99962	1.99866	3.0879	2.00256	2.0004	2.0037	1.99806	1.99914	1.99938
2.00022	1.99788	2.00028	2.0001	1.9995	1.99998	2.89842	1.99932	2.00058	2.01912	2.00238	1.99932	1.99962
2.00058	2.0013	2.00034	1.99932	1.9998	2.0007	4.10016	1.99866	1.99998	2.00166	1.99866	2.00016	1.99992
2.9871	2.00064	2.00004	2.0001	1.99956	2.0001	3.00174	1.9983	2.0001	1.9959	2.0013	2.00016	2.00088
2.0112	2.001	2.0004	2.0001	2.00262	2.00028	2.99922	2.0001	1.99872	1.99776	1.99914	1.9995	1.99938
2.0001	1.99794	2.00058	2.0001	1.99968	2.0004	2.89854	2.00148	1.99914	2.00424	2.00052	2.00016	1.99884
2.00166	2.001	2.00016	2.00004	1.99962	1.99902	4.09992	2.00142	1.99992	2.001	1.99896	2.00022	2.0007
1.99974	2.00052	2.00016	2.00004	1.99956	2.00046	3.00198	2.00004	2.00208	1.98	2.00016	2.00016	2.00022
1.99974	1.99722	2.0004	2.0001	1.9998	1.99896	2.89722	2.00052	1.99872	1.9989	2.00004	1.9995	2.00028
2.00136	2.00166	1.99998	2.00004	1.9995	1.99974	2.01306	1.99962	2.0013	1.9974	2.0022	2.00016	1.9992
2.0001	2.0016	2.00058	1.99932	1.99962	2.00106	4.08798	1.99716	2.00082	2.0211	1.99818	2.00016	2.00136
1.99824	1.99752	1.99794	2.00016	1.99986	1.99926	3.00204	2.00364	1.99806	1.98792	1.99926	1.99944	1.9992
2.00136	2.00094	1.99806	2.00004	2.00268	1.99956	2.89698	2.00028	2.0013	1.99362	2.00166	2.00022	1.99992
1.99902	2.00064	2.00286	2.00016	1.99944	2.00148	2.99982	1.99788	1.99902	1.99992	1.99926	2.00016	1.99914
3.09252	1.998	1.99788	2.0001	1.9998	2.00004	4.10058	2.00184	1.99908	1.99344	1.99914	2.00016	1.9998
1.90986	2.00112	2.00274	2.0001	1.99956	2.0004	3.0021	1.99902	2.00238	2.0466	1.99986	1.99944	1.99986
1.99788	2.0007	2.00034	1.99932	1.9995	2.00004	2.89716	1.99728	1.99788	1.96104	2.03478	2.00022	1.99932
1.99992	1.99812	1.99842	2.0001	1.9998	1.99896	4.10112	2.00358	1.99872	1.99896	1.96572	2.00022	2.00172
1.99944	2.00076	2.0004	2.0001	1.99962	1.99956	1.91406	1.99968	2.00028	1.99806	1.99938	2.00016	1.99962
1.99998	2.00046	1.99848	2.00016	1.99962	1.99986	3.08718	1.99872	1.99998	1.96728	2.00256	1.99944	1.99896
2.0016	2.00124	2.0004	2.0001	2.00292	2.00148	2.89812	2.00028	2.001	2.07072	2.00016	2.00022	2.00118
2.00016	1.99788	2.00064	2.0001	1.99956	1.9998	4.10112	2.00076	1.9986	1.96494	1.97262	2.00016	2.00016
1.99974	2.00064	2.00034	2.0001	1.99944	1.9986	3.00138	2.00004	2.00106	1.99692	1.99974	2.00016	2.00178
1.9998	2.00088	1.99836	2.00004	1.9998	2.00112	3.0003	1.99938	1.99866	1.99986	2.02584	1.99944	1.99872
2.00034	1.99788	2.00052	1.99938	1.9995	1.99938	2.89656	1.99974	2.00094	2.00616	2.00148	2.00022	2.00124
3.09084	2.0016	1.99854	2.00016	1.9995	2.0004	4.1016	2.00022	2.00034	2.01492	1.99956	2.00016	1.99956
1.9101	1.99848	2.0007	2.00004	1.99986	1.99878	3.00156	2.00034	1.9992	1.9803	1.97016	2.00022	1.99824
1.9974	2.00076	2.0007	2.0001	1.99956	2.00196	2.8971	2.00004	1.99998	2.00022	2.00166	1.99944	2.00244
2.0004	2.00064	2.00112	2.00016	1.99974	2.00028	2.01324	2.00016	2.00058	1.99932	2.02902	2.00022	1.99908
2.0004	2.00082	1.99848	2.00004	2.00274	1.99854	4.0881	1.99968	2.00076	2.01132	1.97196	2.00022	2.00082
2.0004	1.99836	2.00076	2.0001	1.99944	2.00046	3.00102	2.00046	1.99944	1.99794	2.00382	2.00016	1.99842
2.00046	1.99998	2.00094	1.99932	1.9995	2.00046	2.89872	1.99992	1.99998	2.00004	1.9935	1.99944	1.99926
1.99914	2.00094	1.99854	2.0001	1.99986	1.99878	2.99868	1.99968	1.99926	2.00166	2.00112	2.00022	2.00076
2.00016	2.00076	2.00076	2.00016	1.99962	1.99956	4.10154	1.99938	2.00082	2.00406	2.00028	2.00016	2.00202
1.99992	1.9977	2.00076	2.0001	1.99962	2.00142	3.00144	2.00106	2.00022	1.99794	2.0013	1.99944	1.99914
1.99974	2.00064	1.99824	2.00004	1.9998	1.99902	2.89812	1.9992	1.9995	1.99716	1.99824	2.00022	1.99842
2.00004	2.00088	2.00262	2.0001	1.99968	2.00028	4.1004	1.99962	1.99956	2.02974	2.00136	2.00016	2.00232
3.0924	2.00118	1.99854	2.0001	2.0025	2.00022	1.91304	2.0007	2.001	1.9767	1.9998	2.00016	1.99896
1.90974	1.99812	1.99836	1.99926	1.99974	1.99962	3.08976	1.9989	1.99968	2.02524	2.0019	1.99944	1.99896
1.99932	2.00028	2.00256	2.00016	1.99956	1.99932	2.99892	2.00166	2.00022	1.9587	2.00022	2.00022	2.00154
1.99938	2.00112	1.99812	2.00016	1.99956	2.00034	6.108	1.99848	1.99896	2.01606	1.99566	2.00022	1.99908
1.99932	1.99818	2.00022	2.00004	1.99962	1.99968	2.89272	2.00034	1.99986	2.0238	2.0022	2.00016	1.99974
1.9995	2.00094	2.00046	2.0001	1.99956	2.00154	4.10004	1.9998	2.00112	1.9995	2.00028	1.9995	2.00052
1.99998	4.125	2.00046	2.0001	1.99992	1.99902	3.00258	2.0001	1.99944	1.97514	1.99812	2.00016	1.99896
1.99938	1.87926	2.0007	2.00004	2.0025	2.00154	2.89734	1.9995	2.00016	1.99902	2.00052	2.00022	2.00148
1.99974	4.12398	1.99812	1.99938	1.99944	1.9986	2.01192	2.0004	1.99992	2.00274	1.99986	2.00016	1.9986
1.9995	1.8771	2.00004	2.00016	1.9998	2.00034	4.08828	2.00016	2.00052	2.00376	2.0013	1.9995	2.00022
3.12378	1.995	2.00052	2.0001	1.99956	1.99968	3.00102	1.99986	1.99908	2.02002	2.00178	2.00022	2.00196
1.88094	1.99848	2.0001	2.0001	1.9995	1.99962	2.898	2.00112	2.00106	1.97322	1.99776	2.00022	1.99992
1.99584	4.12752	1.99806	2.00016	1.99986	2.00028	4.10082	1.9995	1.99962	1.99782	2.03838	2.00016	2.0004
2.00016	1.87944	2.00058	2.00004	1.99962	2.00028	3.0018	2.0001	1.9992	1.99854	1.96404	1.9995	1.99908
1.99968	1.99506	1.99998	2.0001	1.99956	1.99974	2.89638	1.99956	1.9986	2.00244	1.99776	2.00016	1.99974
2.00142	2.0004	2.0004	1.99932	2.00268	2.00004	4.10214	2.00046	2.0025	1.99854	2.02746	2.00016	1.99962
1.99992	1.99854	2.00052	2.0001	1.99944	2.0004	3.00132	1.99866	1.9968	2.0013	2.00004	1.99938	1.9992
1.99782	2.00064	2.00058	2.0001	1.99962	1.99908	2.99928	2.00022	2.00076	2.00322	2.00058	2.00028	2.00202
2.00208	1.99836	1.99824	2.00016	1.9998	2.00172	2.8986	1.99944	2.0019	2.02446	1.97676	2.00016	1.99926
1.99806	2.00088	2.00082	2.00004	1.99944	1.99914	4.10004	1.99944	1.99752	1.98144	1.98372	2.00016	1.9998
2.00196	2.0004	2.00052	2.0001	1.99962	1.99902	3.00324	2.00196	2.00166	2.02512	2.0394	1.99944	1.99968
1.99986	2.00082	2.00058	2.00016	1.99974	2.00076	2.89656	2.0007	1.99968	1.96506	2.00016	2.00022	2.00094
3.12348	2.0007	1.99854	1.99926	2.00274	2.00076	2.01228	2.00004	1.99998	2.00154	1.97466	2.00022	1.99854
1.8807	1.99848	2.001	2.00016	1.99932	2.00046	4.08822	1.99962	2.00064	1.99848	1.99512	2.00016	2.00082
1.9938	2.00064	1.99836	2.00016	1.9998	1.9983	3.00186	1.99854	1.99998	2.00076	2.00298	1.99944	1.9992
2.00262	1.9983	2.00286	2.00004	1.99956	2.00034	2.89764	2.00094	2.00154	1.99878	2.02716	2.00022	2.0025
1.99854	2.00082	1.9986	2.00016	1.99956	2.001	3	1.99872	1.99752	2.00064	2.00022	2.00022	1.99992
1.99962	2.00064	2.00058	2.0001	1.9998	2.00058	4.10016	2.00196	2.00208	1.9998	1.97148	2.00016	1.99986
2.00034	4.12716	1.99836	2.00004	1.9995	1.99806	3.00162	1.99884	1.99716	1.99968	2.00112	1.9995	2.00028
1.99974	1.87722	2.00076	1.99932	1.99974	2.00028	2.89764	2.00172	2.00328	1.99884	1.9989	2.00022	2.00058
2.0001	1.99512	2.00028	2.00016	2.0028	2.0004	4.1019	2.00028	1.99884	1.99986	2.00052	2.00016	1.99902
2.00124	2.00112	2.00058	2.0001	1.9995	2.0013	1.91256	1.99896	1.99938	2.0025	1.99812	2.00022	1.99968
1.99908	1.99848	1.99842	2.0001	1.99944	1.9998	3.08868	2.00022	1.99938	1.99902	3.98784	1.99944	2.00166
2.00004	2.001	2.00082	2.00016	1.99974	1.9998	2.89722	1.99926	2.00148	1.9998	2.01312	2.00016	1.99974
2.9811	1.99884	2.00058	2.00004	1.99944	1.99836	4.101	1.99962	1.99908	1.99968	2.00082	2.00022	1.99914
2.01774	2.0007	1.99872	2.00016	1.99962	2.00052	3.0015	2.0019	1.99962	1.99884	1.99986	2.00016	1.99968
2.00004	1.99836	2.0007	1.99938	1.99986	1.99974	2.898	2.00034	2.00106	1.99836	1.99926	1.9992	2.00064
2.0004	4.12896	2.00022	2.0001	1.9995	2.00064	4.1007	1.99902	1.99998	2.00166	2.0001	1.99944	2.00076
2.0004	1.87698	2.00088	2.0001	2.00262	1.99956	3.00198	1.99998	1.99992	1.99848	2.00046	2.00196	1.99998
1.99974	1.99716	2.00082	2.0001	1.99968	2.00028	2.89716	1.9986	1.9986	2.001	1.99824	1.99932	2.00094
2.00268	2.00052	1.99818	2.0001	1.99956	2.00082	4.09986	2.00178	2.00142	2.00058	2.00028	1.99914	1.99884
1.9998	1.99824	2.00142	2.0001	1.99956	1.9998	3.00354	1.9998	1.99962	1.99848	2.00004	1.99938	1.99896
1.99968	4.12674	1.99872	1.99932	1.9998	1.9998	2.89644	2.00094	1.99944	2.00112	2.00226	2.0019	2.00094
2.00112	3.99924	2.00106	2.00016	1.99944	1.99968	4.10064	2.00034	1.99998	1.99932	1.99716	1.99938	1.99878
2.97894	1.8792	1.998	2.00016	1.99968	2.00034	3.00126	1.9977	2.00256	2.00154	2.00142	1.9992	2.00052
2.01822	4.12098	2.0013	2.0001	1.9998	2.0004	3.00006	1.99992	2.00004	2.00034	2.00148	2.00226	2.0019
2.00034	1.87974	2.00118	2.0001	2.0025	1.99806	2.89782	2.00268	2.00028	1.99668	1.99998	1.99908	1.99932
1.99866	4.1211	1.9977	2.0001	1.99944	2.00034	4.10082	1.99812	1.99956	2.0031	1.99944	1.99932	1.99824
2.00322	1.87926	2.001	3.06774	1.99974	2.00172	3.00138	2.00076	1.99974	1.99782	2.02788	1.99926	2.00226
1.99866	1.99488	2.00166	1.93572	1.9995	1.99758	2.8977	1.99692	1.9995	2.00256	2.00046	2.0022	1.9995
2.00052	2.00052	1.99764	1.9986	1.99962	2.0007	2.0133	2.00022	2.00082	1.9986	1.97124	1.99902	1.99932
2.00028	1.99812	2.00124	1.99998	1.99962	1.99992	4.08732	2.0004	1.99968	2.00088	2.00124	1.99926	1.99932
2.00004	2.00034	2.00064	1.99998	1.99968	2.0004	3.00258	1.99776	2.00094	1.99938	2.02692	1.99932	1.9998
1.99938	2.00088	1.99776	2.00004	2.0025	2.00046	2.89788	2.0013	1.99698	1.99908	1.99968	2.00214	1.99992
2.0004	2.0007	2.00112	2.00004	1.99962	2.00082	2.99868	2.0013	2.00202	2.00322	2.00544	1.99908	2.00112
2.00004	1.99848	2.00082	1.99926	1.99956	1.99968	4.10094	1.99854	1.99962	2.0259	1.96788	1.99944	2.00118
2.97942	2.00262	1.99806	2.00004	1.99962	1.99824	3.0018	2.0001	2.00118	2.00052	2.00844	1.99926	1.99926
2.01834	1.99818	2.001	2.00004	1.99968	2.00004	2.89782	2.00034	1.99704	1.99932	2.01882	2.00208	1.9992
2.00178	2.0004	2.001	2.0001	1.99956	2.00202	4.10076	2.0001	2.00274	1.97256	1.99974	1.9992	1.9992
2.0007	1.9998	1.99764	2.00004	1.99956	1.99764	1.91358	1.9998	1.99854	1.99884	2.00454	1.99926	2.00046
2.00022	2.98164	2.00112	2.0001	1.9998	2.00172	3.08856	2.00076	2.00046	2.0007	1.96758	1.9992	1.99998
2.00058	2.01678	2.00082	2.00004	2.00244	1.99956	2.89662	1.99914	1.99986	1.99938	2.02686	2.0022	2.00052
1.99788	2.00322	2.00094	1.99998	1.99938	1.99914	4.1022	1.99896	1.99956	1.99986	2.00088	1.99908	2.00034
2.0019	1.99824	1.99782	2.00004	1.9998	2.00094	3.00096	2.00106	2.00004	2.00046	2.00052	1.99932	1.99932
1.9986	2.00058	2.00076	2.00004	1.99956	1.99938	2.89746	2.00052	1.99968	1.99986	1.9746	1.99926	1.99998
2.00148	2.00076	2.00142	1.9992	1.99968	1.99944	4.10124	1.99638	2.00052	1.99956	2.00274	2.00214	2.00112
1.99974	1.99818	1.99782	2.0001	1.99974	2.00196	3.00096	2.00238	2.00226	1.99818	1.99026	1.99914	1.9998
3.12204	2.00052	1.99842	2.0001	1.9995	1.9983	2.89752	1.99824	1.99782	2.00076	1.98888	1.99926	1.99938
1.88124	2.0004	2.00076	2.00004	2.0028	2.00046	2.01366	2.00142	1.99878	2.00148	1.9977	1.99938	2.00124
1.9968	2.00046	2.00046	2.00004	1.99938	2.00088	4.08708	2.0019	2.0028	2.0013	2.0304	2.00208	1.99776
1.99968	1.99806	2.00064	2.0001	2.00016	2.00064	3.00276	1.9995	1.99878	1.9998	1.97256	1.99914	2.001
1.99968	2.00256	2.001	1.99998	4.07034	1.9998	2.89698	2.00046	1.99974	1.99806	1.99884	1.99938	1.99962
2.0001	2.0001	1.9983	2.0001	1.9311	2.0001	3.00006	1.9992	1.99824	2.0004	2.00136	2.00202	1.99902
1.99974	1.9983	2.0007	2.00004	1.99854	1.99812	4.10034	1.9992	2.0031	1.9998	2.0049	1.9992	2.00082
1.99788	2.00046	1.9983	2.00004	2.00004	2.00196	3.00264	2.00178	1.99728	2.00034	2.03838	1.99926	1.9998
2.00154	2.00022	2.00052	1.99902	2.0001	2.00004	2.89824	1.99788	1.99926	2.0019	1.95552	1.99926	2.0016
1.99866	2.0004	2.001	2.0004	2.0001	1.9965	4.09986	2.0022	2.00082	1.99782	2.00118	2.00208	1.99932
3.12426	2.00082	2.00058	2.00004	2.0001	2.00244	1.9128	2.00064	2.00112	1.99878	2.00004	1.99926	1.99968
1.88028	2.00046	1.9983	2.0001	2.0001	2.0001	3.08856	1.99818	1.99818	2.00028	2.0079	1.99908	1.99896
1.9971	1.99806	2.00082	2.00004	1.99932	1.99884	2.89824	2.00088	2.00052	2.00538	2.00964	1.99944	2.0016
1.99902	2.00004	1.99842	2.00004	2.0001	1.9998	4.10112	2.00028	1.99998	2.00058	1.9821	2.00202	1.99974
1.9998	2.00076	2.0007	2.00004	2.00016	2.0013	3.00024	1.99806	1.99938	1.9977	1.99938	1.99932	2.00034
2.00136	2.00004	2.00118	2.00004	2.00004	2.00058	2.8974	2.00094	2.00046	2.00058	1.99722	1.99926	1.99908
1.99884	2.00058	1.99884	1.99998	2.0001	1.9983	4.10052	2.00118	2.00154	1.98828	2.01432	1.99944	2.00136
1.99974	2.00016	2.00064	2.0001	2.00016	1.99944	3.00312	1.99878	1.99758	1.99278	2.00286	2.00202	1.99956
2.00028	2.00022	1.99872	1.99932	2.00004	2.00196	2.8968	2.0007	2.00256	2.00052	2.001	1.99926	1.99812
2.0004	2.00064	2.00286	2.0001	2.0001	2.00046	3.0009	1.99962	2.00004	1.99806	2.0307	1.9992	2.00112
2.00022	1.99818	1.99602	2.0001	1.99932	1.998	4.10046	2.00094	1.99986	2.00154	1.97238	1.99938	2.00106
2.00016	2.0004	2.00316	2.00004	2.0001	2.00022	3.00054	1.99926	2.00052	1.99824	1.99836	2.00196	1.9977
3.12378	2.0007	1.99842	2.00004	2.0001	2.0016	2.8995	2.00052	1.99818	2.00088	1.98648	1.99926	2.00154
1.88004	2.00052	1.99842	2.0001	2.00016	1.99836	4.09992	2.00094	2.0013	2.00106	1.99572	1.99932	2.00016
1.99506	1.99794	2.00316	2.0001	2.00004	1.99992	1.91286	1.9989	2.00064	2.00028	2.00016	1.99932	1.99992
1.99962	2.0025	2.00076	2.00004	2.0001	2.00154	3.0882	2.0007	1.99872	2.04702	1.99824	2.00202	1.99968
2.00034	1.9986	2.00052	2.0001	2.0001	1.99902	2.89836	1.99878	2.00118	1.95444	2.02842	1.99926	1.99992
2.00106	2.00082	1.99872	1.99926	2.00004	1.99992	4.10058	1.99998	1.99998	1.99662	1.97712	1.99926	2.00082
1.9995	1.99824	2.001	2.00004	1.99932	2.00094	3.00114	2.0004	1.99896	2.00076	1.9983	2.00226	1.99992
2.00004	2.00088	1.99656	2.00016	2.00016	1.99986	2.9997	2.00076	1.99896	1.99956	1.9995	1.99908	1.99944
1.99788	2.00058	2.0031	2.00004	2.00004	2.00046	2.898	1.9986	2.00178	1.99986	2.01024	1.99938	2.00016
2.0016	1.99806	1.99836	2.0001	2.0001	2.00022	4.10112	2.0019	1.99962	2.00094	3.98646	1.99914	1.99908
1.99956	2.00298	1.99884	2.00004	2.0001	1.99884	3.00168	1.9989	1.99968	1.99992	2.02278	2.00226	2.00022
2.00178	1.99836	2.00076	2.00004	2.00004	1.99854	2.89764	1.99956	1.99968	1.99866	1.98792	1.99908	2.00004
2.97954	2.00082	2.00058	1.9995	2.0001	2.0019	2.01228	2.00016	2.00136	1.95522	2.01102	1.99932	2.00022
2.01912	1.99836	2.00124	1.99992	2.0001	2.00082	4.08732	2.00034	1.99998	2.06208	2.00214	1.9992	1.99962
2.00148	2.00286	1.99848	2.00004	1.99932	1.99842	3.00186	1.99986	1.99926	2.00598	1.97934	2.00226	2.00136
1.99914	1.99866	1.99866	2.0001	2.00016	2.0001	2.89872	1.99974	2.001	1.99638	1.99902	1.99902	1.99944
1.99926	2.00118	2.00076	2.0001	2.0001	1.99998	2.9982	2.00082	1.99962	1.99968	4.13526	2.00022	1.9995
2.0007	1.99818	2.00112	2.00004	2.0001	1.99836	4.10196	1.99914	1.99872	2.0007	1.89042	2.00016	1.99986
2.0007	2.00124	1.99842	2.0001	2.0001	2.00184	3.00192	1.99938	1.99872	1.99842	6.0864	2.0001	2.00124
1.99878	2.00076	2.00106	2.0001	2.0001	2.00052	2.89656	2.00106	1.9995	1.9974	6.0192	1.9995	1.99896
2.00046	1.99758	1.99866	1.99998	2.00004	1.99992	4.10256	1.99956	2.00274	1.99968	6.0486	2.00022	2.00112
1.99932	2.00076	2.00064	1.99932	1.99932	1.99974	1.91286	2.00004	2.00004	2.00082	7.9596	2.00016	1.99692
2.00142	2.00076	2.00088	2.0001	2.00022	1.99956	3.08724	2.0007	1.99926	2.00172	5.99322	1.99944	2.00292
2.98662	1.99836	1.99806	2.00004	2.00004	2.00028	2.89896	1.9995	2.00094	1.9914	6.0042	2.00022	1.99938
2.01252	2.00064	2.00034	2.0001	2.0001	1.99908	4.09968	1.9995	1.99824	2.0172	4.82844	2.00016	2.00058
2.00028	2.00124	2.00256	2.00004	2.0001	2.00238	3.00282	1.99998	2.00022	1.99494	2.02596	2.00022	1.99944
1.99896	2.00064	1.99824	2.00004	2.00004	1.99944	2.9994	2.00076	2.00058	1.998	2.01402	1.9995	1.99968
2.00076	1.99806	2.00004	2.0001	2.0001	1.99986	2.89662	1.99974	2.00064	2.00808	1.96998	2.00022	2.00238
1.99992	2.00094	2.00088	2.00004	2.0001	2.0001	4.1013	2.0001	1.99998	1.99314	1.99884	2.00022	1.9986
1.99938	2.0004	1.99854	2.00004	1.99926	1.9998	3.00096	2.00214	1.99878	2.00274	2.00982	2.00016	1.99944
2.0016	2.00052	2.00088	1.99932	2.00016	2.00016	2.89806	1.99944	2.0016	1.99434	2.02458	1.99944	1.9995
1.99974	1.99758	2.00118	2.00016	2.00016	2.00046	2.01348	1.99992	1.99842	2.00034	1.96686	2.00022	2.0019
2.00022	1.99986	1.998	2.00004	4.07028	1.9989	4.08696	2.0007	2.0004	1.99836	1.99926	2.00022	1.99932
1.99914	1.99968	2.00052	2.00016	5.99952	2.00082	3.00234	1.99758	2.00136	2.00664	2.00082	2.00016	1.99962
2.00124	2.0001	2.0007	2.00004	6.0006	1.99848	3.00138	2.00292	2.00046	2.02314	2.01594	1.9995	1.9995
2.9847	2.00034	2.00064	2.00004	8.0016	2.00034	4.09974	2.0004	1.99884	1.99746	1.9974	2.00022	1.9992
2.01438	2.00034	1.99824	2.0001	4.99554	2.0004	3.00228	1.9989	1.99854	2.00394	1.9881	2.00016	2.00184
1.9995	2.0004	2.00106	2.0001	1.93722	1.99926	2.89692	1.99872	2.00046	2.02332	1.99758	2.00022	1.9995
1.99992	2.00004	1.99848	1.99926	5.06688	1.99998	4.1016	2.00202	1.9986	1.99998	1.97652	1.99956	2.001
2.0004	2.00004	2.00046	2.0001	7.0272	2.00094	1.91334	1.99764	2.00232	2.0001	2.0418	2.00016	1.99926
1.99986	2.00034	2.00064	2.0001	1.90578	1.99956	3.08778	2.00112	2.00082	1.99986	1.9878	2.00022	1.99998
1.99926	2.00016	2.00106	2.0001	2.00052	2.00034	2.8983	1.9992	2.0001	2.00286	1.99512	1.99944	1.99962
2.0004	2.00046	2.00076	2.0001	1.99992	2.00088	4.1004	2.00004	1.9989	1.99692	1.99914	2.00022	2.001
1.9998	2.00094	1.9989	2.0001	2.0001	1.99812	3.00084	1.99956	1.99932	2.00028	1.98756	2.00022	1.9986
1.99992	1.9971	2.00052	2.00004	1.99998	2.00172	3.00012	2.0016	1.9989	2.00052	2.02956	2.00016	2.00142
1.99962	2.00022	2.00082	2.0001	1.9998	1.99944	2.89764	1.99974	2.001	1.99944	1.98786	1.99944	1.99776
2.98818	2.00058	1.99806	1.99932	2.00016	1.99866	4.10088	2.00094	1.9998	1.99986	1.99602	2.00022	2.00118
2.01276	1.99992	2.00166	2.00004	1.99986	2.00208	3.00204	1.99896	2.00022	2.00034	1.99986	2.00022	1.9995
2.00034	2.00094	2.00052	2.0001	1.9998	2.00022	2.89746	2.00112	1.99974	2.00046	2.00712	2.00016	2.00142
1.9992	2.00034	1.99836	2.00016	2.00004	1.99896	2.01174	1.99896	1.99944	1.9764	2.00844	1.9995	1.9986
1.99998	1.99758	2.00172	2.00004	1.99998	1.99968	4.08828	1.9995	1.99884	2.02362	2.0169	2.00022	2.00208
2.00148	2.00082	1.99842	2.0001	1.99974	1.99974	3.00174	2.001	2.00142	1.97136	1.968	2.00016	1.99818
2.00004	2.00052	2.0004	2.0001	2.00004	2.00028	2.89812	2.0001	2.0007	2.02806	2.00142	2.00022	1.9995
2.00184	2.00076	2.00106	1.99998	1.99986	2.00076	2.99952	2.00004	1.9989	1.9992	2.00766	1.9995	2.00064
1.99872	2.00064	1.99788	1.99932	1.99986	1.99836	4.101	1.99824	1.99806	1.97736	2.00814	2.00016	1.99986
1.99962	1.99842	2.00082	2.00016	1.99992	1.99986	3.0018	2.00178	2.00178	2.02392	1.99746	2.00022	2.0016
3.12408	2.001	2.00082	2.00004	1.99992	2.00202	2.89722	1.9992	1.99998	1.9992	2.00148	2.00022	1.99986
1.88202	2.00034	2.0001	2.00016	2.00286	2.00004	4.10208	2.00058	1.9989	2.00064	1.99956	1.99944	1.99944
1.99248	2.00046	1.99842	2.0001	1.99998	1.9992	1.9131	2.0007	2.00118	1.97622	2.00016	2.00022	1.99908
2.00184	1.99752	2.00088	2.00004	1.99974	2.00076	3.08784	2.00076	2.00148	2.02332	2.00304	2.00022	2.00166
2.00142	2.00046	2.00076	2.0001	1.99992	1.99974	2.89818	1.99632	1.99518	2.00856	1.99428	1.99938	1.99818
1.99932	2.00124	1.998	2.0001	1.99986	1.99884	4.1007	2.00016	2.0043	1.96776	2.01306	2.00028	2.0019
2.00046	1.998	2.00064	1.99932	1.99992	2.00052	3.00114	2.00046	1.99866	2.02374	2.00016	2.00022	1.99944
1.99806	2.00082	2.00118	2.0001	1.9998	2.00016	2.99934	1.99914	2.00184	2.00016	1.98912	2.0001	2.00046
2.00214	2.00034	2.00052	2.0001	2.00004	1.99866	2.89824	2.00136	1.99902	2.00034	2.00514	1.9995	1.9989
1.99836	2.00034	1.99758	2.0001	1.9998	1.99992	4.10058	1.99968	2.00052	1.99956	1.99986	2.00028	1.99896
2.00022	1.99812	2.00154	2.0001	1.99986	2.00004	3.0021	2.00016	1.99896	2.0001	1.99902	2.00016	2.00046
2.00022	2.00088	2.00076	2.00004	1.99992	2.00142	2.89788	2.00064	2.00022	1.97562	2.00226	2.00022	1.99974
3.12426	2.00058	1.99758	2.0001	1.99998	1.99998	2.01126	1.99914	1.99968	2.0007	1.99326	1.9995	2.0016
1.88094	2.00088	2.00118	1.99938	1.99974	2.0004	4.08876	2.00034	2.0013	2.02362	2.0058	2.00016	2.00064
1.99566	2.00082	2.00088	2.0001	2.00016	2.00004	3.00138	2.00046	1.99776	1.96668	1.99704	2.00022	1.99968
1.99968	1.99806	1.99818	2.00016	1.99974	2.00004	2.89848	1.9995	2.00274	2.01012	1.99266	2.00022	1.99926
1.99956	2.00082	2.00088	2.00004	1.99992	1.99824	2.99982	2.00028	1.99896	2.02326	1.99932	1.99944	2.00004
2.0001	2.00082	2.0007	2.0001	2.00298	2.00052	4.10058	1.99956	1.99794	1.99998	2.00922	2.00022	2.00016
1.99998	1.99728	1.99758	2.0001	1.99974	1.99974	3.00132	2.00022	2.00118	2.0004	2.00232	2.00022	1.99878
1.9995	2.00082	2.00142	2.0001	1.99962	2.00076	2.8986	1.99962	2.001	1.9785	1.99986	2.00016	2.0004
1.99956	2.00052	2.00088	1.99926	1.99986	2.00034	4.09968	2.00076	1.99764	2.02092	1.9989	1.9995	1.99986
2.0007	1.9977	1.99824	2.00016	1.99974	2.00016	1.9143	1.99944	2.0004	1.97706	1.99506	2.00022	2.00154
2.0001	2.00034	2.00034	2.00016	1.99986	1.99866	3.08742	1.99974	2.00136	1.99956	1.99914	2.00016	2.00022
3.12138	2.00094	2.0007	2.00004	1.99974	2.00094	2.89734	2.00094	1.99926	2.00112	1.99992	1.99944	1.99854
1.88322	2.00016	2.00082	2.0001	1.99992	2.00022	4.10178	1.99974	1.99908	1.98996	2.03568	2.00028	2.00106
1.9935	2.0007	1.99836	2.00016	1.99968	1.99842	3.00132	1.99956	1.99986	2.03478	1.9635	2.00016	1.9989
2.00184	1.99746	2.00088	2.00004	2.00004	2.00004	3.00054	2.00028	2.00148	1.97022	2.00274	2.00022	1.99962
1.99992	2.0016	2.00034	2.0001	1.99974	1.9998	2.89746	1.99902	1.99962	1.99926	1.9926	1.9995	2.00118
1.99998	2.001	2.00028	1.99938	1.99986	2.00202	4.10004	2.00052	1.99842	1.99896	2.03448	2.00016	1.99896
2.00016	1.99782	1.99854	2.00004	1.99992	1.9998	3.00138	2.00046	2.00154	2.00046	2.00064	2.00214	2.00154
1.99902	2.001	2.00082	2.00016	2.00298	1.99902	2.89812	1.99986	1.99986	2.00082	1.99788	1.99914	1.99998
1.9992	2.00142	2.00082	2.0001	1.99956	2.00178	4.10118	2.00022	2.00034	2.00088	1.97178	1.99938	1.99902
2.00082	1.99776	2.00076	2.00004	1.99998	1.99794	3.00186	1.99974	2.00016	1.99896	2.02938	1.9992	1.9998
2.0004	2.00082	1.99758	2.0001	1.99962	2.00136	2.89806	2.0001	1.9986	2.00466	2.00082	2.00208	2.00028
3.09	2.00088	2.00142	2.0001	1.99992	1.99848	4.10004	2.00058	2.00058	1.99902	1.99932	1.9992	1.99938
1.91172	1.99824	2.0007	1.99926	1.9998	1.99974	3.00096	1.99854	2.00028	1.99656	1.97628	1.99926	1.99938
1.99854	2.00046	1.99824	2.00016	1.99974	2.00166	2.89752	2.00004	1.99998	2.00052	1.9896	1.9992	2.00232
2.00016	2.00094	2.001	2.00016	1.9998	2.00022	4.10094	2.00094	1.99872	2.0031	2.034	2.00226	1.99986
1.9986	2.00058	2.00058	2.00004	1.99992	1.99806	3.00252	1.99956	2.0007	1.99824	2.0007	1.99908	2.00112
1.99992	1.99776	1.99806	2.0001	1.9998	2.00214	2.01348	1.99746	2.00022	2.00568	2.00016	1.99932	1.99872
2.00184	2.00112	2.00136	2.0001	1.99974	1.99914	4.0872	2.0034	2.0004	1.99722	1.97154	2.0022	1.99992
1.99974	2.00046	2.00052	2.00004	1.99992	1.99866	3.00216	1.99872	1.99938	2.0025	1.99938	1.99908	1.9992
1.99848	1.99776	1.9977	2.0001	2.00298	2.00052	2.89788	1.99806	1.9986	1.99248	2.02854	1.9992	1.99926
1.99986	2.00136	2.00106	1.99938	1.99962	2.00076	2.99904	2.00154	2.00226	1.99782	2.00046	1.99956	2.0013
2.00046	2.00094	2.00058	2.0001	1.99986	1.99812	4.10208	2.0013	1.99836	1.99212	2.0019	2.00196	1.99944
2.00052	1.99782	1.99842	2.0001	1.99968	1.99962	3.00192	1.99884	2.0022	2.0172	1.9701	1.99926	1.99962
3.0912	2.00142	2.00046	2.0001	1.99968	2.0001	2.8971	1.99908	1.99896	2.0007	1.99824	1.99914	1.99884
1.90974	2.0007	2.00148	2.0001	1.9998	1.9998	4.10022	1.99818	2.00052	1.96428	2.02842	1.99932	2.00052
1.99974	1.99794	2.00106	2.0001	1.99974	2.00226	1.91346	2.00364	1.99986	2.01942	2.00076	2.0019	2.0001
1.99968	2.00088	2.00058	2.00016	2.0001	1.9995	3.08784	1.99746	1.9998	1.99122	2.00742	1.99944	1.99986
2.00028	2.00202	1.99836	1.99926	1.99968	1.99944	2.898	2.00232	1.99956	2.00088	1.96338	1.99908	1.9995
2.00016	1.99788	2.0007	2.00016	1.99986	2.00034	4.10142	2.00004	2.0007	1.99878	2.02812	1.99938	2.00142
1.99878	2.00088	2.00064	2.00016	1.99986	2.0004	3.00126	2.0007	1.99956	2.013	2.00166	2.00214	1.99908
2.00058	2.00124	2.0004	2.00004	1.9998	1.99962	3.00084	1.99824	2.0001	1.98696	1.99956	1.9992	2.00046
2.00058	1.99794	1.9986	2.0001	2.00286	2.00052	2.89734	1.99992	1.99878	2.0004	2.00088	1.99926	2.0004
1.99794	2.00052	2.00046	2.0001	1.99992	2.00034	4.10088	2.00118	2.00244	2.00076	1.96728	1.99938	1.99818
1.99998	2.00118	2.00052	2.00004	1.9995	1.99938	3.00204	1.99902	2.0004	2.00058	2.03172	2.00196	2.0007
2.00172	1.99776	2.00046	1.9992	1.99974	1.99896	2.89728	1.99896	2.00076	1.99956	1.9998	1.99932	2.00022
2.98524	2.00118	2.00046	2.00028	1.9998	2.00094	2.01168	2.0013	1.99968	2.00022	2.00058	1.99926	2.00082
2.01408	2.00082	1.99776	2.0001	1.9998	1.99848	4.08786	2.00118	1.99896	1.9992	1.9749	2.00208	1.99866
1.99992	1.99788	2.00274	2.0001	1.99956	2.00094	3.0027	1.99974	2.00106	1.99866	1.99566	1.99902	1.99968
1.99962	2.00106	1.99584	2.0001	1.99992	2.00064	2.8974	1.99902	1.99914	1.98558	2.00034	1.99944	2.00148
2.00064	2.00064	2.00316	2.00004	1.99968	1.99998	2.99964	2.00088	2.00016	2.03364	2.02602	1.99914	1.9995
2.0004	2.00058	1.99878	2.0001	1.9998	1.9989	4.10028	1.9998	2.0007	1.99344	2.00262	2.00208	1.99938
2.0001	1.99758	1.99806	2.00016	1.99992	2.00148	3.00258	1.99872	1.9992	2.0028	1.97298	1.99932	2.00076
2.00022	2.00058	2.00286	1.99932	1.9998	2.00022	2.89782	2.0013	2.00082	2.0091	1.99824	1.9992	1.99842
2.00052	2.00094	2.00016	2.0001	2.00274	1.99782	4.10076	2.0004	1.99986	1.99752	2.0007	1.9992	2.00172
1.9989	2.00082	1.99866	2.00016	1.99986	2.00076	1.91274	2.0004	2.0004	1.99428	2.0049	2.0022	1.99824
2.00052	1.99758	2.00094	2.00004	1.99968	2.0007	3.0882	1.99902	1.99956	1.99692	1.99302	1.99902	2.00136
3.1242	2.00082	2.00004	3.06726	1.99968	1.99956	2.89818	1.99728	2.00016	2.00568	2.00154	1.99932	1.9992
1.87896	2.00088	1.99836	1.93584	1.99974	2.00088	4.101	2.00262	1.99974	2.00214	1.99926	1.99944	2.00004
1.99656	2.0007	2.00028	1.99998	1.99974	1.99956	3.00084	2.00034	2.00022	1.99398	2.00184	2.00196	2.0004
1.99884	2.00028	2.00046	2.00004	1.99962	1.99884	3.00072	1.99812	1.9998	2.00154	1.99134	1.9992	1.99878
2.00046	1.9971	2.00028	2.00004	1.99986	2.00082	2.89734	2.0007	1.99962	2.00088	2.00298	1.99938	2.00178
2.00016	2.00052	2.0007	2.00004	1.99968	1.99974	4.10112	2.00208	2.00028	2.00412	1.9923	2.00202	1.99854
1.99908	2.00016	2.00058	2.00004	1.99986	1.99998	3.00042	1.99872	1.9995	2.0025	2.00484	1.99908	2.0019
2.00046	2.00004	2.00058	2.00004	1.99986	1.99914	2.89806	2.00004	2.00082	2.00334	2.00598	1.99926	1.99794
2.0013	2.00076	1.99578	1.99932	2.0028	1.99998	2.01186	1.99746	1.99956	1.99608	1.99788	1.99932	2.0001
1.99878	2.00022	2.00292	2.00004	1.9995	1.99998	4.08822	2.00166	1.99932	1.998	1.99302	2.00214	1.99974
1.9995	2.00052	1.99812	2.0001	1.99992	1.99974	3.00222	2.0001	2.00016	1.9965	2.0025	1.99932	2.00082
3.12462	2.0004	2.00286	2.00004	1.99956	2.00166	2.89788	1.99956	2.00016	1.9872	1.99902	1.99902	1.99908
1.88046	1.99746	1.99812	2.00004	1.99974	1.99854	2.99946	2.00178	2.00016	2.02242	1.99758	1.99938	2.00196
1.99602	2.0007	2.0004	2.00004	1.9998	2.00046	4.10112	1.99734	2.0004	1.99164	1.9956	2.00226	1.99992
1.99848	2.00016	2.00106	2.0001	1.9998	2.00064	3.00204	2.00274	1.99992	2.02296	2.0133	1.99908	1.99938
2.00232	2.00058	1.9983	1.99998	1.99962	1.998	2.898	1.99968	1.99956	1.99326	1.97802	1.9992	2.0004
1.99884	1.99974	2.00148	2.0001	1.99998	2.0022	4.10142	2.00046	1.99998	1.9947	2.02842	1.99956	2.00016
2.00154	2.00052	1.99776	2.0001	1.99962	2.0001	1.91232	1.99848	2.00142	2.00838	1.97508	2.00184	1.99914
1.99974	2.00016	2.0019	1.99926	2.00286	1.998	3.08724	2.0004	1.99914	2.0238	2.00982	1.99926	2.00232
1.99848	1.99752	1.99842	2.0001	1.9998	2.00136	2.89926	1.99932	1.99998	1.99974	2.00934	1.99938	1.99992
2.00016	2.00058	2.0013	2.0001	1.99968	2.00016	4.0995	2.00004	1.99932	1.97886	1.99776	1.99926	1.99902
2.00034	2.001	2.001	2.00004	1.99962	1.99866	3.00168	2.00184	2.00112	1.99026	1.99284	2.0019	1.99932
2.00052	2.00028	1.99824	2.0001	1.99998	2.00046	3.00084	2.00088	2.0001	2.03172	2.00454	1.99932	2.00118
2.97996	2.00076	2.00046	2.00004	1.99962	2.00094	2.89716	1.99692	1.99872	1.97184	1.9818	1.99926	2.0001
2.01852	1.99758	2.00106	2.00004	1.99968	2.00118	4.10142	1.99944	2.00196	1.99506	2.01414	1.99938	1.99842
2.00058	2.00106	1.99878	2.00004	1.99986	1.99818	3.00138	2.00292	1.99962	2.00616	1.99746	2.00202	2.00172
1.9992	2.00082	2.00034	2.00004	1.9998	1.99836	2.89734	2.00028	2.00052	1.99806	2.00574	1.99926	1.99932
1.9989	2.00058	2.00094	1.99926	1.99974	2.00244	2.01204	2.96862	1.9998	1.99932	2.01006	1.99926	1.99944
1.99902	1.99758	2.00094	2.00016	1.99992	1.9986	4.0875	2.01816	1.99866	1.99974	1.97508	2.00226	1.99968
2.00196	2.00076	1.9971	2.0001	2.00256	2.00094	3.0027	2.00046	2.00172	1.99998	1.99674	1.99896	2.00046
1.99902	2.001	2.001	2.0001	1.99968	2.00046	2.89818	1.99902	2.00016	1.9992	2.00598	1.99926	2.0004
1.99998	2.0004	2.0004	2.0001	1.99974	2.00046	2.99874	2.001	1.99794	2.00136	1.99896	2.00016	2.00052
2.00112	1.9977	2.00112	2.0001	1.99968	1.99842	4.10208	2.00046	2.00256	2.00046	1.9944	2.00022	1.9986
2.97966	2.0004	1.99824	2.00004	1.9995	2.00004	3.00066	2.00028	1.99818	1.998	2.00052	1.99944	2.0004
2.0178	2.00154	2.00058	2.0001	1.99998	1.99998	2.89896	1.99878	1.99914	2.00178	2.001	2.00016	1.99938
2.001	2.00028	2.001	2.00004	1.99962	2.00028	4.1001	2.0001	1.99932	2.00016	1.99878	2.00022	1.99974
2.00124	2.0004	1.998	1.99884	1.99974	1.99986	1.91298	2.00088	2.00142	1.9992	2.00178	2.00016	2.00232
1.99914	1.99746	2.0016	2.00052	1.99986	1.99836	4.11966	2.00064	1.9998	2.001	1.99836	1.99944	1.9983
1.99998	2.00046	1.99854	2.00016	2.00292	2.00178	3.00246	2.0004	1.99962	2.0004	1.99962	2.00022	1.9998
1.99902	2.00124	2.0007	1.99998	1.99956	1.99956	2.85966	2.0016	2.00052	1.99974	2.0025	2.00016	1.99968
2.00124	1.99986	2.0007	2.0001	1.9998	1.9992	2.99796	1.99782	1.99758	2.0004	2.05116	2.00016	2.00202
2.00064	2.00106	1.99836	2.0001	1.99944	1.9986	4.14048	1.99992	2.00232	1.99968	1.94964	1.9995	1.99872
1.99944	1.99764	2.00118	2.00004	1.99974	2.00382	3.0024	2.00148	1.99944	1.99968	1.99782	2.00016	2.001
2.0016	2.00064	1.99788	2.0001	2.00004	1.99908	2.8602	1.99902	2.00148	1.9992	2.00082	2.00016	1.9998
1.99872	2.00076	2.00124	2.00004	2.00004	2.00058	4.13796	2.00232	1.99812	2.00184	1.99782	1.99944	1.9983
3.12354	2.00076	2.00142	2.00004	2.00004	1.99914	1.88346	1.99716	2.0001	1.9989	2.00028	2.00022	2.001
1.88076	2.0001	1.99824	1.99938	2.00004	1.99932	3.11502	2.00136	1.9989	1.9995	2.00172	2.00022	2.00004
1.9962	1.99752	2.001	2.0001	2.0001	2.00064	2.86362	1.99902	2.00298	1.99986	1.9992	2.00016	2.00022
1.99812	2.0007	1.9977	2.00004	1.99926	2.00028	4.13574	2.00058	1.99962	1.99974	2.001	1.99944	1.9998
2.00046	2.00094	2.00184	2.0001	2.0001	2.00076	3.00312	2.00034	1.99794	1.99974	1.98318	2.00022	1.99896
2.00202	2.00046	2.00124	2.00004	2.0001	1.99848	2.99976	2.00202	2.00082	2.0016	2.02662	2.00016	2.00184
1.99914	1.99836	1.99818	2.00004	2.0001	2.00154	2.85978	1.9998	2.00274	1.99896	1.99074	2.00016	1.99956
2.00046	2.00058	2.00118	2.0001	2.00004	2.0001	4.13856	1.99824	2.00076	2.00028	2.0001	1.99944	1.9992
1.99992	2.00142	2.00064	2.00004	2.0001	1.99836	3.0027	1.99926	1.99734	2.00034	1.99758	2.00022	2.00004
1.99962	1.998	1.99806	1.9992	2.00004	2.00034	2.8608	2.00196	2.00112	1.99794	2.00004	2.00016	1.99848
2.00094	2.00082	2.0007	2.00022	2.0001	1.99998	2.01396	2.0007	1.99902	2.00232	2.00034	2.00022	2.00178
3.12228	2.00076	1.99884	2.0001	2.0001	1.99998	4.12032	1.99962	2.00292	1.99758	1.9998	1.99944	1.99974
1.8804	1.99776	2.00034	2.00004	2.00004	1.9998	3.00606	1.998	1.99866	2.0013	2.0001	2.00022	1.99884
1.99986	2.00052	2.00124	2.0001	1.99926	2.00166	2.85906	2.00136	1.99968	2.00328	2.00028	2.00022	1.9995
2.00046	2.00136	2.0001	2.0001	2.0001	1.9992	2.99862	2.00112	1.9995	1.9962	1.96722	2.00022	2.00244
1.9965	2.00034	1.99842	2.00004	2.0001	2.00052	4.13946	2.00028	2.0019	2.00166	2.03274	1.99944	1.99878
2.00202	1.998	2.00094	2.0001	2.0001	1.9998	3.00108	1.99818	1.99974	1.99974	1.99992	2.00016	2.00052
2.00154	2.00028	2.00124	1.99926	2.0001	2.00022	2.85888	2.00154	1.99788	1.99458	1.99968	2.00022	2.00004
2.00082	2.00064	1.9977	2.0001	2.00004	1.99914	4.14036	2.0007	2.00184	2.00598	2.00016	2.00016	1.99884
2.00016	2.00034	2.001	2.0001	2.00004	2.0004	1.88256	1.99986	1.99902	1.98486	2.00034	1.9995	2.0004
1.99896	1.99998	2.00136	2.00004	2.0001	2.00154	4.1172	1.99656	2.001	2.00664	1.99974	2.00022	1.99986
1.9986	2.001	1.99788	2.0001	2.00004	1.9992	3.00228	2.00364	1.99872	1.99332	1.99986	2.00016	1.99914
2.9808	1.99746	2.00106	2.0001	1.99926	2.00052	2.85972	2.00034	2.00142	2.00778	1.99998	2.00016	2.00196
2.01882	2.00094	1.9983	1.99998	2.00016	2.0001	4.1349	1.99866	1.99992	2.02074	2.01012	1.9995	1.9995
2.0019	2.00082	2.00166	2.0001	2.0001	1.99968	3.0051	2.00118	1.99782	1.92996	1.9599	2.00016	1.99986
1.99884	2.00064	1.99854	1.9986	2.0001	1.99962	2.85984	1.99818	2.00082	2.04318	2.03088	2.00016	1.99962
2.00028	1.99758	2.0007	2.00076	2.0001	1.99902	4.1349	2.0022	2.00124	1.99764	1.96854	1.99944	2.00112
2.00046	2.00088	1.99806	2.0001	2.00004	2.00142	3.00456	1.99986	1.99986	1.98534	2.00364	2.00022	1.99986
2.0016	2.00058	2.00094	2.0001	2.00004	1.99866	2.86026	1.99926	2.00004	1.9995	1.99794	2.00022	1.9992
1.99896	2.00094	2.00082	2.00004	2.0001	2.00004	4.13796	2.00046	2.00064	2.0106	2.00118	2.00016	2.0007
1.99968	1.99794	1.99836	2.0001	2.00004	1.99968	3.00174	1.99806	1.99746	2.00568	2.00154	1.99944	1.99806
2.00022	2.00082	2.0013	2.00004	1.99926	2.00124	2.8587	2.00064	2.001	1.9932	1.99938	2.00016	2.00124
1.99854	2.00088	2.00112	2.00004	2.00016	1.99992	4.13742	2.00214	2.00046	1.99026	1.99704	2.00022	1.99944
3.12492	1.9974	1.99734	2.0001	2.0001	1.99998	3.00186	2.0001	1.99944	2.00076	2.0001	2.00016	1.99962
1.8804	2.0013	2.001	1.99938	2.00004	1.99974	2.86242	1.9998	2.0013	2.01234	2.00112	1.9995	1.99974
1.9956	2.0013	2.0007	2.00004	2.0001	1.99818	4.137	1.99908	1.99962	2.01078	2.0007	2.00022	2.00148
1.99884	1.99734	1.99848	2.0001	2.00004	2.00184	3.00156	2.00112	1.9986	1.98162	2.00106	2.00016	2.00052
2.00238	1.99998	2.00046	2.0001	2.0001	1.9977	2.8605	1.99896	2.00076	1.99482	1.99884	2.00016	1.99776
1.99878	2.00076	2.00088	2.00004	2.0001	2.00082	4.13688	2.00004	1.99914	1.97922	2.00166	1.9995	2.00166
2.00022	2.0007	2.00058	2.0001	2.00004	1.99974	3.00432	2.00004	2.00106	2.03424	1.99758	2.00022	1.99986
2.00034	2.0004	1.99812	2.00004	2.0001	2.00028	2.8593	2.00016	2.00112	2.02656	2.0001	2.00016	2.00052
2.0004	2.00088	2.00112	1.99944	1.99938	1.99992	4.1382	2.0001	1.99956	1.9626	2.00142	2.00016	1.9992
1.99878	1.99788	2.00076	2.00004	2.00004	1.99926	3.0012	1.99914	1.99986	1.9965	1.99818	1.9995	1.99968
1.99992	2.00142	1.99824	2.00016	2.0001	1.9998	2.86188	2.001	2.00112	1.9929	2.00016	2.00016	1.99944
3.12552	2.00016	2.001	2.00004	2.0001	2.00052	4.13334	2.0001	1.99866	2.0256	1.99998	2.00022	2.00034
1.87932	2.00046	2.0007	2.00004	2.0001	2.00064	3.00606	2.00046	2.00244	2.00502	2.03412	1.9986	1.99974
1.99902	1.99782	2.00088	2.0001	2.00004	1.99956	2.85888	1.99956	1.998	2.01486	1.99446	2.00106	2.00196
2.00124	2.001	1.998	2.00004	2.0001	2.0016	4.13742	1.99962	1.99716	1.97802	1.99938	2.00022	2.00016
2.00052	2.00076	2.00076	2.0001	2.0001	1.99866	3.00372	1.99986	2.0022	2.00598	2.00118	2.00016	1.99764
1.9995	1.9983	1.9983	2.00004	2.00004	1.99968	2.8605	2.0013	2.00148	1.99626	2.0004	1.99944	2.00058
1.99884	2.00124	2.00034	1.99932	1.99932	2.00016	4.1346	1.99836	1.99836	1.99692	1.99896	2.00022	2.00022
2.001	2.00088	2.00118	2.00016	2.0001	2.00238	3.00174	2.00136	2.0007	2.00628	2.00082	2.00022	1.99956
1.99998	1.99752	2.0007	2.0001	2.0001	1.9971	2.8632	1.99938	2.00028	2.00028	2.00406	2.00016	1.99962
2.00004	2.00058	1.998	2.00004	2.0001	2.00022	4.13754	1.9992	1.99782	2.00232	1.99512	1.9995	2.00106
1.99974	2.00124	2.00094	2.00016	2.00004	2.0004	3.00228	2.00082	1.99944	1.9914	2.00022	2.00022	2.00022
2.0007	2.00022	2.00046	2.0001	2.0001	2.00016	3.00306	2.00052	2.00208	2.00004	1.99998	2.0019	1.99854
2.98596	1.99776	2.00076	2.00004	2.00004	2.00034	2.89716	1.9992	1.99896	2.00046	2.00076	1.9992	1.99992
2.013	2.0004	1.998	1.99932	2.00004	1.99896	4.09974	1.99956	2.00178	2.0058	1.99932	1.99932	2.0004
2.00124	2.00148	2.00064	2.00022	1.99932	2.00052	3.00198	2.00046	1.99896	1.99908	2.00058	1.99938	2.00082
1.9986	2.0004	1.99818	2.00004	2.0001	1.99908	2.8974	1.99968	1.99842	1.99422	1.99926	2.00184	1.99944
2.00034	1.9974	2.00118	2.00016	2.0001	2.00292	4.10052	2.0004	2.0025	2.0094	2.00058	1.99944	1.9992
2.00088	2.001	2.001	2.0001	2.0001	1.99872	3.00306	1.99926	1.99986	1.9986	1.96914	1.99926	2.00184
1.99872	2.001	2.00088	2.00004	2.0001	1.9995	2.89782	2.00058	1.99908	2.02146	2.03052	1.99926	1.99776
2.00172	2.0004	1.99854	2.0001	2.0001	2.0004	4.09956	1.99932	2.00064	1.96992	1.99986	2.00214	2.00268
1.99854	2.00058	2.00058	2.0001	2.00004	1.99872	3.0018	2.0001	2.00052	1.99872	1.99962	1.99932	1.99938
2.00106	1.99716	2.00076	1.99926	2.0001	2.00004	2.89848	2.00016	1.99728	2.00166	2.00082	1.99914	1.998
1.99824	2.0013	2.00046	2.0001	1.99926	2.00172	4.0992	2.0001	2.0019	1.998	1.99998	1.99944	1.99974
3.0915	2.0013	1.998	2.00016	2.00016	1.99986	3.00288	1.99896	2.0016	1.99908	1.9998	2.00196	2.00262
1.9116	2.00028	2.00058	2.00004	2.0001	1.99956	2.89722	2.00298	1.99752	2.0016	1.99968	1.99932	1.998
1.9992	1.9974	1.99848	2.0001	2.0001	2.00004	4.10076	2.00016	1.99752	2.00298	2.00052	1.99938	1.99956
1.998	2.00094	2.00304	2.0001	2.0001	2.00046	3.00126	1.9989	2.00238	1.97856	2.0046	2.00214	2.00082
2.00112	2.00088	1.99836	2.00004	2.0001	1.99926	2.89866	1.9995	2.0007	2.01294	1.9935	1.99896	2.00172
2.00064	2.00046	2.001	1.99932	2.00004	2.00094	4.1001	2.00046	2.0001	2.00514	2.00142	1.99944	1.99968
1.99842	1.99818	1.9983	2.00016	2.0001	1.99836	3.00168	1.9998	1.99854	2.03376	2.00058	1.99926	1.99992
2.00118	1.99998	2.00064	2.00004	1.99878	1.99986	2.89734	2.00046	2.00112	1.98162	1.9998	2.00202	1.99986
2.00046	2.00076	2.0007	1.99944	2.00064	2.00094	4.1007	2.00022	1.99752	1.96836	1.99962	1.99908	1.99854
1.9986	2.00124	1.9986	1.99968	2.0001	1.99824	3.00156	1.99824	2.00214	1.99128	2.00046	1.99938	2.00196
2.00142	1.99722	2.0007	1.99974	2.0001	2.0022	2.89824	2.00094	1.99914	2.02746	1.99938	1.99914	1.9989
1.99938	2.00094	1.99836	2.00256	2.00004	1.99824	4.09986	1.99914	1.99992	1.98858	2.00076	2.00244	2.00022
1.87974	2.00076	2.00298	1.99956	2.0001	1.99998	3.003	2.00226	1.99872	1.99038	1.9995	1.99914	1.99968
1.9953	1.99986	1.99836	1.99962	2.0001	2.00154	2.89674	2.00004	2.00256	2.00034	1.9689	1.99926	1.99944
2.0007	2.00154	2.00064	1.9995	2.0001	1.99998	4.10094	1.99836	1.99848	1.97094	2.03106	1.99944	1.99992
1.99998	1.99806	1.99854	1.99962	2.00004	1.99986	3.0015	2.00016	1.99938	2.05026	2.00034	2.00202	1.99968
2.00064	2.0007	2.00046	1.99968	1.99932	2.0001	2.89812	1.99902	2.0025	1.98372	1.99974	1.99908	2.00196
1.99854	1.99842	2.00064	1.99974	2.0001	1.998	4.09956	2.00124	1.99896	1.99602	2.00016	1.9995	1.99992
1.99884	2.001	2.00076	1.99968	2.0001	2.00184	3.00222	2.00034	1.9989	1.99872	1.99968	1.99926	2.00058
2.00256	2.00064	1.99842	2.00268	2.0001	2.00028	2.89686	1.99908	1.9992	2.0043	2.00052	2.00202	1.9983
2.00004	2.00082	2.00094	1.99938	2.00004	1.9989	4.10226	2.0019	2.00082	2.03448	1.99932	1.99926	2.0007
1.99926	1.998	1.998	1.99956	2.0001	1.99914	3.00138	1.99914	2.0016	1.96356	2.00016	1.99926	2.00022
2.00004	2.00118	2.00076	1.99974	2.00004	2.00184	2.89704	1.99854	1.99992	1.99938	2.00028	1.9992	1.99962
2.97924	1.99812	1.99878	1.99956	2.0001	1.99938	4.10028	2.00244	1.99782	1.99866	1.97352	2.00214	1.99896
2.01978	2.00124	2.00106	1.99962	1.99932	2.00022	3.0021	2.0004	1.99896	2.01444	2.02626	1.9992	1.99926
2.00058	1.99968	2.00106	1.99974	2.0001	1.9995	2.89794	1.99902	2.001	2.00334	2.0004	1.99926	2.00238
2.00052	2.00112	2.00046	2.0025	2.0001	2.00094	4.09938	2.00034	1.99968	2.0058	1.99944	2.00226	1.99944
1.99902	2.00016	2.0007	1.99962	2.00004	1.9983	3.00276	1.99974	2.00202	1.97784	2.00052	1.9992	1.99926
2.00082	1.99782	1.99836	1.99956	2.0001	2.00154	2.8977	1.99974	1.99866	1.99944	2.00004	1.99908	1.99902
2.00064	2.00094	2.00094	1.99956	2.0001	1.99818	4.10046	2.00076	2.00064	2.01822	1.99974	1.9995	2.00184
1.99902	2.00034	1.99842	1.99962	2.0001	2.00148	3.0018	1.9998	1.9989	2.00556	1.9995	2.00202	1.99944
2.00082	2.00076	2.00034	1.99974	2.00004	2.00034	2.89806	1.99962	2.00082	1.97748	2.00064	1.99914	1.9995
2.00088	2.00064	1.99854	1.9995	2.00004	2.00004	4.1001	1.99974	1.99944	1.99806	2.00412	1.99926	1.99998
1.99872	1.99824	2.00106	1.99974	1.99932	1.99938	3.00162	2.00142	2.00172	1.99392	1.99542	1.99932	1.99914
2.00118	2.00076	2.00058	2.00256	2.0001	1.99956	2.89872	2.00016	2.00046	2.02656	2.00046	2.00208	2.00004
3.12288	1.99842	2.00034	1.99956	2.0001	2.00118	4.10028	1.99992	1.99956	1.98882	1.99974	1.99932	2.0013
1.88124	2.00082	2.00016	1.99944	2.0001	1.99956	3.00156	2.00094	1.99938	1.99068	1.99962	1.99926	1.99932
1.9947	2.00088	1.99884	1.99986	2.00004	2.00034	2.89692	1.9986	2.00118	2.0019	2.00058	1.99932	2.00028
2.001	2.0001	2.0007	1.99956	2.00004	1.9983	4.10094	1.99962	1.99956	1.96644	2.0001	2.00208	1.9995
1.99908	1.99776	2.00112	1.99974	2.0001	1.9998	3.00186	1.9983	2.00172	2.05092	1.99926	1.99932	1.99998
2.00094	2.0025	1.99884	1.99974	2.0001	2.00016	2.89698	1.99962	1.99812	1.98636	2.0001	1.99902	2.00088
1.99902	1.99998	2.0007	2.00244	1.99998	2.00172	4.10136	2.00286	2.0019	1.99476	2.00046	1.99956	1.9995
2.0007	2.00004	1.9986	1.9995	1.99944	1.99926	3.00282	2.00088	1.99968	2.00016	1.9689	2.00196	1.99968
1.9995	2.00022	2.00058	1.99968	2.0001	1.99968	2.89632	1.99812	1.99914	1.97256	2.03052	1.9992	2.0019
1.99992	1.99806	2.00058	1.99938	2.00004	2.00136	4.10046	1.99998	2.00094	1.99854	2.00016	1.99926	1.9983
2.00058	2.00244	1.99866	1.99974	2.00016	1.99812	3.00198	2.00106	1.9995	2.00172	2.0001	1.99944	2.00016
2.97876	1.99818	2.00076	1.99968	2.00004	2.00004	2.89728	1.99866	1.9983	2.00244	2.0001	2.00184	1.99866
2.01858	2.00052	2.00076	1.99968	2.00004	2.00172	4.10088	2.00196	2.00142	1.99614	1.99962	1.99944	2.00274
2.00244	2.00028	2.00112	2.00238	2.0001	1.99992	3.00222	1.9983	2.0004	1.9998	2.00058	1.99914	1.99944
1.99824	2.0001	1.99872	1.99974	2.0001	2.0007	2.89806	2.00136	1.99794	1.99944	2.0001	2.0022	1.99968
1.99968	2.00082	1.99854	1.99944	1.99926	1.99776	4.10004	2.0013	2.00226	2.00118	1.99908	1.9992	2.0004
2.0007	1.99812	2.0007	1.99956	2.00016	2.00172	1.9131	1.99878	1.99854	2.0004	2.0052	1.99926	1.99848
2.00082	2.00034	2.00094	1.99974	2.00004	1.99974	4.11984	2.0004	2.00046	1.9995	1.9716	1.99926	1.99974
2.00052	2.0001	1.99848	1.99962	2.0001	1.99992	3.00564	1.99896	2.00148	1.99818	2.02374	2.00232	1.99974
1.99854	2.00022	2.00082	2.97654	2.0001	1.99812	2.85816	1.99878	1.99914	2.0037	1.99926	1.99902	2.00178
2.0001	2.00034	2.00052	2.01756	2.0001	2.0001	2.99904	2.00178	1.9986	2.0007	2.00046	1.99926	2.00004
2.00052	1.99794	2.00028	2.00052	2.0001	2.00202	4.1394	2.00064	2.00052	1.99824	2.00028	1.99932	2.00052
2.98014	2.00274	2.00028	1.9998	2.00004	1.99794	3.00252	2.00022	2.00172	1.99794	2.00046	2.00226	1.99896
2.01798	1.99896	1.9983	1.99986	1.99872	2.00088	2.85816	1.99992	1.99824	2.0016	2.00052	1.9995	2.0004
2.0022	2.0007	1.99866	1.99986	2.0007	2.00022	4.13628	2.0004	2.0007	1.9989	2.0001	2.00022	1.99956
1.99716	2.0004	2.00286	1.9998	2.0001	1.99914	3.00504	1.99896	2.0013	1.99668	1.96842	2.00016	1.99968
2.00232	2.00046	2.00046	2.00304	2.0001	1.99944	2.8605	1.99974	1.99944	2.0022	2.03106	2.00016	1.99932
2.0007	1.9983	1.99818	1.99974	2.0001	2.00082	4.13844	1.99962	1.9977	2.00064	2.00016	1.9995	2.00136
2.00046	2.00016	2.00082	1.99968	2.0001	1.99986	3.00042	1.99998	2.00232	2.00088	1.99986	2.00016	1.99878
2.00016	2.00052	1.99842	1.99986	2.00004	2.0001	2.8602	2.00166	1.99878	2.00118	1.99914	2.00022	1.99992
1.99872	1.99824	2.0007	1.99968	2.0001	1.99968	4.13706	1.99962	2.00136	1.99992	2.00124	1.99938	1.99854
1.99914	2.00076	2.00064	1.99986	1.99938	2.00178	3.00342	1.99992	1.99818	1.99938	1.99974	2.00022	1.99962
2.00154	2.00064	1.9983	1.9998	2.0001	1.99896	2.86128	2.0004	1.9995	2.0004	2.0001	2.00022	2.0022
2.00016	1.99836	2.00064	1.99998	2.00016	1.99884	4.13688	2.0001	2.00046	1.99716	1.99956	2.00022	1.99842
2.98074	2.00298	2.0007	2.00004	2.00004	2.00052	3.00156	1.99974	2.00148	2.03028	2.00088	1.99944	1.99746
2.0178	1.99818	2.00064	2.00004	2.0001	1.99926	2.86038	1.99944	1.99938	1.97694	1.96962	2.00022	2.00358
1.99884	3.11946	2.00016	2.00004	2.0001	2.00202	4.13778	1.9998	2.00046	1.99896	2.0295	2.00016	1.9989
2.00016	1.87368	2.00034	1.99932	2.0001	1.99962	3.00144	2.00076	2.00088	1.99728	2.00016	2.00016	2.0001
2.00106	1.99518	1.99872	2.0001	2.00004	1.99944	2.86032	1.99998	1.9995	1.99968	2.00016	1.99944	2.00148
2.001	2.00058	2.00064	2.00004	1.99938	1.99944	4.13736	1.99998	2.00082	2.02704	1.99962	2.00022	1.99812
2.0004	1.99818	2.0004	2.0001	2.00016	1.99974	3.00342	2.00052	1.99848	2.00022	2.0007	2.00016	2.001
2.00052	2.00262	2.00004	2.0001	2.0001	2.00028	2.85648	1.99944	2.00046	2.0067	1.99986	2.00016	1.99884
1.99986	1.99896	1.99824	2.00004	2.00016	1.99986	4.14138	2.00016	2.0001	1.96614	1.99986	1.9995	1.99998
1.99866	2.00064	2.00046	2.00004	2.00004	2.0004	3.0006	2.00034	1.99854	1.99824	1.99956	2.00016	1.99974
3.12546	2.00082	2.0007	2.00004	2.00004	2.00046	2.85924	1.99992	2.00154	2.00046	2.00466	2.00022	2.00106
1.87896	1.9983	2.00052	2.00004	2.0001	1.99962	4.14018	1.99944	1.99776	1.99992	1.99488	2.00022	2.00046
2.00088	2.0004	2.00076	1.99932	2.00004	2.00082	3.00186	1.99968	2.0025	1.99992	2.00094	1.99938	1.99944
1.99968	2.00088	2.00058	2.0001	1.99932	2.00094	2.8599	2.0007	1.99968	2.00142	1.99968	2.00028	1.99968
2.00028	2.00064	2.00088	2.00004	2.0001	1.99794	4.137	1.99974	1.9998	1.99944	2.0004	2.00022	1.99974
1.99818	1.9983	2.00034	2.0001	2.0001	2.0004	3.00228	1.99932	1.99806	1.99854	1.9995	1.99932	2.00052
2.0001	1.9977	1.99788	2.0001	2.0001	1.9995	2.8602	2.00064	2.00214	1.99914	2.00022	2.00028	1.99812
2.00058	2.00094	2.00022	2.00004	2.0001	2.00028	4.13904	2.00082	1.99878	2.00184	2.00022	2.00022	2.00334
1.99968	2.00028	2.00088	2.0001	2.00004	1.99998	3.00066	1.99872	2.00226	2.00004	1.99992	2.00016	1.99764
1.99974	2.00064	2.00034	2.00004	2.00004	2.00034	2.86056	2.00082	1.9971	1.99836	2.00028	1.9995	2.00124
2.00172	1.99824	2.00082	2.00004	2.0001	2.0001	4.13526	1.99926	2.00208	2.00082	1.97088	2.00022	1.99926
3.08958	2.0004	1.99782	1.99932	1.9995	1.9998	3.00306	2.00058	1.99812	1.9989	2.0346	2.00016	1.99938
1.91196	2.0004	2.00106	2.00016	1.99992	1.99956	2.86068	1.99896	2.00172	1.9995	1.9659	2.00016	1.99956
1.99782	2.00076	2.00052	2.00004	2.0001	2.0001	4.13778	2.0013	1.9998	1.99962	1.99968	1.99944	2.00118
2.00016	2.00058	2.00028	2.0001	2.0001	2.00082	3.00264	1.99992	2.00028	2.00124	1.9998	2.00016	1.99896
1.99854	1.99782	1.99794	2.0001	2.0001	1.99854	2.86002	2.00094	1.99908	2.00028	1.9986	2.00022	2.00202
2.00028	2.0016	2.00046	2.00004	2.0001	2.00034	4.13622	1.9989	2.00256	1.99938	2.00262	2.00016	1.99746
2.00088	2.00004	2.00082	2.0001	2.0001	1.99992	3.00378	2.0004	1.99788	1.99992	2.00004	1.99944	2.00166
2.00022	1.99782	2.00046	2.00004	2.0001	2.00094	2.86038	1.9992	2.0007	1.99866	1.99812	2.00022	1.99926
1.99998	2.00082	1.998	2.00004	1.99932	1.99866	4.13736	2.00088	1.99986	2.01132	1.9995	2.00028	2.0001
2.0004	2.00022	2.00076	1.99932	2.00016	1.99998	3.00132	1.99974	1.9992	2.02464	2.00226	2.00016	2.00118
2.00028	2.00106	2.0007	2.0001	2.0001	2.00202	2.85972	2.00028	2.00076	1.96674	1.99908	1.99944	2.00028
1.99854	1.9977	2.00106	2.00004	2.0001	1.99788	4.14024	1.9995	1.99956	2.00268	2.0013	2.00022	2.00004
2.00004	2.00118	1.998	2.0001	2.0001	2.00196	2.9985	2.001	2.00058	2.02446	1.99878	2.00016	1.99938
2.9865	2.0004	2.00142	2.0001	2.0001	1.99914	2.86302	1.99968	1.99932	1.9788	2.00028	1.9998	1.99968
2.01312	2.00046	2.0004	2.00004	2.0001	2.0001	4.13838	2.00028	2.00166	2.02404	1.99746	1.99986	1.99716
1.9998	2.00058	1.99782	2.0001	2.0001	1.99932	3.00186	1.99968	1.9989	1.96878	2.00184	2.00016	2.00202
1.99998	1.99758	2.0016	2.0001	1.99932	2.00022	2.86092	1.99992	2.00016	2.0043	2.00148	2.00022	2.00172
2.001	2.00034	2.00046	2.00004	2.00016	2.00154	4.1373	1.99974	1.99956	2.02404	1.99866	1.99938	2.0001
1.99944	2.00094	1.99806	1.99932	2.00004	2.00016	3.00246	1.99986	2.00064	2.00076	1.99356	2.00022	1.99962
1.99974	2.00052	2.00082	2.00016	2.0001	2.00028	2.86014	2.00058	1.99998	1.97364	1.99206	2.00022	2.00094
2.00076	2.00088	2.00088	2.00004	2.0001	1.99902	4.1352	1.99998	1.99944	1.99884	1.9959	2.00022	1.99896
1.99932	1.99752	2.00094	2.0001	2.0001	1.99998	3.00348	1.99932	1.99998	1.99716	1.98228	1.99938	1.9998
2.00124	2.00016	2.001	2.0001	2.0001	1.99992	2.86092	1.99998	1.99968	2.00076	2.02386	2.00028	2.0001
1.99848	2.00052	2.00082	2.00004	2.0001	2.0004	4.13586	2.0007	2.00004	2.00202	1.99086	2.00022	2.00106
2.98728	2.00058	1.99782	2.0001	1.99938	1.99794	3.00252	1.9995	2.00034	1.99818	1.99704	2.0001	1.99902
2.01456	1.99974	2.00124	2.00004	2.0001	2.0019	2.8611	2.00058	2.00058	2.00046	2.00172	1.9995	2.00112
2.00016	2.00022	2.00058	1.9992	2.00016	1.99986	4.13568	2.00016	2.00016	1.99896	1.99908	2.00028	1.99884
2.00016	2.00106	1.99998	2.00016	2.0001	1.99998	3.0054	1.99944	1.9998	2.00154	2.03232	2.00016	2.00136
2.00022	1.99812	1.998	2.0001	2.00004	1.99812	2.86032	2.00088	1.99956	2.00076	1.96932	2.00022	2.0004
1.998	1.9983	2.00106	2.0001	2.0001	2.00196	4.13472	1.99998	2.001	1.9974	1.99968	1.99944	1.99794
2.0007	2.00046	2.00124	2.0001	2.0001	1.99926	3.00414	1.99902	1.99914	1.99902	1.99794	2.00016	2.00016
2.00004	2.00046	1.99824	2.0001	2.00004	1.99992	2.86032	2.00046	2.00064	2.00334	2.00076	2.00022	1.99992
2.00118	2.00076	2.00112	2.00004	1.99938	1.99842	2.89668	1.99956	1.99986	1.99812	1.99962	2.00016	2.00262
1.99884	1.99782	1.9983	2.0001	2.0001	2.00214	4.10076	1.9998	1.99944	2.00058	1.9761	1.99944	1.99848
3.0918	2.0028	2.001	2.00004	1.9995	1.99938	3.00144	1.99956	2.00052	2.00118	2.03244	2.00028	2.00106
1.91124	1.99794	2.00058	1.99932	1.99962	1.99986	2.898	2.00148	1.99932	1.99824	2.0088	2.00016	1.99956
1.9986	2.0004	2.00088	2.00016	1.99974	2.0001	4.10094	1.99986	2.00082	1.99758	1.9899	2.00016	2.00022
1.99908	2.00022	1.99794	2.00004	1.99968	1.99974	3.00078	1.99902	1.99986	2.0058	2.01498	2.00022	1.99866
1.9989	2.00016	2.00052	2.0001	2.00256	2.00064	2.89884	2.0004	1.9992	1.99818	1.9992	2.00016	2.00022
2.0016	2.00034	2.00112	2.0001	1.99974	2.0001	4.0995	1.99932	2.00106	1.99728	1.9971	1.99986	2.00022
1.99836	2.00052	1.9983	2.00004	1.99944	2.00046	3.00204	2.00088	1.99962	1.99218	1.99572	1.9998	2.00028
2.00124	1.99818	2.00004	2.0001	1.9995	1.99944	2.898	1.99926	1.99878	2.01078	2.00346	2.00016	1.99986
1.99974	1.99836	2.00112	1.99938	1.9998	2.0016	4.10004	1.99986	1.99974	1.9992	2.00202	2.00022	2.00034
2.00088	2.00262	2.00112	2.00004	1.99968	1.99812	3.0024	2.00064	2.00202	1.99866	1.99782	1.99944	2.00076
1.99818	2.00046	1.99728	2.0001	1.9995	2.00058	2.89734	2.00016	1.99896	1.99668	2.00166	2.00022	1.99956
2.0001	2.00052	2.00148	2.0001	1.99986	1.99974	4.10106	2.00016	1.99836	2.03172	2.00394	2.00022	1.99956
3.09168	1.99836	2.0016	2.00004	2.0025	2.00082	3.00096	2.00106	2.00088	2.00046	1.99236	2.00022	1.9998
1.91148	2.0007	1.99758	2.0001	1.99944	2.00004	2.8977	1.99782	1.99884	1.9713	2.00898	1.99938	1.99884
1.99794	2.00058	2.00064	2.0001	1.99956	1.99884	4.10034	2.00142	2.00226	1.99878	1.99422	2.00028	2.00046
2.00034	1.99806	2.00106	2.00004	1.99974	2.001	3.00246	1.99998	1.9995	1.99494	2.00022	2.00022	1.9998
1.9998	2.00256	1.99818	1.99938	1.9995	1.99986	2.89668	1.99914	1.99986	2.0112	2.00394	2.00016	2.00202
2.0001	2.00022	2.00166	2.00016	1.9998	2.00034	4.10178	2.00022	1.99764	2.00088	1.99908	1.9995	1.9989
2.00016	1.99992	2.00292	2.00004	1.99956	1.9998	3.00174	1.99992	2.00148	1.99572	1.99566	2.00022	1.99902
2.00034	1.99788	1.99848	2.0001	2.00274	1.99962	2.898	2.00136	2.00172	1.99968	1.99986	2.00016	2.00208
1.99986	2.00058	2.00064	2.0001	1.99956	1.99974	4.09986	1.9986	1.99992	2.00352	1.9989	2.00022	1.99878
1.99944	2.00232	2.0004	2.00004	1.9995	1.99968	3.00162	2.00058	1.99794	2.02386	1.9653	1.9995	2.00022
2.0001	2.00022	1.99884	2.00004	1.9995	1.99962	2.89716	1.99998	1.9998	2.00754	2.04462	2.00016	2.00064
1.881	2.00058	2.00058	2.0001	1.99974	2.00124	4.10154	2.00022	2.00124	1.96404	1.977	2.00022	2.00016
1.99458	1.99782	2.00046	1.99926	1.9995	1.99914	3.0021	2.00016	1.99842	2.00298	1.99866	1.9986	2.00028
2.00028	2.00064	1.99848	2.0001	1.99962	1.99992	2.89758	1.99908	2.00112	2.02524	1.99776	2.001	1.9989
2.00106	2.00022	2.0007	2.0001	1.99974	1.99842	4.10004	1.9995	2.0022	2.0004	2.0013	2.00022	2.00064
2.00016	2.00022	2.00058	2.0001	2.00274	2.00166	3.00114	2.00046	1.99746	2.00238	1.99884	2.00022	2.0001
1.99878	2.00034	2.00058	2.0001	1.99944	2.00028	2.89866	1.99974	2.00148	1.9695	2.00004	1.99938	1.99872
2.00034	2.00028	1.9986	2.0001	1.99968	2.00166	4.10016	2.00082	1.99986	2.0034	2.00052	2.00028	2.00238
2.00046	2.0004	2.00088	2.00004	1.9995	1.99884	3.00132	1.99986	2.00052	2.02428	1.99914	2.00022	1.99854
1.99908	1.99836	1.9986	2.0001	1.99968	1.99944	2.89782	1.9998	2.0001	2.00004	1.99902	2.00016	1.9998
1.99878	2.00016	2.00082	1.99938	1.99968	1.99998	4.10028	1.9998	1.9983	1.9755	1.97604	1.9995	2.00034
2.00196	2.00016	2.00064	2.0001	1.99968	2.00004	3.00234	2.00058	1.99974	1.9845	1.99716	2.00028	1.99998
3.12366	2.00028	1.99836	2.0001	1.9995	1.99992	2.89752	1.99974	2.00226	2.0166	1.99974	2.0001	2.00046
1.8801	1.99728	2.00094	2.0001	2.00268	2.0013	4.10022	1.99998	1.99926	2.02326	2.00022	2.00022	1.99914
1.99668	2.00034	2.00106	2.00004	1.99944	1.99956	3.00366	1.99986	1.99872	1.99992	1.99938	1.9995	2.00034
2.0004	2.00016	1.99884	2.0001	1.99956	1.99896	2.89668	2.00118	1.99794	1.97262	2.00106	2.00022	2.00028
1.99878	2.00064	2.00136	2.00004	1.99968	2.0001	4.1001	1.9989	2.00136	1.99926	2.00004	2.00022	1.99974
2.0007	2.00016	1.99878	1.99944	1.99968	2.00106	3.00216	2.00016	1.99968	2.00118	2.00088	1.99944	2.0004
2.0007	2.0013	2.00082	1.99998	1.99956	2.0004	2.89686	2.0001	2.00094	2.02704	1.99698	2.00022	1.99848
1.99998	1.99794	1.99842	2.00016	1.9998	1.99968	4.10082	1.99992	2.00052	2.00022	2.00076	2.00022	2.00154
1.99878	2.00106	2.00094	2.00004	2.00262	1.99968	3.0018	1.99938	1.99878	1.97214	2.0007	2.00022	1.99806
2.0001	2.00052	2.00088	2.00004	1.9995	1.99944	2.89824	2.00004	2.0001	1.99938	2.00076	1.99944	1.99884
1.99866	1.99788	1.99872	2.0001	1.99962	1.99926	4.09926	2.00028	2.00064	2.00052	1.99578	2.00022	2.00142
3.12474	2.00028	2.0007	2.00004	1.99968	2.00172	3.00276	1.99974	1.99974	2.00136	2.00274	2.00016	2.00046
1.88148	2.0007	2.00106	2.0001	1.9995	1.99998	2.89836	2.00022	1.9974	2.00088	1.99938	2.00016	1.99962
1.99626	2.0001	1.99842	1.99932	1.99992	2.00118	4.09968	1.9998	2.0037	1.99992	1.99866	1.9995	1.99998
1.99896	2.00124	1.99866	2.0001	1.9995	1.99968	3.00186	2.00034	1.99986	1.99932	2.00184	2.00022	2.00166
1.99926	1.99794	2.0016	2.00016	1.99968	1.99848	2.89746	2.00028	1.9983	2.00106	2.00112	2.00016	1.99818
2.001	2.00058	2.00088	2.0001	2.00262	1.99986	4.10112	2.00004	2.00136	1.9992	1.99806	2.00022	2.00202
2.0013	2.0007	1.99824	2.00004	1.99962	2.00028	3.00174	2.00058	1.998	2.0007	2.0028	1.9995	1.99734
1.99878	2.00082	2.00058	2.0001	1.99944	1.99992	2.89722	1.99962	1.99986	1.99956	1.99962	2.0001	2.00232
2.001	1.99776	2.00106	2.0001	1.99968	1.99962	4.1001	1.9995	2.00148	1.99908	1.99854	2.00022	1.99854
1.99866	2.00076	1.99758	1.99998	1.99962	1.99848	3.00222	1.99938	1.99914	1.99956	1.99176	1.99998	2.00016
2.00016	2.00046	2.0013	1.99938	1.99956	2.00226	2.89848	2.00082	1.99818	2.0013	2.03736	1.99968	2.00034
2.00106	2.00034	2.00136	2.00016	1.99968	2.00028	4.09956	2.00016	2.0031	1.99968	1.99986	2.00022	2.00022
1.91004	2.00016	2.00046	2.00004	1.99974	1.99986	3.0018	1.99998	1.99908	2.00046	2.00046	2.00022	1.9995
1.9992	2.00076	1.99758	2.0001	2.00256	1.99998	2.89824	1.99944	1.99932	2.00106	1.99968	1.99938	2.00082
1.9992	1.99776	2.0016	2.00016	1.99956	1.99842	4.0998	2.00028	1.9995	1.99812	1.99968	2.00022	1.99812
2.00112	1.99974	1.99758	1.99998	1.9995	2.00052	3.00252	2.00052	2.00202	2.00094	1.97148	2.00022	1.99974
1.99962	2.00106	2.00178	2.0001	1.99962	1.99992	2.89752	1.99896	2.00064	1.9995	2.02878	2.00016	1.99998
1.99944	2.00052	2.00106	1.99932	1.99974	2.00022	4.10016	2.00034	1.99872	2.00106	1.99998	1.99944	2.0037
2.00124	2.001	1.998	2.0001	1.99968	2.00196	3.00294	1.9998	2.0004	1.99866	1.9998	2.00028	1.99734
1.99944	1.99764	2.00136	2.0001	1.99956	1.99944	2.89704	2.001	1.99818	2.00076	2.0001	2.0001	1.99998
2.0004	2.00076	1.99788	2.0001	1.99974	1.99926	4.09962	1.99962	2.00316	1.99938	2.0001	2.00022	2.001
1.9995	2.00094	2.00136	2.0001	2.00088	2.00016	3.00246	1.99962	1.9956	2.00028	2.00022	1.9995	1.99854
1.99962	1.998	2.00088	2.0001	2.0001	2.0004	4.09848	2.00022	2.00202	2.001	1.9998	2.00016	1.99896
3.09096	2.00124	1.99854	2.00004	2.0001	1.99914	3.00294	1.99998	2.00208	1.99932	2.00022	2.00016	2.00148
1.9119	2.00058	2.00088	1.99938	2.00004	1.99938	2.89698	2.00004	1.99788	1.99836	2.00454	2.00022	2.00016
1.9971	2.00082	2.00058	2.00016	2.00016	2.00118	4.1007	2.00016	2.00058	2.00034	1.99362	1.99944	2.0001
2.0007	1.99782	1.99818	2.00004	2.00004	1.9995	3.00252	2.00094	1.99974	2.00094	2.00196	2.00022	1.99986
2.00052	2.00028	2.00088	2.00016	2.0001	1.99998	2.89686	2.00046	1.99986	2.00088	1.99968	2.00022	2.00184
1.99878	2.00082	2.00082	2.0001	1.99932	2.0001	4.1004	1.99842	2.0007	1.99962	2.00088	2.00022	1.99806
2.00118	2.00064	1.99764	2.0001	2.0001	1.99974	3.00192	1.9998	1.9998	2.00016	1.99992	2.00022	2.00082
2.00004	1.99836	2.00094	2.0001	2.00016	1.99782	2.89782	2.00118	2.0004	1.99896	2.00004	2.00016	2.00058
1.99956	2.00136	2.001	1.99938	2.00016	2.00136	4.10088	2.0007	1.99938	2.00058	1.99974	1.9995	1.9998
2.00016	1.99974	2.00094	2.00004	2.00004	1.99974	3.00228	1.99818	1.99986	1.99938	2.00052	2.00022	1.9998
1.9986	1.99806	1.99716	2.00016	2.0001	1.99896	2.89656	2.00256	2.00052	2.00148	1.96908	2.00016	2.0004
3.09222	2.00058	2.00136	2.0001	2.0001	2.00124	4.1004	1.9986	1.99974	1.9992	2.0304	2.00016	1.9992
1.9095	2.0007	1.99788	2.00004	2.00004	1.99932	3.00216	2.00082	1.99968	2.00034	1.99998	1.9995	2.00022
1.99824	1.99812	2.00088	2.0001	4.0704	2.00112	2.89746	2.00064	1.99956	1.99926	2.00022	2.00016	1.99998
2.00016	2.00004	2.00076	2.0001	1.9311	1.99932	4.10094	2.0004	2.00058	2.00052	2.00058	2.00016	2.00172
2.00064	2.00076	2.0013	1.99932	1.99854	1.99974	3.0024	1.99854	2.00022	1.99758	1.99974	2.00022	1.99776
2.00142	2.00082	1.99734	2.00016	1.99926	2.00022	2.89746	2.00076	2.0004	2.0025	2.00004	1.99944	2.00004
1.99896	2.00076	2.00118	2.0001	2.00016	1.9998	4.10052	2.00064	1.99992	2.00028	1.9998	2.00016	2.00094
1.99914	1.99746	2.00112	2.00004	2.0001	2.0007	3.00222	2.00034	1.99884	1.99626	1.99992	2.00022	2.00106
2.00034	2.00088	1.99812	2.0001	2.0001	1.99902	2.89668	1.99824	2.00142	2.03286	1.99998	2.0001	1.99956
2.00088	2.00064	2.00136	2.00016	2.0001	1.99962	4.10034	1.99926	1.99968	1.97268	1.97274	1.9995	1.99968
2.0001	2.00064	2.00052	2.00004	2.00004	1.9998	3.00306	2.00154	2.00034	2.0448	2.02734	2.00022	1.9998
3.12318	2.00016	1.99782	1.99938	2.00016	2.00094	2.89704	1.99722	1.9989	1.94808	1.99974	2.00016	1.99914
1.8816	1.99824	2.00118	2.00016	2.0001	1.99986	6.108	2.00136	2.00112	1.99884	2.00022	2.00016	2.00172
1.995	2.00076	1.99848	2.00004	1.99932	2.00184	2.89212	2.0001	1.99932	2.00076	1.99998	1.9995	1.99932
2.00058	2.00064	2.00118	2.0001	2.00016	1.99602	4.10082	2.00178	2.0001	2.01192	2.00016	2.00016	1.99992
2.00016	1.99842	2.00052	2.00016	2.0001	2.00208	3.00078	1.99878	2.00058	2.00748	1.99974	2.00016	2.00112
1.9983	2.00124	2.00022	2.00004	2.0001	2.00022	2.89794	2.00052	1.99842	1.98114	2.00034	1.99944	1.99794
2.00016	2.00064	1.9983	2.0001	2.0001	2.00124	2.01264	1.9995	2.0001	1.99968	1.99986	2.00022	2.0007
1.99926	1.99824	2.00118	1.99938	2.0001	1.99752	4.08876	2.00076	2.00112	1.99152	2.00172	2.00016	2.00004
2.00118	2.00106	2.00106	2.0001	2.00004	2.00046	3.00078	2.0016	1.9992	2.02584	1.96818	2.00022	2.00136
1.9998	2.00034	1.99782	2.0001	1.99932	2.00082	2.8989	1.99794	2.00028	1.99218	2.00214	1.99944	2.00094
2.00088	1.9983	2.00082	2.0001	2.0001	1.9983	2.9991	2.00136	2.00004	1.99092	1.9986	2.00028	1.99938
2.00058	2.0007	2.00076	2.00004	2.0001	1.99974	4.10094	1.9968	2.00034	1.99842	1.99932	2.00022	1.99986
3.12258	2.00052	1.99812	2.0001	2.0001	2.00166	3.00126	2.0025	1.99938	1.96512	2.00172	2.00016	1.99962
1.8804	2.00028	2.00118	2.00016	2.0001	1.99938	2.89734	1.99938	1.99998	2.058	2.00046	1.99944	1.99962
1.99668	1.99818	2.00046	1.99926	2.0001	2.00142	4.10088	2.00034	2.00094	1.99938	1.99938	2.00028	2.00118
1.99992	2.00172	2.001	2.00016	2.0001	1.99962	1.91382	2.00094	2.00004	2.00082	1.99998	2.00016	1.99878
2.00022	2.00058	1.99764	2.00016	2.0001	1.99902	4.08666	1.99962	2.0004	1.99848	2.00142	2.00016	2.00016
1.99866	1.99794	2.00058	2.00004	1.99932	2.00178	3.0018	2.00028	1.99926	1.99386	3.98568	1.9995	1.99992
2.00028	2.00046	2.00052	2.00016	2.0001	1.99866	2.89758	2.00016	2.00046	2.02248	2.01018	2.00016	2.00046
2.00052	2.00058	2.00112	2.0001	2.0001	2.00154	4.10076	1.99914	1.99986	1.96554	2.00352	2.00016	1.99968
2.00088	2.00118	1.99812	2.00004	2.00004	1.9974	3.00222	1.99986	1.99914	1.99584	1.99962	1.99944	1.99986
1.99854	2.00028	2.00028	1.99932	2.0001	1.99812	2.89692	2.00058	1.9998	2.00034	2.0001	2.00022	2.00034
2.00058	1.99752	2.0004	2.00016	2.0001	2.00358	4.10028	2.00046	1.99992	2.00898	1.99908	2.00022	2.00004
2.00064	2.00046	2.00058	2.00004	2.0001	1.99944	3.00288	1.99974	2.00016	2.03496	2.00148	2.00016	1.9998
2.97966	2.00088	1.9983	2.0001	2.0001	1.99974	2.89614	1.9995	2.00022	1.95816	1.99836	1.99944	2.0013
2.01948	2.00094	2.00052	2.0001	1.99938	2.00052	4.10136	2.00112	2.0001	1.99878	1.99926	2.00022	1.99836
1.99974	2.00004	2.00064	2.00004	2.00004	1.99938	3.00246	1.9995	2.00016	1.99914	2.0016	2.00022	2.0001
2.00106	1.9977	1.99842	2.0001	2.00016	1.99956	2.89692	1.99842	2.00016	2.0142	1.99812	2.00016	2.0004
1.99854	2.00112	1.99818	1.99944	2.0001	1.99998	6.1074	2.0004	1.99968	1.9989	2.0025	1.99944	2.00088
2.0013	2.00082	2.00322	2.00004	2.00004	2.00148	2.89188	2.0019	2.00016	2.00796	1.99824	2.00022	1.99872
1.99884	1.998	2.00058	2.00016	2.0001	1.9983	4.10196	1.99896	1.99968	1.99938	2.00478	2.00016	2.00136
2.00058	2.00076	2.00058	2.00016	2.00004	1.9998	3.0018	2.00046	2.00118	2.00304	2.02434	2.00016	1.99926
2.00028	2.0004	1.99848	2.00004	1.99914	2.00124	2.89686	1.99902	1.99884	1.98948	1.9995	1.9995	2.00046
1.9971	2.00004	1.9983	2.0001	2.00028	1.99914	4.10208	2.00022	2.001	2.00664	2.00076	2.00022	1.99974
2.9817	2.00076	2.00262	2.00004	2.0001	2.00016	3.00066	1.99902	1.9992	1.99536	4.05954	2.00016	2.00076
2.01858	2.00064	1.99812	1.99938	2.00004	2.00004	2.89752	2.0013	2.00064	2.0013	6.0006	2.00016	2.00004
2.00106	2.0004	2.0004	2.00016	2.0001	2.00004	4.10022	1.99938	1.99956	2.00322	6.0006	1.9995	1.99932
2.00028	2.0007	1.9983	2.0001	2.0001	2.00064	3.00168	1.99956	2.00046	1.99926	5.99958	2.00016	1.99902
2.00088	1.998	2.00064	2.0001	2.0001	1.9995	2.89734	2.00088	1.99938	1.99848	6	2.00022	2.00022
1.9992	2.001	2.00052	2.00016	2.0001	2.00028	3.00222	1.99932	2.00004	1.98804	5.99958	1.99932	2.0004
1.99992	2.00064	2.0007	2.00004	1.99938	2.00016	2.89752	2.00064	1.99974	2.01684	2.89008	2.00034	2.00208
2.00082	2.00088	2.00076	2.0001	2.00016	1.99818	4.1001	1.99938	2.00064	2.0028	2.0421	2.00022	1.99938
1.99908	1.9977	1.99818	1.99938	2.0001	2.00112	3.00192	2.00076	1.99998	1.99632	2.00052	2.00022	1.99872
1.99974	2.00058	2.00292	2.0001	2.00004	2.00154	2.89686	1.99944	2.00004	2.00856	2.00004	1.99938	1.99944
2.00082	2.00058	1.99602	2.0001	2.0001	1.99608	7.1094	2.00016	1.99968	1.9986	1.99968	2.00028	2.00256
1.99986	2.00136	2.00244	2.0001	2.0001	2.00184	2.9937	2.0007	1.9998	1.99278	2.0004	2.00016	1.99944
2.97906	2.00034	2.00082	2.00004	1.99926	1.99998	2.89698	2.00004	1.9998	1.99632	2.00004	2.00016	1.99866
2.01966	1.99752	1.99842	2.0001	2.00016	1.99998	4.10022	1.9998	1.99986	2.00766	1.99968	1.9995	2.00094
2.00022	2.00022	2.00046	1.99932	2.0001	1.9992	1.91394	1.99932	2.00094	1.9887	2.00004	2.00022	1.99908
2.001	2.0013	2.00082	2.00016	2.0001	2.00076	3.98496	1.99788	1.99932	2.00256	2.00952	2.00016	1.9989
2.00028	2.00064	1.9983	2.0001	4.0704	1.99962	4.10046	2.00244	2.00034	2.00388	1.9893	2.00016	2.0004
2.00028	1.99812	2.00052	2.00016	5.99958	2.00094	3.0027	2.00028	1.99986	2.00112	2.001	2.00016	1.9998
1.99938	2.00022	1.9989	2.0001	5.99988	1.99884	2.89764	1.9998	2.00076	1.98108	1.99998	2.00022	2.00178
2.00064	2.001	2.00064	2.0001	8.0022	2.00106	4.10742	1.99866	1.99932	1.99902	2.00022	2.00016	1.99914
1.99896	1.99836	2.00064	2.0001	5.99862	2.00052	2.9952	1.99824	2.00052	1.9941	1.9998	1.9995	2.0007
2.00094	2.00058	2.00082	1.99926	5.99994	1.99782	2.8971	2.00376	1.99956	2.01882	1.99998	2.00022	1.99938
2.0004	2.00058	1.99806	2.00016	8.0016	2.0022	4.1004	1.9992	2.001	1.99782	1.99992	2.00016	2.00022
3.12378	2.00076	2.00094	2.00016	2.89494	1.99854	1.91442	1.99674	1.9998	1.98954	1.99986	1.99944	1.99998
1.87938	1.99758	2.0007	2.0001	2.0361	1.9992	3.98394	2.00418	1.99896	2.00226	1.9998	2.00028	2.0004
1.99596	2.00088	1.99848	2.0001	2.0004	2.00346	4.10262	1.9992	2.0007	1.971	1.99878	2.00016	1.99968
2.00082	2.00076	2.00052	2.00016	1.99998	1.99764	3.00216	2.00046	1.99872	2.0436	2.00022	2.00016	1.9998
1.99872	2.00022	2.00052	2.00004	1.99998	2.00046	2.89698	1.99674	2.00058	2.01342	1.97742	1.99944	2.00226
2.00076	2.001	2.00028	1.99932	1.99998	1.9998	4.10772	2.00112	2.00004	1.97244	1.99242	2.00022	1.99896
1.99878	1.99752	1.99842	2.00016	2.00004	2.00028	2.99514	2.00064	2.00016	1.99788	2.00388	2.00016	2.0007
2.00238	2.00082	2.0007	2.0001	1.99914	1.99992	2.89764	1.99968	2.00022	1.99824	1.99854	2.00022	2.0001
1.99866	2.00052	2.00046	2.00016	2.0001	1.99992	4.10016	2.0004	1.99926	2.03892	1.9998	1.99944	2.00058
2.00088	2.0001	1.99854	2.0001	2.00004	2.00094	1.91256	1.99836	2.00058	1.96524	2.00364	2.00016	1.99908
1.99908	2.00052	2.001	2.00004	2.00004	1.99944	3.98586	1.99968	1.99986	1.9971	1.99806	2.00022	1.99932
2.00112	1.998	2.00058	2.0001	1.99998	1.99914	4.10196	2.00022	2.00052	2.00172	1.99836	1.9992	1.99962
2.98656	2.0004	2.00052	1.99938	2.00004	1.9995	3.00276	2.00094	2.00052	2.00742	2.00196	2.00046	2.00142
2.01324	2.00058	1.99836	2.0001	1.99998	1.99974	2.89668	2.00076	2.00028	2.03226	1.99842	2.00016	1.9989
2.0001	2.001	2.00052	2.0001	2.00004	1.99974	4.10628	2.00106	1.99884	1.96044	1.99788	2.00022	2.00154
2.00004	2.0001	2.00076	2.00016	2.00004	1.9992	2.99652	1.99968	1.99932	1.99806	2.0001	1.99944	1.99926
1.99968	1.998	2.00082	2.00004	1.99998	2.00226	2.89602	1.9992	2.00064	2.00202	2.00286	2.00022	2.0004
2.00154	2.00046	1.99854	2.0001	2.00004	1.99824	4.10118	2.00244	1.99998	2.01174	1.99962	2.00022	1.99932
1.99836	2.0007	2.00076	2.00016	2.00004	2.00094	3.00324	1.9992	2.00022	2.007	1.99878	2.00016	1.99938
1.99998	2.00088	2.00076	1.99926	2.00004	2.00016	2.99892	1.99812	2.0007	1.97988	2.00076	1.9995	2.0013
1.99986	2.0001	1.99824	2.00016	1.99998	1.99968	2.89788	2.00244	1.99926	2.00022	1.99884	2.00022	1.99878
2.00172	1.9977	2.00076	2.00016	1.99998	2.00004	4.1004	1.99728	2.00058	1.99374	2.00088	2.00022	2.001
1.99836	2.00058	2.00064	2.00004	2.00004	2.00022	3.00072	1.9983	2.00016	2.02284	2.02956	2.00016	1.9989
2.98662	2.00112	1.99842	2.0001	2.00004	2.00094	2.89938	2.00094	1.9998	1.9923	1.9704	1.99944	1.99998
2.01342	1.99962	1.9962	2.0001	1.99914	1.99752	4.09974	1.99944	2.00076	1.99182	2.01774	2.00022	2.0001
2.00016	2.00034	2.00118	2.0001	2.00016	2.00178	3.0006	2.00124	1.99944	1.99872	1.9983	2.00016	2.00022
2.00016	2.00016	2.00058	1.99932	2.00004	1.99908	2.89962	1.99986	1.99914	1.97052	1.96572	2.00016	1.99992
2.0007	1.9977	1.99866	2.00016	2.00004	2.0013	4.10022	2.00016	1.99962	2.04762	1.9995	1.99944	2.00052
2.00034	2.00118	2.00088	2.0001	2.00004	1.99908	3.00084	1.99956	2.00076	2.01264	2.00034	2.00022	1.9995
2.00028	2.0004	2.0007	2.0001	1.99998	2.00052	2.89854	1.99944	2.00124	1.971	1.99776	2.00022	1.9986
1.99974	2.00094	1.99878	2.0001	2.0001	1.9995	4.10028	2.00064	1.99908	1.99968	2.02374	2.00016	2.00022
1.99902	1.99878	2.00028	2.00004	2.00004	2.00028	3.00144	1.99908	2.00052	1.99596	1.9782	1.9995	2.00106
1.99962	2.001	2.00034	2.0001	1.99998	1.99944	2.8977	2.00052	1.99986	1.96242	1.9983	2.00022	1.99968
2.00106	2.00034	2.0004	1.99932	2.00004	2.00028	4.1001	2.0004	1.99974	1.99806	1.9998	2.00016	1.99992
1.99872	1.99752	1.9986	2.0001	2.00004	2.00076	3.00222	1.99998	1.99986	1.99974	2.001	1.99944	1.99884
2.98698	1.99998	2.00082	2.0001	2.00004	2.0004	2.89794	2.001	1.9998	2.01066	2.00034	2.00022	2.00028
2.01402	2.00028	2.00292	2.0001	2.00004	1.99908	4.10082	1.99884	2.00004	2.00826	2.00052	2.00016	2.00028
1.9995	1.99986	1.99836	2.0001	2.00004	1.99962	3.00228	1.99992	1.99986	1.99974	1.99908	2.00016	1.99974
2.00034	1.99986	2.00058	2.0001	2.00004	2.00004	2.89632	2.00004	2.00004	2.0055	2.00034	1.99944	2.00046
1.99938	2.00016	1.9983	1.99926	1.99926	2.00064	4.101	2.0001	2.00034	1.99254	2.00142	2.00028	1.99926
2.0007	2.00064	2.00034	2.00016	2.00004	1.9998	3.00108	1.99956	1.9995	2.00478	2.0136	2.00016	2.00106
2.00106	2.00034	2.00088	2.00016	2.0001	1.99986	2.89806	1.99992	2.00028	1.99266	1.98504	2.00022	1.9989
1.99848	2.0007	2.00052	2.0001	2.00004	1.99896	4.10118	2.00088	1.99986	2.00196	1.99902	1.9995	1.99926
2.00088	2.00028	1.99794	2.0001	2.00004	2.00004	3.00174	1.99896	1.99956	2.00322	2.00004	2.00022	2.00028
1.99896	1.99776	1.99824	2.00016	2.00004	1.9995	2.89782	2.00052	2.00166	2.00652	1.99986	2.00016	2.00082
2.00118	2.00004	2.00262	2.00004	2.00004	2.00082	4.10064	1.99938	1.9989	1.99368	2.00142	2.00016	1.99956
2.9868	2.00034	2.00058	1.99932	2.0001	1.9995	4.13886	2.00046	2.00046	2.00076	1.99842	1.9995	1.99944
2.0115	2.00094	2.00064	2.00016	2.00004	2.00034	3.00372	2.00022	2.0004	2.01216	2.00082	2.00022	2.00046
2.001	2.00082	1.99866	2.0001	2.00004	2.00034	2.86032	1.99956	1.99974	1.98708	2.00142	2.00016	1.99818
1.99818	1.99764	2.00058	2.0001	2.00004	1.99914	4.13724	2.00118	1.9998	2.0061	1.9761	1.99956	2.00184
2.00076	2.00076	2.00076	2.0001	2.00004	2.0007	3.0024	1.99956	2.00004	1.99296	2.02728	2.0001	1.9995
2.00058	2.001	1.99782	2.00004	1.99926	2.00034	2.85978	1.99938	2.00058	2.00088	1.99776	2.00016	2.00022
1.99986	2.00052	2.0007	2.0001	2.0001	2.00028	4.1379	2.00034	1.99998	2.00148	1.99734	2.00016	2.00058
1.99956	1.9977	2.00076	1.99944	2.00004	2.00058	3.0024	2.00034	1.99962	1.9983	2.00034	1.99944	1.99974
2.00052	2.00124	1.99794	2.0001	2.00004	2.0001	2.85702	1.99974	2.0001	2.00496	2.00034	2.00022	2.00004
1.99872	2.00094	2.00052	2.0001	2.0001	1.99746	4.13958	1.99902	1.9995	1.9965	2.00166	2.00016	1.99884
3.0927	1.99794	2.0004	2.0001	1.99998	2.00238	3.00354	1.99974	2.00016	2.00874	1.99782	2.00022	2.00016
1.9095	2.00034	2.00076	2.00004	2.00004	1.99998	2.85852	2.0013	2.0013	1.99446	2.00076	1.99944	2.00064
1.99986	2.00106	1.99824	2.0001	2.00004	1.9995	4.13826	2.0001	1.99932	1.99626	2.00154	2.00022	2.0007
2.00022	2.00082	2.0007	2.00016	2.00004	1.9992	3.00108	1.99866	1.99896	1.99452	2.02776	2.00016	1.99836
1.99836	1.99752	2.00034	1.99932	2.00004	2.00112	2.86062	1.99992	2.00004	2.0292	1.97172	2.00016	2.00136
2.00034	2.00118	2.00064	2.00016	2.00004	1.99968	4.13946	2.0007	2.00154	1.95888	2.0007	1.99944	1.99902
1.99974	2.00052	2.0007	2.0001	2.00004	1.99962	3.00252	1.99962	1.99914	1.99914	1.99938	2.00028	1.99986
2.00076	1.99818	1.99824	2.0001	2.00004	2.0001	2.85876	2.00118	2.00088	1.99788	1.99806	2.00016	2.00268
1.99872	2.0001	1.99836	2.0001	1.9992	1.99986	4.1382	1.99956	2.00046	2.0172	2.00178	1.9995	1.99944
1.99998	2.00058	2.00088	2.0001	2.0001	2.00094	3.0006	1.99932	1.99824	1.99902	2.00016	2.00016	1.99896
2.00094	2.00058	2.00052	2.00004	2.0001	1.9995	2.86242	2.0004	2.00052	2.00604	1.99812	2.00022	2.00052
2.00022	2.00172	2.00058	1.99938	2.00004	2.00046	4.13604	1.99956	2.00028	1.9887	2.00088	1.99944	1.99872
2.98722	1.99764	2.00052	2.00016	2.00004	1.99884	3.00144	1.99968	1.99998	1.98342	1.97034	2.00022	1.99968
2.0115	2.00088	1.99842	2.00004	2.00004	2.00022	2.8602	2.00124	2.00022	2.03166	2.0568	2.00016	2.00034
2.00094	1.99836	2.00046	2.00016	2.00004	1.99884	4.13844	1.99962	1.99974	1.9824	1.97226	2.00022	1.99944
2.00028	2.00124	2.00064	2.0001	2.00004	2.00106	3.00132	2.00028	1.99914	1.99212	2.01522	1.99944	1.99962
1.99914	2.001	2.0001	2.0001	2.0001	2.00106	2.86008	1.9995	2.00172	2.0013	2.01018	2.00016	2.00154
2.00154	2.00106	2.00064	1.99932	2.00004	1.99932	4.14	2.00124	1.99842	1.96632	1.99878	2.00022	2.00046
1.9983	1.99764	2.00034	2.00016	2.00004	1.99938	3.00186	1.9983	1.99974	1.9992	1.99332	2.00016	2.00046
2.00178	2.00034	1.99602	2.0001	2.0001	1.9998	2.85882	2.00082	2.00082	1.99536	1.99848	1.99944	1.9992
1.99866	2.00022	2.00484	2.0001	1.9992	2.00184	4.13784	1.99986	2.00052	2.00826	2.0022	2.00022	1.9995
2.00004	2.00142	1.9983	2.00016	2.0001	1.99968	3.00216	1.99902	1.9989	2.00178	2.00376	2.00016	1.9992
1.99974	1.99734	2.00022	2.0001	2.00004	2.0001	2.8605	2.00142	2.00064	1.99572	1.99632	2.00016	2.0022
3.0918	2.00064	1.99842	2.0001	2.00004	2.00004	4.13676	1.99908	1.99962	1.9947	2.00778	1.9995	1.99938
1.91166	2.00088	2.0004	1.99938	2.00004	1.99986	3.00402	1.99992	2.00094	2.03142	2.00382	2.00022	1.99962
1.99674	2.0004	2.00064	2.0001	2.0001	1.99896	2.8578	2.00094	1.99872	1.9767	2.00322	2.00016	1.99896
2.00136	1.99836	2.0007	2.0001	2.00004	2.00022	4.13988	2.00022	2.00076	2.00346	1.99842	1.99956	1.99956
2.00022	2.00022	1.99794	2.00016	2.00004	2.00136	3.0015	1.99896	1.99926	1.99386	2.00604	2.00016	1.99992
2.00178	2.00058	2.00058	2.00004	2.00004	1.99962	2.8593	2.00094	1.9974	1.9995	1.99452	2.00016	1.99926
2.0007	2.00076	2.00088	2.0001	2.00004	1.99914	4.13862	1.99986	2.00298	2.00334	2.0031	2.00016	2.00154
1.99902	1.99836	2.00022	1.99938	2.00004	1.9974	3.00294	1.99896	2.00028	2.02308	1.9989	1.99938	1.99854
2.00094	2.00082	1.99842	2.0001	1.99962	2.00388	2.85954	2.00016	1.99872	2.00772	2.00148	2.00022	1.99944
1.99908	2.0001	2.00052	2.00016	1.99974	1.9977	4.13796	1.99992	2.0013	1.96584	1.98828	2.00028	2.00208
1.99932	1.99818	2.00028	2.00016	2.00004	2.00196	3.00168	2.00076	1.99926	2.00208	1.99638	2.00016	2.00022
3.12582	2.00046	2.0004	2.00004	2.0001	1.99956	2.85942	2.00022	1.9995	2.02416	2.00256	1.99938	1.99866
1.87908	2.0007	2.00046	2.0001	2.0001	1.99812	4.13814	1.99872	2.00178	2.00076	1.9728	2.00022	1.99962
1.99572	2.0004	1.99806	2.00016	2.00004	2.00232	3.00204	1.99998	1.9998	2.00286	2.025	2.00022	2.00088
1.99818	2.00064	2.0004	1.99932	2.0001	1.99794	2.86146	2.00094	1.99668	1.96872	1.99494	2.00016	2.00106
2.00256	2.00052	2.00046	2.00016	2.0001	2.00166	4.13748	2.00088	2.0019	2.0043	1.99884	1.9995	1.9992
1.99902	1.99818	2.00082	2.00016	2.00004	1.99974	3.0024	2.00016	1.99902	2.0022	2.00112	2.00022	2.00052
1.99998	2.00052	2.0004	2.0001	2.0001	1.99938	2.86014	1.99974	2.00088	2.02194	1.97346	2.00016	1.99974
2.00076	2.00076	2.0004	2.0001	2.00004	1.99962	4.13724	1.99962	2.0004	1.97418	2.02968	2.00016	1.99812
1.99872	2.00046	1.99806	2.0001	1.99998	2.00106	3.0009	2.00208	2.0004	1.9986	1.9959	1.9995	2.00064
2.00196	1.99824	2.00052	1.99938	1.99932	1.99824	2.86266	1.99614	2.0007	1.99518	2.00154	2.00016	2.0004
1.99878	2.00088	2.00046	2.0001	2.0001	2.00124	4.13514	2.00094	1.9989	2.03112	1.9974	2.00022	2.00028
2.00046	1.99836	2.00046	2.0001	2.00004	1.9995	3.00348	2.00016	1.99842	1.98228	2.00046	2.00016	2.00082
2.97906	2.00292	2.00052	2.0001	2.00004	2.00076	2.8593	2.00142	2.00106	1.99122	2.00112	1.97568	1.99866
2.01888	1.99578	1.99806	2.00016	2.00004	1.99932	4.13718	1.9986	2.00154	2.00088	2.00112	2.02404	1.99956
1.99926	2.00292	2.00058	2.0001	2.00004	2.00088	3.0021	1.99986	1.998	1.99734	1.99926	2.00016	2.0019
2.00238	2.00106	2.00046	1.99926	2.00004	1.99944	2.86266	2.00136	2.00028	2.0013	1.99842	1.99938	1.99914
2.0007	1.99842	2.00046	2.00022	2.00004	2.00106	4.13424	1.99722	1.9998	1.9968	2.0307	2.00028	1.99884
1.9992	2.00082	2.00028	2.00016	2.0001	1.99944	3.00432	2.00256	2.00142	2.00262	1.97232	2.00022	1.9998
2.0007	2.00016	2.00064	2.0001	1.99884	2.00136	2.8605	1.9995	1.99986	1.99992	1.99692	2.0001	2.00112
1.99938	1.99998	1.9983	2.0001	2.00046	1.99782	4.13628	2.0007	1.99806	2.00052	2.00004	1.99944	1.99932
1.99884	2.00028	2.00064	2.0001	2.0001	2.001	3.00354	2.00052	2.00166	2.00154	2.00106	2.00028	1.99944
2.00238	1.99824	1.9986	2.0001	2.0001	1.99968	2.86086	1.99866	2.001	1.9965	2.00082	2.00016	2.00184
1.99962	2.00088	2.00076	1.99938	2.00004	1.99746	4.13526	1.99974	1.99884	2.0025	1.99896	2.00022	1.99986
3.12252	2.00046	1.99848	2.0001	2.0001	2.0028	3.00492	2.00094	1.99788	2.00316	1.99986	1.99944	1.99866
1.88154	2.00082	2.00088	2.0001	2.00004	1.99782	3.00288	1.99974	2.00058	1.9947	2.00088	2.00022	2.00202
1.99488	1.99854	2.00052	2.00016	2.00004	2.00328	2.89728	1.99818	2.00232	1.99986	1.97904	2.00022	1.99812
2.00112	2.00076	2.00052	2.0001	2.0001	1.99968	4.10082	1.99992	1.99734	2.00238	2.02758	2.00016	1.99986
1.99914	2.0004	1.99842	2.0001	2.00004	1.99914	3.00186	2.00124	2.0028	1.99716	1.99284	1.9995	1.99992
2.00244	2.00082	2.00058	1.99956	2.00004	1.99938	2.89686	1.99968	1.99992	2.0031	2.00184	2.00022	2.0019
2.00064	1.9983	2.00082	1.99992	2.0001	2.001	4.1001	1.99854	2.00106	1.99086	1.99884	2.00022	1.99878
2.00004	2.00058	1.9983	2.0001	1.99932	1.99932	3.00282	2.00262	1.99974	2.01102	2.0004	2.00016	2.00016
2.00046	2.00046	2.00094	2.00016	2.00004	2.00118	2.89728	1.9992	2.0004	1.99878	1.99932	1.9995	1.99926
1.99794	1.99818	2.00052	2.0001	2.0001	1.99998	4.10022	1.99812	1.9992	1.9917	1.99926	2.00022	2.00178
2.00058	2.00094	2.00064	2.0001	2.0001	1.99962	3.0027	2.0025	2.00088	2.00562	2.00118	2.00016	1.99992
3.12276	2.00028	1.99818	2.00016	2.00004	2.001	2.89692	1.99956	1.99902	2.00694	1.99854	1.99998	1.99908
1.88118	2.00058	2.00082	1.99932	2.0001	1.99848	4.10016	2.00106	2.00052	1.99716	2.00826	1.99974	1.99884
1.99644	1.99854	2.0007	2.00016	2.0001	1.99926	3.00294	1.99812	2.0001	1.99314	1.99476	2.00016	1.99932
1.99938	2.0001	1.9983	2.00016	2.00004	2.00298	2.8971	2.00112	2.0004	2.00814	1.99764	2.00022	1.99926
1.99968	1.99842	2.00052	2.0001	2.00004	1.9971	4.10094	1.99896	1.99914	2.02464	2.0007	2.00016	2.00112
1.99974	2.00292	2.00076	2.0001	2.0001	1.99932	3.0015	2.001	2.0007	1.99974	2.00142	1.99944	1.99968
2.0004	1.99824	2.0007	2.0001	1.99926	2.00178	2.89848	1.99896	1.99968	1.97292	1.99818	2.00022	2.00166
2.00034	2.00064	1.99854	2.0001	2.0001	1.99998	4.09992	2.00208	1.9998	2.00028	1.99932	1.99938	1.9992
2.0001	2.00076	2.00094	1.99938	2.0001	1.9998	3.00144	2.96946	2.00046	2.02584	2.00124	2.00028	1.9983
2.00022	2.00058	1.99878	2.00016	2.00004	1.99914	2.89782	2.01756	2.00004	2.0013	1.99908	2.00016	1.99968
1.99836	2.00058	2.00082	2.0001	2.0001	2.00154	4.09998	2.00112	1.99902	2.00652	2.00058	2.0001	2.00034
3.1257	1.99824	2.0007	2.0001	2.00004	1.99974	3.00258	1.99998	2.00106	1.96524	2.04504	1.9995	2.00154
1.87962	2.00052	1.9986	2.0001	2.00004	1.9998	2.89806	1.9998	1.99896	2.00322	1.94742	2.00022	1.9989
1.99704	2.00064	2.0007	2.0001	2.0001	2.001	4.10046	2.00004	2.00052	2.00154	2.02458	2.00016	2.00154
1.99992	2.00076	2.00076	1.99938	2.0001	1.9995	3.00192	1.9983	2.00082	2.00028	2.0004	2.00022	1.99794
2.00022	1.99848	1.99848	2.00016	2.00004	2.00082	2.8971	2.00058	1.99854	2.02626	1.9998	1.99944	2.00088
1.99854	2.00058	2.00076	2.0001	1.99938	1.99956	4.09956	2.0007	2.00004	1.96806	1.99992	2.00016	2.00046
1.99824	1.99854	1.99908	2.0001	2.0001	1.99818	3.00294	1.99914	1.9998	2.00466	1.99812	2.00016	2.0004
2.0025	2.00082	2.00064	2.0001	2.00004	1.9995	2.898	2.0022	2.0001	2.0058	2.00322	2.00016	1.99944
2.0004	2.00058	2.00088	2.0001	2.0001	2.00136	4.09992	1.99878	1.99992	2.01846	1.99854	1.99944	2.00028
1.99962	2.00046	1.99836	2.0001	2.00004	1.9995	3.00162	2.00016	2.00076	1.97448	1.99962	2.00028	1.99902
2.0001	1.99854	2.00082	1.99938	2.00004	2.00142	2.89722	1.9998	2.00064	1.998	2.00022	2.00016	2.00142
1.99992	2.00058	2.001	2.00016	2.0001	1.99932	4.10106	2.00142	1.9998	1.99752	2.00028	2.00016	2.00028
2.9796	2.00052	1.9986	2.0001	2.00004	1.99926	3.00168	1.99884	1.99848	2.00484	2.00496	1.9995	1.9983
2.01936	2.00052	2.00076	2.0001	2.00004	2.00106	2.89866	2.00178	2.00034	2.0016	1.99392	2.00016	2.0007
1.99836	2.00052	2.00082	2.0001	2.0001	1.99968	4.09956	1.99908	2.0007	1.99644	1.99992	2.00016	1.99854
2.00178	2.0004	1.99848	2.0001	1.99932	2.00058	3.00222	1.99896	1.99944	1.9959	1.99758	2.00022	2.00076
1.9995	2.00052	2.00112	1.99938	2.00004	2.00004	2.89668	2.00136	2.00106	2.03064	2.0049	1.9995	2.0016
1.99944	2.00064	1.99842	2.00016	2.0001	1.99974	4.10088	1.99932	2.00004	1.97682	1.99674	2.00016	1.9992
2.00052	1.998	1.9983	2.0001	2.0001	1.99884	3.0027	2.00076	1.99944	2.02266	1.99752	2.00022	1.99938
2.00136	1.99842	2.00268	2.0001	1.99998	2.00094	2.89698	2.00112	2.001	1.97328	2.00334	1.99944	1.9995
1.99818	2.00034	1.9983	2.0001	2.0001	1.99968	4.10106	1.9992	1.9992	2.00082	1.99788	2.00022	2.00118
2.0001	2.00292	1.99872	2.0001	2.0001	1.99896	3.00114	2.00058	2.00118	2.00316	2.00346	2.00022	1.9986
2.0004	1.99824	2.00304	2.0001	1.99998	1.99944	2.89758	2.0004	1.99992	2.00046	2.02662	2.00022	2.00154
2.98662	2.0007	2.001	2.0001	2.0001	2.00148	4.10076	1.99992	1.99806	2.03016	2.00112	1.99944	1.99956
2.01294	2.00052	1.99812	2.0001	2.0001	2.00106	3.00246	2.0007	2.00232	1.96476	1.99932	2.00028	1.99998
2.00016	2.00058	2.00094	2.0001	1.9992	1.99956	2.89656	1.99902	1.99992	2.00322	2.0007	2.00022	2.00112
2.0013	2.0007	1.99842	2.0001	2.00016	2.00094	4.1019	1.99866	2.00076	2.00136	1.99998	2.0001	1.99752
2.00034	2.0004	2.0007	2.0001	2.00016	1.99884	3.00036	2.00232	1.9959	1.99248	1.99938	1.9995	2.00034
1.99986	1.99806	2.00094	1.99938	2.00004	1.99962	2.89794	1.9992	2.00208	2.02824	1.9992	2.00022	1.99992
2.00004	1.99854	1.99848	2.0001	2.0001	2.0019	4.10046	1.99944	1.9986	1.98642	2.00058	2.0001	2.0019
1.99932	2.00256	2.00052	2.00016	2.00004	1.99974	3.0027	2.00058	2.00292	1.99194	1.99974	1.99944	1.99962
1.99902	1.99854	2.00088	2.0001	2.0001	1.99956	2.89716	1.99914	1.99992	1.99812	2.001	2.00028	1.99938
1.99998	2.00052	2.0007	2.0001	2.00004	1.99974	4.1004	2.0013	1.9977	1.97934	1.99968	2.00016	2.00106
2.00118	1.99848	1.99854	2.00016	1.9992	1.99908	3.0024	1.99908	1.99938	2.04114	1.99992	2.00022	1.99872
3.09186	2.00046	2.00034	1.99926	2.00016	1.99986	2.89758	2.0001	2.00178	1.99974	2.00064	1.9995	2.00112
1.91046	2.0004	2.00076	2.00022	2.0001	2.0001	4.09956	1.99842	2.00148	2.00166	1.99962	2.00016	1.99872
1.99782	2.00058	2.00094	2.00016	2.00004	1.99962	3.00276	2.001	1.99764	1.98366	1.99986	2.00022	2.0004
2.00094	2.00082	1.99854	2.0001	2.0001	2.0004	2.89644	1.99908	2.0007	2.0181	2.00004	2.00022	1.99956
1.99914	2.0007	2.00028	2.0001	2.0001	1.99974	4.10106	1.99956	2.00046	1.99512	1.97142	1.99944	2.00166
2.0004	1.9983	2.0007	2.00016	2.00004	2.00208	3.00186	2.00112	2.00052	1.99776	2.0286	2.00022	1.99878
1.9986	2.00076	2.00124	2.00004	2.0001	1.99944	2.89836	1.99968	1.9998	1.99914	1.9998	2.00016	1.99908
2.00178	2.00046	1.99782	1.99938	2.0001	1.99956	4.0998	2.00094	2.00004	2.00394	1.9998	2.00016	2.00148
1.998	1.99806	2.00136	2.00016	1.99998	1.99878	3.00294	1.99908	1.99884	1.99578	2.0004	1.9995	1.99842
2.00208	2.0007	1.99836	2.0001	1.99932	2.00262	2.89674	1.99998	1.99926	2.00112	1.99968	2.00022	1.99968
1.99974	2.0004	2.00112	2.0001	2.00016	1.99746	4.10046	1.99938	2.001	1.99758	2.0004	2.00016	2.00244
3.08982	2.00046	2.001	2.0001	2.00004	2.0025	3.0018	2.0001	2.00028	2.0055	2.0001	1.99944	1.99824
1.91178	1.99848	1.99794	2.00004	2.0001	1.99884	4.10064	2.0004	2.00088	1.99758	2.00868	2.00028	2.0013
1.9968	2.00058	2.001	1.99884	2.0001	1.99932	3.00168	2.00058	1.99836	1.99818	1.9902	2.0001	1.99998
2.0001	2.00052	2.00064	2.0007	2.00004	2.0013	2.8974	1.99932	2.00214	2.00496	2.00082	2.00022	1.99866
2.00106	2.00064	2.00046	2.0001	2.00004	1.99926	4.10106	2.00076	1.99932	2.00448	2.00016	1.9995	1.99944
1.9986	2.00058	1.99842	2.0001	2.0001	1.99998	3.00246	1.99842	1.99932	1.9917	1.99962	2.00016	2.00148
2.0013	1.99836	2.00058	2.0001	1.99998	1.99998	2.89614	2.00124	2.0004	2.0055	2.00058	2.00022	1.9995
1.99932	2.00046	2.00058	2.0001	1.99956	2.00064	4.10106	2.00058	2.00052	1.99476	1.9992	2.00016	1.9995
1.99908	2.00058	1.99812	2.0001	1.99992	2.00052	3.00222	1.99932	1.99998	2.02062	2.00064	1.99944	2.00184
1.99938	1.9983	2.00034	1.99938	2.00004	1.99854	2.89644	1.99968	1.99854	1.96626	1.99944	2.00022	1.99986
2.00016	2.00052	2.00088	2.00016	2.0001	2.00046	4.1004	1.9995	2.00154	1.99758	2.00058	2.00022	1.9995
2.00052	2.00052	2.00052	2.00016	2.0001	1.99956	3.00234	2.00058	1.99896	1.96332	1.96512	1.99938	1.99818
2.98014	2.00046	2.0007	2.0001	2.00004	2.00094	2.89734	1.9989	2.00136	2.05434	2.03442	2.00028	2.00076
2.01882	2.00082	1.99794	2.0001	2.00004	2.0001	4.10016	2.00058	1.99932	2.0112	1.99998	2.00028	1.99986
2.00016	1.99812	2.00094	2.0001	2.00016	2.00022	3.00354	2.00034	1.99908	1.97286	2.00046	2.0001	1.99992
2.00106	2.00052	2.00106	1.99938	2.00004	1.99818	2.8968	2.001	2.00076	1.99752	1.99974	1.99944	2.00088
1.9995	2.00052	1.99854	2.0001	2.0001	1.99968	4.10028	1.99932	1.9998	1.99488	1.99998	2.00028	1.99896
1.99956	2.00076	2.00076	2.0001	1.99932	2.00226	3.00186	1.99974	2.00106	2.02074	2.00028	2.0001	2.00142
2.00106	1.99836	2.00064	2.00016	2.0001	1.99974	2.89734	1.99926	1.9998	2.00262	1.99938	2.00022	2.00016
2.00064	2.00094	1.9977	2.00004	2.0001	1.99986	4.10022	2.00094	1.99932	1.9974	2.00052	1.9995	1.99998
1.9974	2.00064	2.00142	2.00016	2.0001	2.00178	3.0039	1.99938	2.0001	2.00052	2.00046	2.00016	1.9986
2.00208	2.00076	2.00088	2.0001	2.00004	1.9998	2.89674	1.99974	2.0004	2.0001	1.96656	2.00022	2.00106
3.12246	1.99578	1.9977	1.99938	2.00004	1.99944	4.10034	2.00112	2.00052	2.00028	2.03496	1.99944	1.9986
1.88172	2.00316	2.00028	2.00016	2.0001	1.99932	3.00156	2.00004	1.99944	2.00112	1.97028	2.00022	2.0019
1.99614	1.99836	2.00028	2.00016	1.99998	2.0019	2.89758	1.9995	2.0001	2.001	1.99788	2.00016	1.99944
1.99836	2.00034	1.99818	2.00004	2.0001	1.998	4.101	1.99908	2.00064	2.0004	1.99926	1.99938	2.00052
2.00088	2.00052	2.00082	2.0001	1.99932	2.00166	3.00192	2.00034	1.99872	1.99848	2.0001	2.00028	1.9992
2.0007	1.9983	1.99842	2.00016	2.0001	2.00004	2.89704	1.99956	2.00046	2.00076	2.00292	2.00022	2.00034
1.9989	2.0007	2.00058	1.99932	2.0001	1.99968	4.10016	2.00124	2.00004	2.00598	1.99824	2.00016	1.99938
2.00052	2.00052	2.00076	2.00016	2.0001	1.99968	3.00186	1.99902	1.99944	1.99584	2.00148	1.99944	2.00064
2.00076	1.99776	1.99866	2.00016	2.00004	1.99938	2.8983	2.00064	2.0001	2.00064	2.0001	2.00028	1.99842
1.99944	2.00022	2.0007	2.0001	2.0001	2.00154	4.10094	2.00034	2.00028	1.99974	1.9995	2.00016	2.00196
1.99986	2.0007	1.99866	2.0001	2.0001	1.99962	3.00054	1.99902	2.00004	1.99944	2.00124	2.00022	1.99896
2.0004	2.00016	2.00298	2.00016	2.00004	2.0001	2.898	2.0004	1.99956	1.99554	1.99692	1.99944	2.0004
1.99956	2.00112	1.998	1.99884	2.00004	1.99884	4.1007	2.00076	2.00022	2.00766	2.00076	2.00016	2.00046
2.98086	1.9998	2.00052	2.00064	2.00004	2.00124	3.00246	1.9998	1.99974	1.99668	1.99974	2.00022	1.99902
2.01642	1.99812	2.00064	2.00016	1.99932	1.99884	2.89662	1.99962	2.00088	2.00028	2.00094	2.00016	1.99884
2.00028	2.00088	2.00016	2.0001	2.0001	2.0016	4.10112	1.99932	1.99956	1.99926	1.9989	1.99944	2.00172
2.00214	2.00046	2.00052	2.0001	2.0001	1.99794	3.00222	2.0007	1.99986	1.99914	2.0007	2.00016	1.99962
1.99872	2.00118	1.99836	1.99932	2.00004	2.00196	2.8974	2.00004	2.00016	2.0007	2.03028	2.00028	1.99992
2.00112	1.9971	2.00046	2.00016	2.0001	1.9995	4.1007	2.00028	1.99926	1.99998	1.97244	1.9989	2.00016
2.00058	2.00088	1.99854	2.00016	2.00016	1.99926	3.00126	2.00022	1.99992	2.00118	1.99686	2.0007	1.99914
2.00058	2.00154	2.00088	2.00016	2.00004	1.99992	2.89728	2.00064	2.00052	1.99956	1.99872	2.00022	2.00076
1.99956	2.00058	2.00064	2.0001	2.00004	1.99872	4.10154	1.9995	1.99962	2.00316	2.02932	2.00016	2.00022
2.00034	1.99992	1.9986	2.0001	2.0001	1.99968	3.00156	2.0001	2.00226	1.99758	2.00112	1.99944	1.9986
2.97948	1.99818	2.001	2.0001	1.99926	2.00202	2.8974	1.99884	1.9986	2.02632	2.00016	2.00022	2.00064
2.02008	2.001	2.00064	1.99932	2.0001	1.99896	4.09986	2.00094	1.99878	1.95642	1.99968	2.00016	1.9992
2.00022	2.00016	2.00046	2.00016	2.00004	1.99914	3.0036	1.99932	2.00136	1.99944	2.00022	2.00022	2.0004
2.00052	2.00046	2.0007	2.0001	2.0001	2.00142	2.89704	2.0001	2.00076	2.00028	1.9998	1.9995	2.00202
1.9986	2.00022	1.9986	2.0001	2.0001	2.0001	4.09968	2.00058	1.99746	2.01132	2.0052	2.00016	1.99734
1.9995	1.99812	1.99842	2.0001	2.00004	1.99932	3.00264	2.00028	2.00064	2.0091	1.9848	2.00022	2.00052
2.0016	1.99974	2.00106	2.0001	2.0001	1.99992	2.89638	2.00088	2.00112	1.97964	2.001	2.00022	2.00184
2.00052	2.00148	2.00076	1.99932	2.0001	2.00208	4.10106	1.99932	1.9998	2.00166	1.99956	1.99944	1.99896
1.99884	2.0001	2.00058	2.00016	1.99848	1.99944	3.00276	1.9995	1.99884	1.9944	2.0007	2.00022	2.00022
1.99992	2.00064	2.00076	2.0001	2.00088	1.99824	2.89674	1.9995	2.00082	2.01822	2.00118	2.00022	1.99986
1.99968	1.99722	1.99848	2.0001	2.0001	1.99956	4.10076	2.00136	1.99998	1.99806	1.99836	1.99938	1.9992
2.00016	2.00088	1.99902	2.0001	2.0001	2.00178	3.00222	2.00046	1.99854	2.0055	1.99932	2.00022	1.99986
2.97828	2.00076	2.00094	2.0001	2.00004	2.00016	2.89764	1.99824	2.00172	1.99524	2.00154	2.00022	2.00184
2.02152	2.0007	2.0007	2.0001	2.0001	2.00046	4.10106	1.99998	1.99998	2.00412	1.97946	2.00016	1.99998
2.0004	2.00052	1.9977	1.99944	2.00004	1.99872	3.0012	2.00076	1.9992	1.99566	2.02404	1.99944	1.9995
1.9986	1.998	2.00112	2.00016	2.00004	2.00154	2.8977	1.99962	1.9995	2.00358	1.99536	2.00028	2.00016
2.00094	1.99998	2.00058	2.00004	2.0001	1.99938	4.10022	2.00028	2.00184	1.9998	2.00178	2.0001	1.9989
1.99926	2.00016	1.99776	2.00016	1.99926	2.00052	3.00276	1.9998	1.99932	1.99992	1.99776	2.00022	1.99986
2.00082	2.00064	2.00124	2.00004	2.00016	2.00082	2.89584	1.99926	1.99902	2.00244	2.00082	1.9995	2.0004
1.99902	2.00058	2.00028	2.00016	2.0001	1.99896	4.10214	2.00166	1.9995	1.99968	2.00076	2.00016	2.00124
2.0007	2.00034	2.00088	1.99938	2.00004	2.00052	3.00114	1.99968	2.00118	1.99542	1.99962	2.00016	1.99986
1.9989	1.99788	1.99752	2.0001	2.0001	1.99956	2.89758	1.99956	1.99896	2.00094	1.9989	2.00022	1.9998
2.00178	2.00028	2.00202	2.00016	2.0001	1.99878	4.10034	1.99974	2.00178	2.00094	2.00124	1.99944	2.00016
1.99998	2.00064	2.00094	2.00016	2.00004	1.99986	2.89692	1.99962	1.99914	2.00118	2.02302	2.00016	1.99908
2.97942	2.00034	1.99776	2.0001	2.0001	2.00064	4.1013	2.0013	2.00022	2.00118	1.97754	2.00022	1.99926
2.01966	2.00088	2.00124	2.00016	2.0001	2.0001	3.00228	1.99848	2.0001	2.00226	1.99836	1.99944	1.9998
1.99944	1.99746	2.00004	1.99938	1.99932	1.9995	2.89728	2.00088	1.99872	1.99716	1.99992	2.00028	2.00046
2.00166	2.00154	2.00046	2.0001	2.0001	2.00082	4.10034	1.99992	1.99908	2.00004	2.00112	2.00022	2.00142
1.99998	2.00046	1.9977	2.0001	2.0001	2.00034	3.00222	1.99974	2.00142	1.99476	2.00088	2.00016	2.00004
2.0004	1.9995	2.0004	2.00016	2.00004	2.00034	2.89692	2.00058	1.9986	1.9908	1.99986	1.9995	1.99812
1.99902	2.00076	2.00064	2.0001	2.0001	1.9986	4.10064	1.9989	2.0028	1.99884	1.99974	2.00022	2.0013
1.99896	2.00022	2.0004	2.0001	2.0001	2.00178	3.0033	2.00046	1.99752	1.97886	1.99818	2.00016	2.0001
1.9998	1.9998	2.00082	2.0001	2.00004	1.9986	2.89596	1.99992	2.00166	2.03886	1.9764	2.00016	2.00022
2.0004	2.0007	1.99884	1.99938	2.00004	2.00022	4.1001	2.00016	1.9998	1.99968	2.03016	1.99956	1.9992
2.98092	1.99734	2.00034	2.0001	2.0001	2.0004	3.00318	1.99932	1.9998	1.9974	1.99446	2.00016	1.99986
2.01804	2.0004	2.00082	2.00016	2.0001	2.00034	2.8968	2.00088	1.99872	1.99902	2.00106	2.00022	2.00034
[truncated: 8,001 more rows]
