# Supplementary material for: Implementation of stimuli with millisecond timing accuracy in online experiments
Source: PLoS One. 2020 Jul 10;15(7):e0235249. doi: 10.1371/journal.pone.0235249 (PMC7351209; doi:10.1371/journal.pone.0235249)
Supplement: S1 File — (ZIP) [file pone.0235249.s001.zip › Supplemental files/data/Flash supplement table.csv]

Table 1 The timing accuracies of Flash designed by rAF without/with G-sync on Win10. The monitor ran at 144 Hz. The temporal frequency of flash is set to 3.75Hz (16 frames/period). All of flash ran at real-time priority.
	Browsers		mean	SD	range	longer period	shorter period	FLR
Flash	CHROME	rAF	16	9.84E-03	0.072	0	0	0.00%
	EDGE	rAF	not support
	FIREFOX	rAF	16.004	2.00E-01	13.049	5	0	0.05%
	IE	rAF	not support
G-sync + Flash	CHROME	rAF	16.021	4.67E-03	0.031	0	0	0.00%
	EDGE	rAF	not support
	FIREFOX	rAF	16.032	5.99E-01	56.099	8	0	0.08%
	IE	rAF	not support
Table 2 The timing accuracies of Flash designed by rAF in LINUX. The monitor ran at 60 Hz. The temporal frequency of flash is set to 3.75Hz (16 frames/period). All of flash ran at highest priority.
	Browsers		mean	SD	range	longer period	shorter period	FLR
Flash	CHROME	rAF	16.03499877	1.15E-01	3.0073632	62	60	1.22%
Flash	FIREFOX	rAF	15.99981237	3.18E-01	2.0059488	334	686	10.20%
