# Supplementary material for: Implementation of stimuli with millisecond timing accuracy in online experiments
Source: PLoS One. 2020 Jul 10;15(7):e0235249. doi: 10.1371/journal.pone.0235249 (PMC7351209; doi:10.1371/journal.pone.0235249)
Supplement: S1 File — (ZIP) [file pone.0235249.s001.zip › Supplemental files/data/Grating/grating different priority 60Hz.csv]

nomal	realtime
16.002	16.0002
16.0002	16.002
15.999	15.9972
16.0008	16.0002
15.9984	16.002
16.0008	15.9984
16.002	16.0002
15.9984	16.0008
16.0008	15.999
15.999	15.9984
16.0008	16.0026
16.0008	15.999
15.9984	15.9996
16.0002	16.002
16.0008	15.9984
15.999	15.9996
16.0002	16.0014
15.9984	15.999
16.0014	16.0014
16.0002	16.0002
15.999	15.999
16.0014	16.0008
15.9978	16.0008
16.0008	15.9984
16.0014	16.0008
15.9984	15.9996
16.0008	15.9984
16.0008	16.002
15.9984	15.9996
16.0002	16.0008
15.999	15.9984
16.0008	15.9996
16.0008	16.0014
15.999	15.9984
16.0008	16.0008
15.999	16.0008
16.0014	15.9984
15.9978	16.0014
16.0014	15.9996
16.0008	15.9966
15.9984	16.0032
16.0014	15.9996
15.999	16.0002
16.0008	15.9996
16.0002	15.9972
15.999	16.0026
16.0002	15.999
15.9996	16.0026
16.0008	15.9984
16.0008	15.9984
17.8668	16.0026
16.134	15.9984
15.9984	16.0014
16.0014	15.9996
15.9978	15.9978
16.0026	16.0026
15.9996	15.9996
15.999	16.0008
16.0014	15.999
16.0008	15.9996
15.9972	16.0008
16.0026	15.999
15.9978	16.0014
16.0008	15.9996
16.0014	15.9978
15.9984	16.0026
16.0014	15.999
16.0008	16.0002
15.9984	15.9996
16.0014	15.9996
15.9984	16.0008
16.0008	15.9996
16.002	15.999
15.9978	16.0014
15.9996	15.9996
16.0014	16.002
15.999	15.999
16.0002	15.9984
16.0008	16.0014
15.999	15.9984
16.0002	16.002
15.999	15.9996
16.0008	16.0008
16.0008	15.9996
15.9984	15.9984
16.0008	16.0014
16.0008	15.9996
15.9984	16.0014
16.0008	15.999
16.0002	15.9996
15.999	16.0014
15.9996	15.999
16.0002	15.9996
15.9996	16.0014
16.0014	15.999
15.9984	15.999
16.0008	16.002
16.0002	15.9996
15.999	15.9984
16.0014	16.0026
15.9984	15.9984
16.0008	16.0014
16.0014	15.9996
15.9978	15.999
16.0002	16.0014
16.002	15.9996
15.9984	16.0008
16.0008	15.999
15.999	15.9984
16.0002	16.002
16.0008	15.9984
16.9998	16.0026
16.0002	15.9984
15.999	15.999
16.0008	16.002
16.0008	15.999
15.9984	16.0014
16.0014	15.999
15.9984	15.999
16.0008	16.0008
16.0014	16.0002
15.999	15.999
16.0002	16.0014
16.0002	15.999
16.0002	16.002
16.0008	15.9984
15.999	15.999
16.0002	16.002
16.0008	15.999
15.999	15.999
16.0008	16.002
15.9978	15.999
16.0032	16.0014
16.0002	15.9996
15.9984	15.9978
16.0014	16.002
15.9984	15.9996
16.0008	15.9984
16.002	15.9984
15.9984	16.0038
15.9996	15.999
15.9996	15.9984
16.0008	16.002
16.0008	16.0002
15.999	15.9978
16.0002	16.002
15.999	15.999
16.0008	15.999
15.9978	16.002
16.002	15.9996
16.0008	16.0014
15.9978	15.9996
16.0014	15.999
15.999	16.0014
16.0008	15.999
16.0008	15.9996
15.999	16.0008
16.0002	16.0002
16.0014	15.9984
15.9984	16.002
16.0002	15.999
15.999	15.999
16.0008	16.0014
16.0008	15.999
15.999	16.0002
16.0008	16.0008
15.999	15.999
16.0008	16.0008
16.0008	15.9984
15.9978	16.002
16.0014	15.9996
15.9984	15.9984
16.0008	16.0014
16.0008	15.999
15.9984	15.999
16.0008	16.002
15.999	16.0002
16.0008	15.999
16.0002	16.002
15.999	15.9996
16.0014	15.9984
16.0002	16.0008
15.999	16.0002
16.0008	15.9996
15.9972	16.0002
16.0026	16.0002
16.0002	15.999
15.9984	16.0014
16.0014	15.999
16.0008	15.999
15.9984	16.0008
16.0014	15.9996
16.0002	15.999
15.999	16.002
16.0014	15.9996
15.9996	15.999
15.999	16.0014
16.0014	15.999
15.9996	16.0002
15.9984	16.0008
16.0008	15.999
15.9984	16.0002
16.0014	16.0002
16.002	15.9996
15.9984	15.9996
16.0002	16.0014
16.0014	15.999
15.9984	15.9996
16.0002	16.0014
16.0014	15.9996
15.9984	15.9996
16.0014	16.0008
15.9978	16.0002
16.0014	15.999
16.0014	16.0014
15.999	15.9984
16.0002	16.0002
16.0014	15.999
15.999	16.002
16.0002	15.9996
15.9978	15.999
16.0014	16.0008
16.0008	16.0002
15.9984	15.999
16.0008	16.0014
16.0002	15.9996
15.9984	15.9996
16.0014	16.0008
15.9984	15.999
16.0014	15.999
16.0008	16.002
15.9984	15.9996
16.0002	15.999
16.002	16.0014
15.9978	15.999
16.0008	15.9984
16.0014	16.0026
15.9984	15.9984
16.0014	16.002
15.9972	15.9996
16.0014	15.9996
16.0008	16.0014
15.9984	15.999
16.0014	15.999
16.0008	16.0014
15.9984	16.0002
16.0014	15.999
16.0002	16.0008
15.9996	15.999
15.9996	15.9996
16.0002	15.999
15.9996	16.002
16.0008	15.9996
16.0002	15.999
15.9996	16.002
16.0002	16.0002
16.0008	15.9984
15.9984	16.002
16.0008	15.9996
15.9996	15.999
15.9996	16.0014
16.0002	15.9996
16.0008	15.999
16.0008	16.0014
15.999	15.9996
15.9996	15.9996
15.9996	16.0008
16.0002	16.0002
16.0008	15.9984
16.0008	16.0008
15.9984	16.0002
16.0008	15.9996
16.0008	16.0008
15.9978	15.999
16.0008	15.9996
16.0002	16.0014
15.999	15.9996
16.0002	15.999
16.002	16.0014
15.9978	15.9996
16.0002	15.999
16.0014	16.0026
16.0008	15.9984
15.9978	15.999
16.0014	16.0026
15.999	15.999
16.0002	15.999
16.0002	16.0008
16.0008	16.0002
15.9984	15.9996
16.0008	15.9996
16.0014	16.0014
15.9978	15.999
16.0008	16.0002
16.0008	15.9996
15.9978	16.0014
16.0008	15.9996
16.0014	15.999
15.9972	16.0014
16.0014	15.999
16.0014	15.9996
16.0002	16.0008
15.9978	15.9996
16.0014	16.0002
16.0002	15.9972
15.9984	16.0032
16.0014	15.999
15.9996	15.999
15.9978	16.0026
16.0014	15.999
16.0008	15.999
15.9996	16.002
15.9996	15.999
16.0002	15.999
16.0002	16.0026
15.9996	15.999
15.9996	15.999
16.0008	16.0008
15.9984	16.0008
16.0008	15.999
16.0008	15.999
15.9984	16.002
16.0008	15.999
15.999	15.999
15.9996	16.002
16.0008	15.999
16.0008	15.999
16.0008	15.9966
15.9984	16.0044
16.0002	15.999
16.0014	15.9984
15.9984	16.002
16.0014	15.9996
16.0008	15.9996
15.9984	16.0008
16.0008	15.9996
16.0014	15.999
15.9984	16.0014
16.0002	15.9996
16.0014	15.9996
15.999	15.999
16.0002	16.002
16.0014	15.999
15.999	15.999
16.0008	16.0026
16.0002	15.999
15.9984	15.9996
16.0008	16.0014
16.0008	15.999
15.999	15.9996
16.0002	16.0008
16.0002	15.9996
16.0008	16.0002
15.999	15.9996
16.0002	16.0008
16.0008	16.0008
15.9984	15.9984
16.0008	16.0014
16.0008	15.9996
16.0008	15.9996
15.9984	16.0008
16.0008	16.0002
16.0002	15.999
16.0002	16.0014
15.9984	15.999
16.0008	15.999
16.0002	15.9996
16.0008	16.0014
15.999	15.9996
15.9996	15.999
16.0002	16.002
16.0014	15.9996
15.9978	15.9984
16.0014	16.0002
16.0002	16.0014
16.0002	15.9996
15.9984	16.0002
16.0008	16.0008
16.0002	15.9984
15.999	15.9996
16.0008	16.0014
16.0002	15.9996
16.0014	15.9996
15.9978	16.0014
16.0008	15.999
16.0008	15.9996
16.0008	16.0008
15.9972	15.9996
16.0014	16.0002
16.0008	15.9984
15.9978	16.002
16.0008	16.0002
16.0014	15.9984
15.9948	16.0014
16.0038	16.0002
16.0008	15.9996
15.9966	16.0008
16.002	15.9996
16.0008	15.999
16.0008	16.0014
15.9984	15.9996
16.0008	15.999
16.0002	16.002
15.9996	15.9996
16.0002	15.999
16.0002	16.0014
16.0014	16.0002
15.9984	15.9984
16.0008	16.0014
16.0002	15.999
15.999	15.999
16.0002	16.002
16.0014	16.0002
15.9978	16.0002
16.0014	16.0002
16.0002	15.999
15.9984	16.0008
16.0014	15.9996
16.0008	15.999
15.9978	16.0014
16.0008	15.9996
16.002	15.999
15.9972	16.002
16.0008	15.999
16.0014	15.999
15.9984	16.0014
16.0002	15.999
16.002	16.0014
15.9972	15.999
16.0014	16.0002
16.0008	16.0008
15.9984	15.999
16.0002	15.999
16.0002	15.9984
16.0002	16.0026
16.0008	15.9996
15.9984	15.9996
16.0014	16.0014
16.0008	15.999
15.9978	16.0002
16.0014	16.0008
16.0008	15.9996
15.999	16.0014
16.0008	15.999
15.999	15.9996
16.0008	16.002
16.0008	15.999
15.999	15.9996
16.0008	16.0014
16.0008	15.9996
15.9984	15.999
16.0014	16.0014
15.9984	15.9996
16.0014	15.9996
16.0008	16.0008
15.9984	15.999
16.0014	15.999
16.0008	15.999
15.9972	16.002
16.002	15.999
16.0002	15.9996
15.9984	16.0014
16.0014	15.999
16.0014	15.9996
15.9972	16.002
16.0026	15.999
15.9996	15.9996
15.9984	16.0008
16.0014	15.9996
16.0002	15.9996
15.999	16.0014
16.0008	15.999
16.0002	15.9996
15.9978	16.0014
16.002	15.999
16.0008	16.0014
15.9984	15.999
16.0008	15.9984
16.0008	16.0026
15.9984	15.999
16.0008	15.999
15.9996	16.002
15.999	15.9984
16.0014	16.002
16.0002	15.9996
15.9984	15.9984
16.0008	16.002
16.0002	15.999
15.9996	15.9984
16.0008	16.002
16.0002	15.9996
15.999	16.0008
16.0014	15.999
15.9996	15.9984
15.999	16.0008
16.0008	15.9996
16.0008	16.002
15.999	15.999
16.0002	15.999
16.0002	16.002
15.9996	15.999
16.0002	16.0008
16.0014	16.0002
15.9984	15.9978
16.0008	16.002
16.0002	15.9996
15.9996	15.999
16.0008	16.0014
16.0002	15.9996
15.9984	16.0014
16.0008	15.999
16.0014	15.9996
15.9978	16.0008
16.0002	15.9996
16.0008	15.9996
15.9984	16.0014
16.0002	15.999
16.0014	16.002
16.0002	15.999
15.9984	15.999
16.0008	16.002
16.0014	15.9984
15.9966	16.0014
16.0014	15.9996
16.0008	15.999
15.9978	16.0008
16.002	15.9996
16.0002	15.999
15.9978	16.002
16.002	15.999
16.0002	15.999
15.9984	16.0014
16.0008	15.9996
16.0002	15.9984
16.0008	16.0014
15.9996	16.0002
16.0002	15.9996
16.0002	15.9996
15.999	16.0002
16.0008	16.0014
16.0008	15.999
15.999	15.999
16.0008	16.002
16.0002	15.9984
16.0008	15.9996
15.9978	16.0014
16.0014	15.999
16.0002	15.9984
15.9984	16.0026
16.0008	15.999
16.0014	15.9996
15.9978	16.0014
16.0008	15.999
16.0014	15.9996
15.9984	16.0014
16.0014	15.9996
16.0002	15.999
15.999	16.002
16.0008	15.999
16.0008	15.999
16.0008	16.0002
15.9978	16.0002
16.0008	16.0002
16.0014	15.999
15.9978	16.0014
16.002	15.9996
16.0002	15.999
16.0002	16.0014
15.9996	16.0002
15.9996	15.999
16.0014	16.0008
15.9984	16.0002
16.0002	15.999
16.0014	16.0008
15.9978	16.0002
16.0008	15.999
16.0014	16.0014
15.9978	15.9996
16.0008	15.9984
16.0014	16.0014
16.0002	16.0002
15.999	15.9984
16.0008	16.002
16.0008	15.9996
15.9978	15.9996
16.002	16.0002
16.0002	16.0008
15.9984	15.999
16.0008	15.9984
16.0002	16.0026
15.9984	15.999
16.0014	15.999
16.0002	16.002
15.9984	15.9996
16.0014	15.9984
16.0008	16.0014
15.9984	16.0002
16.0008	15.9984
16.0008	16.0026
15.9984	15.999
16.0008	16.0008
16.0002	15.9996
16.0008	15.999
15.9984	16.0008
16.0008	16.0002
16.0008	15.9996
15.999	16.0008
15.9996	15.999
16.002	15.9996
15.9978	16.0008
16.0008	15.9996
16.0002	15.9984
15.9984	16.002
15.9996	15.999
16.0014	16.002
16.0002	15.9978
15.9984	16.0002
16.0014	16.0008
16.0008	15.9996
15.9978	15.999
16.0014	16.0026
16.0002	15.9978
15.9978	15.9996
16.0014	16.002
16.0008	15.999
15.9984	15.9984
15.9996	16.0026
16.0008	15.9984
16.0002	15.9996
15.999	16.0014
15.9996	15.999
16.0014	16.002
15.9984	15.9984
16.0008	16.0002
16.0002	16.0014
15.9984	15.9996
16.0008	15.9984
16.0008	16.002
16.0008	15.9996
15.9978	15.999
16.0002	16.0014
16.0014	16.0002
15.9984	15.9978
16.0008	16.0014
16.0008	15.9996
15.9984	15.9996
16.0008	16.0008
16.0008	15.9996
15.9978	15.999
16.0008	16.0014
16.0014	15.999
15.9972	15.999
16.0014	16.0014
16.0008	15.999
15.9978	15.9996
16.0008	16.0008
16.0014	16.0002
15.9972	16.0008
16.0014	16.0002
16.0008	15.999
15.9978	16.0014
16.0014	15.9984
16.0008	15.9996
15.9984	16.0014
16.0008	15.9984
16.0008	15.9996
15.9978	16.0014
16.002	15.999
16.0014	15.9996
15.9972	16.002
16.0014	15.9978
16.0002	16.0026
15.9984	15.999
16.0014	15.999
16.0008	16.002
15.9978	15.999
16.002	15.9978
15.9996	16.0026
15.999	15.999
16.0008	16.0014
16.0008	15.9996
15.9984	15.999
16.002	16.0008
16.0002	15.9996
15.9978	15.999
16.0014	16.002
15.9984	15.9996
16.0002	15.9984
16.002	16.0014
15.9972	16.0002
16.0014	15.999
16.0008	16.0014
15.999	15.9996
16.0002	16.0014
16.0014	15.9984
15.9984	15.9996
16.0008	16.0014
16.0008	15.9984
15.999	16.0002
15.9996	16.0014
16.0014	15.999
15.9978	16.0014
16.0014	15.999
16.0008	15.9984
15.9984	16.002
16.0008	15.9996
15.999	16.0008
15.9996	15.999
16.0014	15.9996
15.9984	16.0014
16.0014	15.999
16.0002	15.9984
16.0014	16.002
15.9978	15.9996
16.0008	16.0008
16.002	15.9996
15.9978	15.999
16.0002	16.0014
16.0014	15.999
15.9978	16.002
16.0002	15.9984
16.0014	15.999
15.9984	16.002
16.0002	15.9996
16.0008	15.999
16.0008	16.0014
15.9984	15.9996
16.0008	16.0002
16.0014	15.9996
15.9978	15.9984
16.0014	16.0014
16.0008	16.0002
15.9978	16.0014
16.0002	15.9984
16.0014	16.0002
15.9978	16.0008
16.0008	15.9984
16.0014	16.0002
16.0002	16.0008
15.9984	15.999
16.0008	16.0026
16.0008	15.999
15.9978	15.9972
16.0008	16.0038
16.0014	15.9984
15.9996	16.0014
15.999	15.999
16.0014	16.0008
16.0002	16.0002
15.9996	15.999
16.0002	16.002
16.0002	15.9984
16.0008	15.9996
15.999	16.0014
15.9996	15.999
16.0014	16.002
15.996	15.999
16.002	15.999
16.0014	16.0014
16.0002	15.9996
15.9984	15.999
16.0008	16.002
16.0008	15.9984
16.0002	15.999
15.9984	16.002
16.0008	15.9996
15.9996	15.9984
15.9984	16.002
16.0014	15.9996
16.0008	15.9984
16.0002	16.0008
15.9984	16.0008
16.0008	15.999
15.9996	16.002
16.0014	15.9996
15.9984	15.9984
16.0008	16.0014
16.0014	15.9996
15.9984	15.999
16.0008	16.0014
16.0002	15.999
15.9984	15.9984
16.0002	16.0026
16.0014	15.999
15.9984	16.0008
15.9996	15.999
16.0014	16.0002
15.9972	16.0008
16.0014	15.999
16.002	15.9996
15.9966	16.0014
16.002	15.9996
16.0008	16.0008
15.999	15.999
16.0008	15.999
16.0014	16.0014
15.9978	15.9996
16.0008	16.0014
16.0008	15.9984
15.9984	15.999
16.0008	16.0014
16.0008	15.9984
15.9984	16.002
16.0008	15.999
16.0014	15.9984
15.999	16.0014
15.9996	15.999
16.0002	16.0014
16.0002	15.9996
15.9996	15.999
15.999	16.0014
16.0014	15.999
16.0002	16.0014
15.9978	15.9996
16.002	15.9984
16.0008	16.002
15.9978	15.9984
16.0014	16.0014
16.0008	15.9996
15.9984	15.999
16.0014	16.0014
16.0002	15.999
15.9984	15.9996
16.0014	16.0014
16.0002	15.999
15.9984	15.999
16.0014	16.002
16.0008	15.9996
15.9978	16.0002
16.002	16.0002
16.0008	15.999
15.9978	16.0008
16.0014	15.9996
15.9996	15.999
15.9984	16.0014
16.0014	15.999
16.0008	16.0014
15.9984	15.999
16.0008	15.999
16.0008	16.0014
15.9984	15.999
16.0008	15.9996
16.0008	16.0008
15.9984	15.9996
16.0014	15.9996
16.0008	16.0008
15.9984	15.9996
16.0014	15.999
16.0008	16.002
15.9984	15.9984
16.0002	16.002
16.0014	15.9996
15.9984	15.999
16.0008	16.0008
16.0002	15.9996
15.9984	15.999
16.0008	16.0014
16.0002	16.0002
15.9996	15.9984
16.0002	16.0026
16.0008	15.999
15.9984	15.999
16.0002	16.002
16.0008	15.999
15.999	15.9984
16.0008	16.002
15.999	15.9996
16.0008	15.9984
16.0002	16.002
15.999	15.999
16.0002	16.0014
16.0008	15.9996
15.9996	15.9996
16.0008	16.0008
16.0002	15.9996
15.999	15.999
16.0002	16.0008
16.0008	16.0002
15.999	16.0014
16.0008	15.9984
16.0008	15.999
15.9978	16.002
16.0008	15.9984
16.0008	16.002
15.999	15.9996
16.0014	15.999
16.0002	16.002
15.9996	15.9996
16.0002	15.9978
16.0002	16.0026
15.9996	15.999
16.0008	15.999
16.0002	16.0026
15.9984	15.999
16.0008	15.9978
16.0008	16.0026
15.999	15.9996
16.0008	15.9984
16.0008	16.002
15.9996	15.9984
16.0002	16.0002
15.9978	16.0014
16.0014	15.9984
16.0014	16.0014
15.9984	15.9996
16.0002	15.999
16.0008	16.002
15.999	15.999
16.0008	15.9996
16.0002	16.0014
15.999	15.999
16.0008	15.9996
15.9984	16.0014
16.0014	15.999
16.0014	15.9984
15.9978	16.002
16.0014	15.9996
16.0014	16.002
15.9984	15.9984
16.0008	15.9996
15.9984	16.0014
16.0008	15.999
16.0008	15.9984
15.999	16.002
16.0008	15.999
15.9996	16.002
15.9996	15.999
16.0002	15.9984
15.9984	16.0014
16.002	15.999
15.9996	16.0014
15.9984	15.9996
16.0014	15.999
16.0008	16.0008
15.9978	15.999
16.002	15.9996
16.0008	16.0014
15.9978	15.999
16.0014	16.0014
16.0008	15.999
15.9978	15.9996
16.0014	16.0014
16.0002	15.9984
15.9984	16.0008
16.002	16.0002
15.9972	15.9984
16.0002	16.002
16.0026	15.999
15.9972	16.0002
16.0002	16.0008
16.0026	15.999
15.9996	16.0014
15.999	15.9984
16.0008	15.9984
16.0002	16.0032
15.9984	15.9978
16.0008	16.002
16.0008	15.9996
15.9972	15.9984
16.0026	16.002
16.0002	15.999
15.999	15.9972
16.0002	16.0032
16.0002	15.9996
15.9984	16.0008
16.0008	15.999
16.0008	15.9996
15.9984	16.0014
16.0008	15.9996
16.0008	15.999
15.9984	16.0014
16.0008	16.0002
16.0008	15.9984
15.9984	16.0014
16.0014	15.9996
16.0008	15.999
15.9978	15.9996
16.0008	16.0002
16.0008	16.0014
15.9984	15.999
16.0008	16.0002
16.0008	16.0014
15.999	15.9984
16.0002	15.999
16.0002	16.002
15.999	15.999
16.0014	16.0002
15.9996	16.0008
15.999	15.999
16.0008	16.0002
16.0002	16.0014
15.9996	15.999
16.0008	15.9996
15.9984	16.0014
16.0014	15.999
16.0014	15.9996
15.9978	16.0014
16.002	15.999
16.0002	15.9996
15.9978	16.0014
16.0014	15.9984
16.0008	15.9996
15.9984	16.002
16.002	15.9984
16.0008	15.9996
15.9966	16.0014
16.002	15.9996
16.0014	15.999
15.9972	16.0014
16.0014	15.999
15.9996	15.999
15.999	16.002
16.002	15.9984
15.9978	15.9996
16.0008	16.0026
16.0014	15.9984
15.9966	15.999
16.0008	16.002
16.002	15.9996
15.9978	15.999
16.0008	16.002
16.0014	15.9996
15.9978	16.0002
16.0008	16.0008
16.0014	15.999
15.9978	15.9996
16.0008	16.0014
16.002	15.9996
15.9978	15.999
16.0008	16.002
16.002	15.999
15.9978	15.9984
16.0002	16.002
16.0014	15.999
15.9954	15.9996
16.0038	16.002
16.0008	15.9984
15.9972	15.9996
16.0008	16.0008
16.0014	15.999
15.9996	15.999
15.999	16.002
16.0008	15.999
16.0008	16.0002
15.999	16.0002
16.0002	15.999
15.9996	16.0014
15.9996	15.9996
16.0008	15.9984
15.9996	16.002
15.9984	16.0002
16.002	15.999
16.0002	16.0014
15.9984	15.9996
16.0008	15.9984
16.0008	16.002
15.9984	15.999
16.0002	15.999
16.0014	16.0014
15.999	15.9996
16.0008	15.9984
16.0002	16.002
16.002	15.9996
15.9978	15.9984
16.0008	16.002
16.0008	15.9996
15.9978	15.9984
16.0014	16.0026
16.0014	15.999
15.9978	15.999
16.0014	16.002
16.0008	15.9996
15.9984	15.9984
15.9996	16.002
16.0014	15.9996
15.9984	15.999
16.0008	16.002
16.0008	15.9996
15.9984	15.9984
16.0008	16.002
16.0014	15.999
16.0002	16.0014
15.999	15.9996
16.0002	15.999
16.0002	16.002
15.9984	15.9996
16.0008	15.9978
16.0008	16.002
16.0002	15.9996
15.9984	15.9984
16.0008	16.0014
16.0002	15.9996
15.999	15.9984
16.0002	16.0014
16.002	16.0002
15.999	15.9984
15.9996	16.002
16.0014	15.9996
16.0002	15.9984
15.9984	16.002
16.0008	15.9996
16.0002	15.9984
15.9984	16.002
16.0014	15.999
16.0008	15.999
15.9984	16.0014
16.002	15.9996
16.0002	15.9984
15.9972	16.002
16.0014	15.9996
16.0008	15.9984
16.0008	16.0026
15.999	15.9984
16.0002	15.999
16.0002	16.002
15.9996	15.999
16.0002	15.999
16.0008	16.0014
15.999	15.9996
15.9996	15.9984
16.0014	16.0026
15.9984	15.999
16.0008	15.9984
16.0008	16.0026
15.9984	15.9984
16.0008	15.9996
16.0008	16.0014
15.999	15.999
15.9996	16.0008
16.0008	15.9996
15.9984	15.999
16.0008	16.0014
16.0008	15.9996
15.9984	15.9984
15.9996	16.002
16.0014	15.9996
15.999	15.999
16.0002	16.002
16.0014	15.999
15.9984	15.9984
16.0008	16.0026
16.0014	15.9984
15.9984	15.999
16.0008	16.002
16.0014	15.999
15.9978	15.9996
16.0002	16.0014
16.0008	16.0002
15.999	15.9984
16.0002	16.0014
16.002	15.9996
15.9984	16.0014
16.0002	15.9996
16.0008	15.999
15.9978	16.0008
16.0008	15.9996
16.0014	15.999
15.9984	16.0014
16.0008	15.9996
15.9996	15.999
16.0002	16.0014
16.0002	15.9996
16.0008	15.9978
15.9984	16.002
16.0008	15.9996
16.0002	16.0014
15.999	15.9984
16.0008	16.0002
15.9996	16.0014
15.999	15.999
16.0008	15.9996
16.0014	16.002
15.9978	15.9984
16.0014	15.9996
15.999	16.0008
16.0008	15.9996
16.0008	15.9972
15.9984	16.0044
16.0008	15.9984
16.0002	16.0014
15.999	15.999
16.0008	15.9996
16.0002	16.002
15.999	15.9996
16.0014	15.9978
16.0014	16.0026
15.9984	15.999
16.0002	15.9996
16.0014	16.0014
15.9984	15.9984
16.0002	16.0014
16.002	15.9996
15.9978	15.999
16.0002	16.0008
16.0008	15.9996
15.9978	16.0014
16.0002	15.9984
16.0014	15.9996
15.9984	16.0008
16.0014	15.9996
16.0014	15.9984
15.9984	16.0014
16.0002	15.999
16.0014	16.0014
15.9978	15.999
16.0002	15.999
16.002	16.002
15.9984	15.9984
16.0008	15.9996
16.0014	16.0014
15.9978	15.9996
16.0008	15.999
16.0014	16.002
15.9972	15.9984
16.0008	16.0014
16.0014	15.9996
15.9978	15.9984
16.0008	16.0014
16.0014	15.999
15.9996	16.0014
15.999	15.999
16.0008	15.999
16.0008	16.0008
15.9984	15.9996
16.002	16.0014
15.9978	15.9978
16.0008	16.0002
16.0014	16.0008
15.9978	15.9996
16.0008	15.9984
16.0008	16.002
15.9978	15.9984
16.0008	16.0014
16.0014	15.999
15.996	15.999
16.0026	16.0014
16.0008	15.999
16.0002	15.999
15.9978	16.0014
16.002	16.0002
16.0002	16.0008
15.9978	15.999
16.002	15.999
16.0002	16.0014
16.0002	15.999
15.9984	16.002
16.0002	15.9984
16.0014	15.9996
15.999	16.0014
16.0002	15.999
16.0014	15.9984
15.9972	16.0026
16.0008	15.999
16.0014	16.0014
15.9984	15.999
16.0002	15.999
16.0008	16.0008
15.9984	15.9996
16.0002	16.0014
16.0008	15.9996
15.9984	16.0014
16.0008	15.9984
16.0008	15.999
15.9996	16.002
15.9996	15.999
16.0008	16.0008
15.999	15.9996
16.0002	15.9978
16.0002	16.0026
15.9984	15.999
16.0008	16.0014
16.0008	15.9984
15.9984	15.9978
16.0002	16.0032
16.0014	15.999
15.999	16.002
16.0002	15.9984
16.002	16.0008
15.9978	15.9996
16.0002	15.9984
16.0014	16.002
15.9978	15.999
16.0008	15.9984
16.0014	16.002
15.9984	15.9984
15.9996	16.002
16.002	15.999
15.9978	15.999
16.0008	16.0014
16.002	15.9984
15.9978	16.0014
16.0008	15.999
16.0008	15.999
15.9984	16.002
16.0008	15.999
16.0014	16.0008
15.9978	15.9996
16.0008	15.9984
16.0014	16.002
15.9978	15.999
16.0014	16.0014
15.9996	15.999
16.0008	15.999
16.0002	16.002
15.999	15.9978
16.0008	16.002
16.0008	15.999
15.9996	15.9984
16.0008	16.002
15.9984	15.9996
16.0008	16.0014
16.0002	15.9984
15.9984	15.999
16.0014	16.0014
16.0002	15.9996
15.9984	16.0014
16.0014	15.999
16.0002	15.9984
15.9978	16.0026
16.002	15.9984
16.0002	16.0014
15.9978	15.9996
16.0014	15.9996
16.0014	16.0014
15.9978	15.9996
16.0014	15.9984
16.0002	16.002
15.9984	15.9996
16.0014	16.0008
16.0002	15.999
15.9984	15.999
16.0008	16.002
16.0014	15.999
15.9984	15.999
16.002	16.002
16.0002	15.9984
15.9978	15.9996
16.0014	16.0014
16.0008	15.999
15.9984	16.002
16.0002	15.999
16.0014	15.999
15.9984	16.0014
16.0014	15.999
15.9978	16.0014
16.0008	15.9996
16.0002	15.999
15.999	16.0014
16.0002	15.999
16.0008	16.0014
15.9978	15.9984
16.0014	15.9996
16.0014	16.0014
16.0008	15.9996
15.9966	16.0008
16.0008	15.999
16.0014	15.9984
15.9978	16.0014
16.0008	15.999
16.0008	16.0008
16.0002	15.9996
15.9978	16.0008
16.0014	15.999
16.0002	15.999
15.999	16.0026
16.0008	15.9984
16.0002	16.0008
16.0008	15.999
15.999	15.999
16.0002	16.002
16.0002	15.999
15.999	16.0008
16.0008	15.9996
16.0002	15.9984
16.0014	16.0026
15.9978	15.999
16.0008	16.002
15.999	15.9984
16.0002	16.0014
16.0014	15.999
16.0014	15.9996
15.9972	16.0014
16.0014	15.999
16.0008	16.002
15.9972	15.9984
16.0014	15.999
16.0008	16.0014
15.999	15.999
16.0002	16.002
16.0008	15.9984
15.999	15.999
16.0008	16.002
16.0008	15.9996
15.9984	15.9978
16.0002	16.002
16.0014	15.9996
15.9984	16.0008
15.9996	15.999
16.002	15.999
15.9984	16.002
16.0002	15.9996
16.0008	15.9996
15.9984	16.0008
16.0014	15.9996
16.0008	16.0014
15.999	15.9984
16.0008	15.999
16.0008	16.0014
15.999	15.999
16.0002	16.0014
15.9984	15.999
16.002	15.9984
16.0008	16.0014
15.9978	15.9996
16.0008	16.0008
16.0008	15.999
15.999	15.999
16.0014	16.002
15.9978	15.9984
16.0002	16.0026
16.0026	15.999
15.9978	15.999
16.0002	16.002
16.0008	15.999
15.999	15.9984
16.0002	16.0026
16.0014	15.9984
15.999	16.0008
16.0002	16.0008
16.0002	15.9984
15.999	16.0014
16.0002	15.999
16.0014	16.002
15.9984	15.999
16.0008	15.9996
15.9996	16.0008
15.9996	15.999
16.0002	15.9996
16.0002	16.0014
15.999	15.999
16.0008	15.999
16.0002	16.0026
15.999	15.999
16.0008	16.002
16.0002	15.999
15.9996	15.9978
16.0008	16.0026
16.0002	15.999
15.9984	15.999
16.0008	16.0026
16.0002	15.9996
15.999	15.9984
16.0014	16.0026
15.9996	15.999
15.9996	15.9996
16.0008	16.002
16.0008	15.9996
15.9984	15.999
16.0014	16.002
16.0002	15.9984
15.999	15.9996
16.0014	16.0008
15.9972	15.9996
16.0014	15.9996
16.0008	16.0014
15.999	15.999
16.0008	15.999
16.0008	16.0026
15.9984	15.9996
16.0014	15.9984
16.0008	16.002
15.9984	15.999
16.0008	15.9996
16.002	16.002
15.9978	15.999
16.0002	15.999
16.0014	16.0026
15.9984	15.9984
15.9996	15.9996
15.9996	16.0008
16.0008	15.999
15.9996	15.9996
15.9996	16.002
16.0008	15.9996
16.0008	15.9984
15.999	16.0014
16.0008	15.9996
16.0002	15.999
15.9996	16.002
16.0008	15.999
15.9978	15.999
16.0014	16.0014
16.0008	15.9996
15.9984	16.0008
16.0008	15.9996
16.0014	15.9996
15.9972	15.9996
16.0014	16.0014
15.999	15.999
16.0002	15.9978
16.0014	16.0026
15.999	15.999
16.0002	15.999
15.9984	16.0014
16.002	15.999
16.0008	15.9996
15.9978	16.0014
16.0014	15.9984
16.0002	16.0002
15.999	16.002
16.0002	15.9984
15.9972	15.9996
16.002	16.0014
16.0008	15.999
15.9984	15.9996
16.0008	16.0014
16.0008	15.9984
15.999	15.9996
16.0008	16.0014
16.0014	15.9996
15.9984	15.9996
16.0008	16.0008
15.9996	15.9984
16.0002	16.0008
16.0002	16.0014
15.9984	15.9996
16.0014	15.999
16.0002	16.0008
15.9984	16.0002
16.0014	15.999
15.9996	16.0014
15.999	15.9996
16.0008	16.0002
16.0014	16.0008
15.9972	15.999
16.0014	15.999
16.0008	16.0014
15.9984	15.9996
16.0008	15.9996
16.0008	16.0014
15.999	15.9996
16.0008	15.9996
16.0002	15.999
15.9984	16.002
16.0014	15.9984
16.0008	15.9984
15.9978	16.0026
16.0014	15.9996
15.9984	15.999
16.0014	16.0014
16.0008	16.0002
15.9984	15.9984
16.0008	16.002
16.0014	15.9996
15.9984	15.9984
16.0002	16.0026
16.0014	15.9984
15.9984	15.9996
16.0002	16.0014
16.0014	16.0002
15.9978	15.9984
16.0008	16.0014
16.0014	15.999
15.9984	16.0002
16.0008	16.0014
16.0014	15.999
15.9984	15.999
16.0002	16.002
16.0014	15.999
15.999	15.999
15.9996	16.0014
16.0014	15.9996
15.9984	15.999
16.0008	16.0014
16.0008	15.9996
15.9978	15.9984
16.0008	16.0026
15.9984	15.999
16.0014	15.999
16.0002	15.9996
15.9996	16.0014
16.0002	15.9996
16.0008	15.999
15.9984	16.002
16.0008	15.9996
16.0002	15.999
15.9984	16.0014
16.0008	15.9996
16.0008	15.999
15.999	16.0014
16.0008	15.9996
15.9972	15.9984
16.002	16.002
16.0014	15.999
15.9984	15.999
16.0014	16.002
16.0008	15.9996
15.9972	15.999
16.0014	16.0008
16.0008	16.0002
15.9978	15.999
16.0014	16.0014
16.002	15.9996
15.9984	15.9996
16.0002	16.0008
16.002	16.0008
15.9936	15.9984
16.005	16.0014
16.0014	15.9996
15.9978	15.999
16.0014	16.0014
16.0008	16.0002
15.9984	15.999
16.0002	16.0008
16.0008	15.9996
15.9978	15.9996
16.0008	16.0008
16.002	15.9996
15.9996	16.0002
15.999	16.0002
16.0014	16.0002
15.9972	16.0008
16.002	15.999
16.0002	15.9954
15.9978	16.0056
16.0014	15.999
16.0002	16.0014
15.9984	15.9996
16.0008	15.9996
16.0014	16.0014
15.9972	15.999
16.0014	15.999
16.0008	16.002
15.996	15.9984
16.0032	15.9996
16.0014	16.002
15.9978	15.999
16.0014	16.0014
16.0008	15.9996
15.9978	15.9984
16.0014	16.002
16.0002	15.999
15.999	15.9996
16.0008	16.0002
16.0008	15.9996
16.0002	15.999
15.999	16.002
16.0008	15.999
16.0008	15.999
15.9984	16.0014
16.0014	15.9996
15.9972	15.999
16.0014	16.0014
16.0008	15.9996
15.9972	15.9984
16.0026	16.0014
16.0002	15.9996
15.9978	15.9984
16.002	16.0026
16.0002	15.9984
15.9984	15.9996
16.0014	16.0014
16.0008	15.9996
15.9978	15.999
16.0014	16.0014
16.0008	15.9996
15.9978	15.9996
16.002	16.0014
16.0002	15.999
15.9978	16.0014
16.0014	15.9984
16.0008	15.9996
15.999	16.0014
16.0014	15.9984
15.9984	15.9996
16.0002	16.002
16.0008	15.9984
15.9942	15.9996
16.0044	16.0014
16.0008	15.999
15.9984	15.999
16.0008	16.002
16.0014	15.999
15.9984	16.002
16.0002	15.999
16.0014	15.9984
15.9978	16.0026
16.0014	15.999
16.0008	15.9984
15.9984	16.0014
16.0002	15.9996
16.0008	15.999
15.999	16.0014
16.0008	15.9996
16.0008	15.999
15.9978	16.0014
16.0008	15.9996
15.999	16.0014
16.0008	15.9996
16.0002	15.999
15.999	16.0008
16.0008	15.9996
16.0008	16.0014
15.999	15.999
16.0008	15.9996
15.9984	16.0014
16.0008	15.999
16.0002	15.9996
15.9984	16.0008
16.002	15.9996
16.0002	15.9978
15.9978	16.0038
16.0014	15.9984
16.0002	16.0008
15.9984	16.0002
16.0014	15.9984
15.9996	16.0014
15.9996	15.9996
16.0002	16.0008
16.0008	15.9996
15.999	15.999
16.0008	16.0014
16.0008	15.999
15.9984	15.9996
16.0014	16.0014
15.9978	15.9984
16.0014	15.9996
16.0002	16.002
15.9984	15.9984
16.002	16.0008
15.9984	16.0002
15.9996	15.9984
16.002	16.0032
15.999	15.9984
16.0002	15.999
15.999	16.0014
16.0008	15.9996
16.0002	15.9978
15.9996	16.0032
16.0002	15.9984
16.0008	15.9996
15.999	16.0014
16.0008	15.9996
16.0002	15.9984
15.9984	16.0026
16.0014	15.999
16.0008	15.9984
15.999	16.002
16.0008	16.0002
16.0002	15.9978
15.9996	16.002
16.0002	15.999
15.999	15.999
16.0014	16.0014
16.0002	15.9996
15.9984	15.9996
16.0014	16.0008
16.0002	15.999
15.999	15.999
16.0002	16.002
15.9996	15.999
16.0008	15.999
16.0014	16.002
15.9978	15.9996
16.0014	15.999
16.0008	16.0014
15.999	15.999
16.0002	15.9996
16.0014	16.0014
15.9978	15.999
16.0014	15.999
15.9984	16.002
16.0014	15.9996
16.0008	15.999
15.999	16.002
16.0008	15.999
15.9978	15.999
16.0008	16.0014
16.0008	15.9996
15.9984	15.999
16.002	16.0014
16.0002	15.9996
15.9984	16.0014
16.002	15.999
16.0002	15.999
15.9984	16.0008
16.002	16.0002
15.9996	15.9972
15.999	16.0026
16.0008	15.9996
15.9978	16.0014
16.0014	15.999
16.0008	15.9996
15.9984	16.0014
16.0014	15.9984
16.002	16.002
15.9972	15.999
16.0008	15.9978
16.0008	16.0026
15.9984	15.9984
16.0008	16.002
16.0014	15.999
15.9978	16.0014
16.002	15.9984
15.9996	15.999
15.9984	16.0014
16.0014	15.999
15.9984	16.002
16.0008	15.999
16.0008	15.999
15.9984	16.002
16.0014	15.999
16.0008	16.0008
15.999	16.0002
16.0008	15.9984
16.0002	16.002
15.999	15.9996
16.0002	15.999
16.0014	16.0014
15.9984	15.9996
16.0008	15.9978
16.0008	16.0026
15.9984	15.9996
16.0002	16.0014
16.0008	15.999
15.999	16.0002
16.0008	16.0008
16.0002	15.9996
15.999	15.999
16.0008	16.002
15.999	15.9984
16.0014	15.9996
16.0002	16.0008
15.9984	15.9996
16.002	16.0014
15.9996	15.9984
15.9984	15.9996
16.0014	16.0014
16.0008	15.9984
15.999	15.9996
16.0008	16.0014
16.0002	15.999
15.9984	15.999
16.0014	16.0014
16.0008	15.9984
15.9978	16.0002
16.0026	16.0014
15.9972	15.999
16.0014	15.999
16.0014	16.002
15.9978	15.9996
16.0008	15.9996
16.0008	16.002
15.9978	15.999
16.0008	15.999
16.0014	16.0014
15.9984	16.0008
16.0002	15.9984
16.0014	16.002
15.999	15.999
15.999	15.9996
16.002	16.0008
15.9978	15.999
16.0008	16.0026
16.0008	15.9978
15.9984	15.999
16.0008	15.9996
16.0008	16.0014
15.999	15.999
16.0002	16.0014
16.0008	15.999
15.999	15.9996
16.0002	16.0014
16.0008	15.999
15.999	16.0008
16.0008	15.999
16.0002	15.9996
15.999	16.0014
16.0002	15.999
16.002	15.9984
15.999	16.0014
16.0002	15.9996
15.9978	16.0008
16.0026	15.9996
15.9996	15.999
15.9984	16.0008
16.0014	16.0002
16.0002	15.999
15.999	16.0014
16.0014	15.9996
16.0008	15.999
15.9978	16.0014
16.0014	15.9996
16.0008	16.0014
15.9978	15.9984
16.0014	15.9996
16.0002	16.0014
15.9984	15.9984
16.0014	15.9996
16.0008	16.0014
15.9984	15.9984
16.0008	16.002
16.0014	15.999
15.9972	15.999
16.002	16.002
16.0002	15.9996
15.9978	15.9978
16.0014	16.002
16.0008	15.9996
15.9972	15.999
16.0026	16.0014
16.0002	15.9996
15.9978	15.999
16.0014	16.002
16.0002	15.999
15.9984	15.9984
16.0008	16.002
16.0014	15.999
15.9978	15.999
16.0008	16.0026
16.0008	15.999
15.9978	15.9996
16.0014	16.002
16.0014	15.999
15.9972	15.9996
16.0014	16.002
16.0014	15.9984
15.9978	16.0008
16.0014	16.0008
16.0008	15.999
15.999	15.999
16.0008	16.002
16.0014	15.999
15.9978	15.999
16.0008	16.002
15.999	15.9984
16.0002	16.0002
16.0002	16.0014
15.999	15.9996
16.0008	15.9996
16.0002	16.0014
15.999	15.9984
16.0008	16.002
16.0008	15.9996
15.9984	15.9984
16.0014	16.0026
15.9996	15.999
15.9996	15.9984
16.0002	16.002
16.0008	15.999
15.999	15.999
16.0002	16.002
16.0008	15.9984
15.9984	16.0014
16.0014	15.999
16.0002	15.999
15.999	16.0008
16.0002	15.9996
16.0008	15.9996
15.999	16.0014
16.0008	15.999
16.0002	16.002
15.9984	15.9984
16.0008	15.9996
16.0008	16.002
15.9984	15.9984
16.0008	15.999
15.9996	16.0014
16.0014	15.999
15.9978	15.9996
16.0014	16.0014
16.0002	15.9996
15.9978	15.999
16.0008	16.0014
16.0008	15.999
15.9984	15.999
16.0002	16.002
16.0014	15.9996
16.0002	16.0014
15.9972	15.9996
16.0014	15.9984
16.0008	16.0008
15.9984	15.9996
16.0008	15.999
16.0008	16.0014
15.9978	15.9996
16.002	15.9996
16.0008	16.0014
15.9972	15.9996
16.002	16.0008
16.0002	15.9984
15.9984	15.9978
16.0014	16.0026
16.0002	15.9996
16.0014	16.002
15.9984	15.999
16.0002	15.999
16.0008	16.002
15.999	15.999
[truncated: 8,001 more rows]
