# Supplementary material for: Implementation of stimuli with millisecond timing accuracy in online experiments
Source: PLoS One. 2020 Jul 10;15(7):e0235249. doi: 10.1371/journal.pone.0235249 (PMC7351209; doi:10.1371/journal.pone.0235249)
Supplement: S1 File — (ZIP) [file pone.0235249.s001.zip › Supplemental files/data/Grating/grating realtime 60Hz diferent OS.csv]

MAC	LINUX
16.0263456	16.0359
16.02648	16.03482
16.026	16.03542
16.0268352	16.03368
16.0258176	16.03506
16.0266432	16.03512
16.0268928	16.03584
16.0255488	16.03506
16.0267392	16.03476
16.0263648	16.03482
16.0263552	16.03554
16.0266624	16.03524
16.0261248	16.03524
16.02624	16.03428
16.0274016	16.03602
16.0255584	16.03458
16.0263072	16.03572
16.0267392	16.03518
16.0257312	16.0347
16.0268064	16.03536
16.0270752	16.03476
16.026336	16.03488
16.0268736	16.03494
16.02648	16.0344
16.0262112	16.0356
16.026816	16.03638
16.025952	16.03524
16.0262688	16.03392
16.0266432	16.03524
16.025952	16.03494
16.0266432	16.03482
16.0266336	16.03692
16.0261728	16.03416
16.0262688	16.03512
16.0267488	16.03548
16.0259616	16.03458
16.0271232	16.03596
16.0258752	16.0341
16.0263456	16.03524
16.0266816	16.03566
16.0258176	16.03398
16.0265088	16.03494
16.0267104	16.03644
16.026	16.03524
16.0264416	16.03554
16.026192	16.03422
16.0263072	16.03482
16.0268736	16.03548
16.0259616	16.03512
16.0265568	16.03524
16.0265568	16.03464
16.0257984	16.03488
16.0265664	16.03584
16.0267008	16.03374
16.0258656	16.03578
16.0271232	16.03548
16.026384	16.03434
16.0257888	16.03578
16.0262976	16.03404
16.025424	16.03536
16.0263744	16.03644
16.0264416	16.0341
16.0261536	16.03686
16.026384	16.03314
16.0267488	16.03548
16.0259424	16.03626
16.0270176	16.03416
16.026048	16.03506
16.0264608	16.03464
16.0265472	16.03518
16.0260768	16.03626
16.026336	16.03458
16.02696	16.0338
16.025712	16.03614
16.0266816	16.03524
16.0263264	16.035
16.0262592	16.03656
16.0269024	16.03386
16.026144	16.03578
16.0265376	16.03434
16.0267776	16.03446
16.0260192	16.03686
16.0270944	16.03356
16.0263744	16.03554
16.0254624	16.03518
16.0261632	16.03428
16.0268448	16.03692
16.0260768	16.03518
16.027296	16.03476
16.0263168	16.0347
16.0258656	16.03458
16.0267968	16.03614
16.0264128	16.03482
16.0262304	16.03416
16.0267776	16.03518
16.025472	16.03632
16.0264416	16.03446
16.026432	16.03524
16.0258176	16.03518
16.0270848	16.03542
16.026336	16.0332
16.0261344	16.03668
16.026864	16.03392
16.02648	16.03626
16.0260576	16.03434
16.0262304	16.03554
16.0260768	16.03536
16.0265664	16.03482
16.0267104	16.03482
16.02624	16.03602
16.0261248	16.03524
16.0264896	16.03452
16.0264512	16.03626
16.0264608	16.0341
16.0265088	16.03662
16.0259904	16.03458
16.0266912	16.0329
16.026192	16.0368
16.0264128	16.0344
16.0268736	16.03578
16.0257408	16.0353
16.026672	16.03446
16.0264032	16.03524
16.0260768	16.03638
16.02672	16.03296
16.0264608	16.03596
16.0263264	16.03524
16.0264704	16.03608
16.0261248	16.0335
16.0263456	16.03512
16.0265568	16.03512
16.0258752	16.03512
16.0267488	16.0362
16.026672	16.03488
16.0258464	16.0347
16.0268448	16.03512
16.0260768	16.03488
16.0263744	16.03536
16.026768	16.0347
16.0259808	16.03578
16.0264224	16.0341
16.0267584	16.0353
16.0259328	16.03488
16.0264992	16.0359
16.0265088	16.03494
16.0257888	16.03512
16.0267776	16.03566
16.026768	16.035
16.0257984	16.03428
16.0269504	16.035
16.0263648	16.0359
16.0260864	16.03488
16.0268832	16.03542
16.02576	16.035
16.0262208	16.03548
16.026912	16.03494
16.0257504	16.03476
16.0265088	16.03464
16.0267392	16.03524
16.0255008	16.03446
16.0271136	16.03578
16.02648	16.0356
16.0258752	16.03536
16.0267584	16.03584
16.0261824	16.03278
16.026336	16.0359
16.0269504	16.03542
16.0262208	16.03482
16.0261056	16.0362
16.026912	16.03368
16.025808	16.03608
16.0263648	16.03458
16.0270848	16.03464
16.025904	16.0359
16.0263744	16.03602
16.0264032	16.03476
16.0261728	16.03548
16.0264896	16.03458
16.0264224	16.03476
16.0264896	16.03446
16.026384	16.03602
16.0261728	16.03506
16.0262976	16.035
16.0269504	16.03482
16.0259136	16.03398
16.0265184	16.03662
16.0269504	16.03404
16.0256064	16.0365
16.0266048	16.0353
16.026576	16.03488
16.0262112	16.0347
16.0266528	16.035
16.0264128	16.03554
16.0262784	16.03434
16.0264704	16.03512
16.025856	16.03578
16.0270848	16.03374
16.0265184	16.03686
16.0258272	16.03398
16.0266432	16.03482
16.0263936	16.03674
16.0261344	16.03386
16.0267488	16.03602
16.0266144	16.0353
16.0258656	16.0341
16.0266048	16.03584
16.026672	16.03536
16.0271232	16.03482
16.0270176	16.0362
16.0258176	16.03404
16.026288	16.03566
16.027008	16.0338
16.0258368	16.03614
16.0268736	16.03362
16.026144	16.03566
16.026624	16.03572
16.0262688	16.03572
16.0262784	16.03476
16.026576	16.03416
16.0265664	16.03494
16.0256928	16.0356
16.0264128	16.03566
16.026432	16.0341
16.026336	16.03524
16.0266144	16.03476
16.0263264	16.03482
16.026096	16.03584
16.0268832	16.03596
16.0258848	16.03398
16.0266912	16.03542
16.0269312	16.03512
16.0256352	16.035
16.0263744	16.03452
16.0268256	16.03602
16.0259712	16.03428
16.0265376	16.03506
16.0265184	16.0359
16.0260672	16.0344
16.0268064	16.03548
16.0261536	16.03554
16.026288	16.03392
16.0268544	16.03572
16.0258944	16.03494
16.0265184	16.03626
16.0266624	16.03428
16.0258368	16.03476
16.026864	16.03572
16.0261344	16.03458
16.0260096	16.03368
16.0268256	16.03584
16.0263648	16.03572
16.0259904	16.03512
16.0267584	16.03554
16.0260384	16.03446
16.0268736	16.0368
16.0266048	16.03338
16.025568	16.03446
16.027008	16.03548
16.0262592	16.03518
16.0261056	16.03554
16.0267488	16.03464
16.0259904	16.03572
16.0260672	16.03524
16.0258368	16.035
16.026	16.03494
16.0265952	16.03494
16.0268256	16.03548
16.0259616	16.03488
16.0269216	16.03518
16.0268352	16.03512
16.0258176	16.03506
16.0265184	16.03536
16.0265472	16.03494
16.026	16.03452
16.0265088	16.03596
16.0261344	16.03506
16.0261152	16.03542
16.0264416	16.03518
16.0260192	16.03482
16.0264224	16.03452
16.026672	16.03524
16.025664	16.03608
16.027056	16.0338
16.0262688	16.03452
16.026336	16.03542
16.0268064	16.03566
16.0258656	16.03542
16.0269888	16.03392
16.0264224	16.03524
16.0259136	16.03596
16.0264416	16.0344
16.0267296	16.0362
16.026144	16.03428
16.026432	16.03392
16.0263744	16.03698
16.0262496	16.0338
16.026672	16.03656
16.025904	16.03374
16.0267872	16.03578
16.0261632	16.03602
16.0258656	16.03398
16.026672	16.03644
16.0263456	16.0335
16.026384	16.03536
16.0266528	16.0353
16.0265472	16.0362
16.0261632	16.03536
16.0265088	16.03356
16.0263072	16.03494
16.0260384	16.03524
16.0270944	16.03542
16.0260864	16.03446
16.026384	16.03752
16.0264224	16.03308
16.0259328	16.03602
16.026816	16.03422
16.026624	16.03656
16.0257792	16.03464
16.0270464	16.0335
16.0260096	16.03464
16.0263744	16.03674
16.0267392	16.03434
16.0260288	16.03458
16.026576	16.03428
16.0266336	16.03572
16.0255872	16.0362
16.0265856	16.035
16.026384	16.0338
16.0259616	16.0365
16.0267968	16.03494
16.026192	16.03488
16.0262976	16.03584
16.0267776	16.0338
16.0260864	16.03566
16.0262304	16.03596
16.02696	16.03452
16.0260192	16.03464
16.0261344	16.035
16.0267968	16.03548
16.0261728	16.03554
16.0265472	16.03506
16.0263072	16.03464
16.026336	16.03476
16.0265952	16.03626
16.0263744	16.03404
16.026192	16.03548
16.0266336	16.03506
16.0259136	16.03422
16.0265664	16.03512
16.0271136	16.03614
16.0259808	16.03386
16.0262976	16.03674
16.026288	16.03416
16.0261344	16.03632
16.0268448	16.0341
16.0264992	16.0353
16.0260576	16.41144
16.0266912	16.03488
16.0262784	16.0359
16.026432	16.03488
16.026384	16.035
16.0264416	16.03554
16.0262976	16.03494
16.026432	16.035
16.0259328	16.0347
16.02696	16.03548
16.0264512	16.03476
16.0258368	16.03512
16.026672	16.03524
16.0263648	16.03464
16.0262688	16.0356
16.0265856	16.03488
16.0260288	16.03548
16.0267392	16.03482
16.0266624	16.03488
16.025904	16.03566
16.02624	16.03464
16.0268448	16.03488
16.0263552	16.03488
16.0265568	16.03542
16.0261536	16.03506
16.0262016	16.03524
16.0265184	16.03518
16.0261536	16.035
16.0265952	16.0347
16.0266624	16.03554
16.026048	16.03494
16.0265664	16.03554
16.0267584	16.03464
16.0258176	16.03554
16.0265184	16.03458
16.0267584	16.03488
16.0261824	16.03542
16.0266144	16.03494
16.0262304	16.035
16.0264992	16.035
16.0267776	16.03524
16.025856	16.0353
16.0262016	16.03524
16.0264224	16.03506
16.0264224	16.03488
16.026192	16.0356
16.026528	16.03452
16.0263264	16.03518
16.026192	16.03494
16.026576	16.03482
16.0255488	16.03542
16.0280928	16.03494
16.0261056	16.03548
16.02552	16.0347
16.0261056	16.03452
16.026096	16.03584
16.0266144	16.03506
16.0266144	16.03506
16.0258368	16.0356
16.0265472	16.03428
16.0266336	16.03608
16.0258464	16.03476
16.0268256	16.03518
16.0265376	16.03548
16.0262976	16.03446
16.02648	16.03554
16.0262976	16.0353
16.0265088	16.035
16.0262112	16.03422
16.0262976	16.03524
16.0263936	16.03506
16.026864	16.03542
16.0258464	16.0353
16.0265088	16.0353
16.0268352	16.03482
16.025616	16.0353
16.0269696	16.03494
16.0264608	16.03476
16.0259808	16.03506
16.0268928	16.03548
16.0260096	16.03464
16.0263072	16.03542
16.0266816	16.03458
16.025856	16.03548
16.0263552	16.0344
16.0271232	16.03602
16.0255584	16.0347
16.0268064	16.03512
16.0267776	16.03566
16.025472	16.03482
16.0268352	16.035
16.0265664	16.03536
16.0258944	16.03488
16.0267776	16.03488
16.0265376	16.03542
16.0260672	16.03494
16.0268352	16.03518
16.0263264	16.03524
16.0261632	16.0341
16.0268832	16.03626
16.0258656	16.03464
16.0266624	16.03518
16.02648	16.0356
16.0259424	16.03476
16.0265952	16.03512
16.0267968	16.035
16.0258752	16.03494
16.0265088	16.0356
16.0265952	16.03488
16.0257312	16.03542
16.02696	16.03488
16.0261728	16.03494
16.0260864	16.0353
16.026816	16.03488
16.0260096	16.03512
16.026672	16.035
16.0265856	16.03518
16.0260096	16.03548
16.026576	16.0347
16.0268832	16.03488
16.0258752	16.03548
16.0263648	16.03494
16.02648	16.03536
16.0261536	16.0347
16.0264704	15.65874
16.0263552	16.03422
16.0263552	16.03602
16.0267968	16.0344
16.026336	16.0356
16.0261728	16.03434
16.0266528	16.03464
16.0258656	16.03656
16.02624	16.03422
16.0269888	16.035
16.0262208	16.03476
16.0259232	16.03572
16.0268832	16.03488
16.0260576	16.03488
16.0267872	16.03578
16.0263744	16.03386
16.026048	16.03644
16.026912	16.03398
16.0260576	16.03596
16.02624	16.03584
16.0268736	16.03398
16.0255968	16.03608
16.0266912	16.0341
16.0264896	16.0353
16.0263936	16.03506
16.0265184	16.0335
16.026384	16.03722
16.0259616	16.03476
16.0265856	16.03386
16.0264992	16.03572
16.0265472	16.03494
16.0265376	16.03644
16.02576	16.03422
16.026672	16.03524
16.026432	16.0356
16.0263456	16.0335
16.0266816	16.0368
16.0264704	16.03422
16.026144	16.0356
16.0267008	16.03422
16.0261152	16.03614
16.0263552	16.03458
16.0269888	16.03536
16.025616	16.03446
16.0265472	16.03572
16.0267872	16.03596
16.0259904	16.0338
16.0269696	16.03578
16.026048	16.0353
16.0260384	16.0335
16.0267968	16.03674
16.0263264	16.0335
16.0262976	16.03632
16.0265856	16.03512
16.026096	16.03476
16.026576	16.03506
16.026864	16.0359
16.0257504	16.03416
16.026672	16.03518
16.0264608	16.03488
16.0260768	16.03566
16.0265664	16.03404
16.0258464	16.03494
16.0264512	16.03656
16.0270752	16.03488
16.0258464	16.03524
16.026336	16.0347
16.0268544	16.0356
16.0257888	16.0344
16.0266912	16.03566
16.0268064	16.03524
16.0258368	16.03494
16.026768	16.03464
16.0261056	16.0347
16.0264032	16.03548
16.0268352	16.03644
16.0258944	16.03272
16.0261536	16.03614
16.0271808	16.03584
16.0256544	16.0338
16.0267392	16.03506
16.0266432	16.03662
16.0260096	16.03494
16.0266912	16.03458
16.026432	16.03452
16.0258848	16.03554
16.026816	16.035
16.026288	16.03626
16.0262592	16.03542
16.0267488	16.03392
16.0259328	16.03518
16.026432	16.03584
16.0269792	16.0347
16.0260096	16.03536
16.0262688	16.0344
16.0265472	16.0356
16.0261536	16.03446
16.0267296	16.03422
16.0262784	16.03614
16.026048	16.0353
16.0268544	16.03512
16.0266816	16.0353
16.0260192	16.03464
16.0264608	16.03542
16.0263264	16.03548
16.0263936	16.0338
16.0267584	16.03518
16.0259712	16.0356
16.025952	16.03572
16.0271808	16.0347
16.0262688	16.03518
16.0262112	16.03614
16.0267296	16.03398
16.026	16.03428
16.0266528	16.03734
16.0261152	16.03314
16.0263744	16.0356
16.026624	16.03428
16.0264032	16.03524
16.026048	16.03578
16.026672	16.03494
16.0263072	16.03506
16.0263072	16.0353
16.0267104	16.03416
16.0264992	16.03638
16.0262496	16.03392
16.026816	16.03548
16.0260384	16.03572
16.0263648	16.0341
16.0267008	16.0368
16.0259328	16.03398
16.0260384	16.03476
16.0270176	16.0353
16.0259232	16.03542
16.0267776	16.0344
16.0266336	16.03542
16.0258848	16.03476
16.0265088	16.03536
16.0262016	16.03422
16.02624	16.03644
16.0271232	16.03506
16.026336	16.03482
16.0261824	16.03602
16.0267296	16.03368
16.02624	16.035
16.0260384	16.03626
16.0268544	16.03476
16.026432	16.03584
16.02624	16.03302
16.02672	16.03638
16.0260576	16.03488
16.0263648	16.03464
16.0267392	16.03572
16.0260096	16.03482
16.0261248	16.03626
16.0273152	16.0344
16.0257216	16.03482
16.02648	16.03524
16.0262304	16.03548
16.026	16.03494
16.0267392	16.03482
16.0262976	16.03548
16.0259712	16.0344
16.0266528	16.03566
16.0261248	16.03548
16.0263168	16.03536
16.0269216	16.0353
16.026384	16.0338
16.0259328	16.03542
16.0265376	16.03464
16.0264896	16.03686
16.0260768	16.03344
16.0264704	16.03554
16.0262112	16.0347
16.026672	16.03494
16.0265376	16.03518
16.0258656	16.03506
16.0266912	16.03572
16.0262304	16.03494
16.0259904	16.03476
16.0268064	16.03518
16.026864	16.03458
16.0255104	16.03614
16.026768	16.03464
16.02696	16.03482
16.0254048	16.0353
16.0267776	16.03566
16.0267488	16.03368
16.0256448	16.03638
16.0268544	16.03482
16.0268928	16.035
16.0253856	16.03536
16.0269408	16.03536
16.026144	16.0338
16.0264512	16.03578
16.0264128	16.03482
16.026288	16.03464
16.02624	16.03692
16.0268832	16.0341
16.025712	16.03548
16.02624	16.0356
16.0270944	16.03386
16.0261344	16.03536
16.0265472	16.03416
16.0267488	16.03512
16.0254816	16.0365
16.0270176	16.03506
16.0265376	16.03482
16.0258272	16.03422
16.0265856	16.03584
16.0262976	16.0356
16.0258752	16.03464
16.026624	16.03488
16.0271424	16.03548
16.0256832	16.03542
16.0269696	16.0344
16.0260096	16.03524
16.0264416	16.03584
16.0264224	16.03476
16.026144	16.03548
16.026384	16.03428
16.027008	16.0353
16.0258368	16.03542
16.026096	16.03452
16.0267968	16.03464
16.025808	16.03662
16.0270464	16.03368
16.0267584	16.03452
16.0255776	16.035
16.0269792	16.0362
16.0261632	16.0344
16.0264896	16.03578
16.0264032	16.03476
16.026432	16.03506
16.02624	16.03554
16.0266912	16.03548
16.0269216	16.03488
16.0258368	16.03488
16.026576	16.03578
16.0262496	16.03434
16.0260096	16.0353
16.0267488	16.03512
16.0264032	16.03536
16.0261824	16.035
16.026864	16.03488
16.0258752	16.0362
16.0261056	16.03392
16.0270944	16.03476
16.0257792	16.03566
16.026576	16.03434
16.0267584	16.03554
16.025664	16.03536
16.0266816	16.03446
16.0266816	16.0356
16.025952	16.03632
16.0264032	16.0344
16.0261248	16.03452
16.026768	16.03524
16.0269408	16.03494
16.0264032	16.03602
16.026144	16.03386
16.0264128	16.03572
16.0261824	16.0347
16.0262208	16.0356
16.0268832	16.03386
16.0256448	16.03644
16.026768	16.03512
16.0268736	16.03482
16.0257024	16.03482
16.0266336	16.0359
16.0267776	16.0341
16.0260288	16.03548
16.0269024	16.0356
16.026384	16.0332
16.0255488	16.03692
16.0273152	16.03524
16.02648	16.03356
16.0258464	16.03608
16.02672	16.03548
16.0256352	16.03512
16.0269216	16.03422
16.0269312	16.03578
16.0257984	16.03482
16.0266048	16.03578
16.026768	16.03536
16.025616	16.03446
16.0266816	16.0344
16.0266144	16.03428
16.0258752	16.0359
16.0264512	16.03476
16.0265472	16.03638
16.0262016	16.03518
16.0266816	16.0335
16.0262304	16.03578
16.0263168	16.03566
16.0266528	16.03542
16.0259232	16.03392
16.0264608	16.41216
16.0270944	16.03524
16.025904	16.035
16.0261536	16.03458
16.0269312	16.03506
16.0263264	16.03494
16.026768	16.03554
16.0259232	16.03482
16.0263072	16.03488
16.0267296	16.0353
16.0260864	16.03554
16.0265184	16.03446
16.0265664	16.035
16.0259904	16.03536
16.02648	16.03536
16.0265568	16.03446
16.025856	16.03494
16.0269504	16.03602
16.026096	16.0347
16.0265568	16.03554
16.02672	15.65856
16.025952	16.03476
16.0264128	16.0341
16.0263264	16.03644
16.0262016	16.03416
16.0266048	16.03536
16.027008	16.03542
16.0256736	16.0335
16.0268832	16.0362
16.0266912	16.0353
16.0257888	16.0353
16.0268064	16.03434
16.0264224	16.0359
16.0257888	16.03482
16.0266816	16.03398
16.0255488	16.03638
16.0270272	16.0347
16.0265472	16.03548
16.0259616	16.03332
16.0265952	16.03626
16.0264608	16.03572
16.0264512	16.035
16.0269984	16.03476
16.0257888	16.03518
16.0263552	16.03578
16.0269792	16.03428
16.025424	16.03566
16.0268832	16.0347
16.026192	16.03494
16.026048	16.03584
16.0267008	16.03458
16.026576	16.03368
16.0261152	16.03608
16.0267008	16.03536
16.026096	16.03536
16.026576	16.03506
16.0269024	16.03452
16.0254528	16.035
16.0265376	16.03506
16.027056	16.03626
16.0257312	16.03482
16.026624	16.03398
16.0266528	16.03584
16.0261632	16.03434
16.0266624	16.0356
16.0262688	16.03464
16.0262016	16.0356
16.0269024	16.0347
16.0258944	16.03548
16.0264032	16.035
16.0266336	16.03536
16.0261536	16.035
16.0267296	16.03494
16.026288	16.03512
16.0259616	16.03554
16.0268256	16.03476
16.0262112	16.03512
16.02648	16.03578
16.0267584	16.03404
16.0258656	16.03482
16.0266048	16.0359
16.0264224	16.03482
16.0260096	16.0353
16.0267968	16.03608
16.0263264	16.03416
16.0258848	16.03566
16.027152	16.0338
16.025808	16.0359
16.0264512	16.03428
16.026864	16.03512
16.0258752	16.0365
16.0268832	16.03554
16.0261632	16.03338
16.026432	16.03566
16.0267008	16.03404
16.02624	16.03632
16.0261632	16.0347
16.02672	16.0347
16.0263936	16.03632
16.0263264	16.03512
16.0269696	16.03404
16.0256064	16.03536
16.0268448	16.03566
16.0267872	16.0359
16.0258368	16.0338
16.0272096	16.03446
16.0259136	16.0356
16.026	16.0347
16.026528	16.03476
16.0265664	16.03584
16.0261632	16.03512
16.0268448	16.03392
16.0255392	16.03536
16.0269408	16.0368
16.0263648	16.03404
16.0257792	16.03506
16.0270368	16.03608
16.026288	16.03434
16.0262976	16.0356
16.0269312	16.03494
16.0259712	16.0344
16.0266816	16.03566
16.026432	16.0332
16.0262112	16.03656
16.0261344	16.03446
16.027008	16.0356
16.0259328	16.03554
16.0266528	16.0353
16.0262208	16.03416
16.0263168	16.0359
16.0268544	16.03398
16.0260576	16.03608
16.0261824	16.0353
16.0271136	16.035
16.0256064	16.03554
16.0264992	16.03428
16.0269504	16.03488
16.0258944	16.03482
16.026624	16.03488
16.0266144	16.0359
16.0259328	16.03458
16.0269312	16.0359
16.0262592	16.03416
16.0258464	16.03548
16.0270656	16.03602
16.0262592	16.03506
16.0264896	16.03434
16.0264032	16.03512
16.0256448	16.0356
16.0269696	16.03554
16.0269312	16.0344
16.0257312	16.035
16.02648	16.03392
16.026528	16.41222
16.026336	16.03482
16.026576	16.03542
16.0265472	16.03452
16.0264512	16.03488
16.0263552	16.03578
16.0260384	16.03488
16.0263264	16.03506
16.0265472	16.03536
16.0263648	16.03476
16.0263552	16.03566
16.0267008	16.03458
16.0260288	16.03476
16.026384	16.03578
16.02648	16.03476
16.026048	16.03494
16.0269984	16.03542
16.026672	16.03476
16.0260864	16.03512
16.027248	16.03536
16.0257024	16.0353
16.0270368	16.03488
16.0265952	16.03554
16.0262496	16.03434
16.0266816	16.03524
16.026576	16.03458
16.0258368	16.03596
16.0265568	16.03488
16.0259808	16.03482
16.0260768	16.03506
16.0265856	16.0353
16.0258752	16.03482
16.0265184	16.03518
16.0265088	16.03596
16.0264512	16.03434
16.0262976	16.03482
16.0264608	16.03536
16.0264032	16.03524
16.0264608	16.03446
16.0267296	16.03578
16.0261824	16.03494
16.0266912	16.035
16.026144	16.03482
16.0261056	16.03572
16.0264416	16.03458
16.0263648	16.03512
16.026528	16.03608
16.0265184	16.03398
16.026	16.0353
16.026576	16.035
16.026672	16.03554
16.02552	16.03416
16.026624	16.03602
16.026576	16.03416
16.0258368	16.0362
16.0268544	16.03434
16.0267488	16.03536
16.0258944	16.03542
16.0264224	16.03446
16.0264704	16.03524
16.0263552	16.03512
16.0265568	16.03476
16.0264704	16.03578
16.0259424	16.03416
16.0267488	16.03572
16.0262208	16.03536
16.0262304	16.03428
16.0269504	16.03566
16.0263168	16.03482
16.0266048	16.03506
16.0263936	16.03506
16.0267872	16.035
16.0264992	16.03542
16.0261152	16.03578
16.0267392	16.03446
16.0263648	16.03512
16.0262592	16.03476
16.0262208	16.03554
16.0262784	16.03506
16.0263168	16.03548
16.0267584	16.035
16.0265856	16.03524
16.0261056	16.03488
16.0269408	16.03536
16.0263936	16.03542
16.026144	16.0356
16.02672	16.03476
16.0260192	16.03536
16.02696	16.03464
16.0262016	16.03476
16.0264416	16.03536
16.0267104	16.03494
16.0264992	16.03608
16.0259328	16.03458
16.0268544	16.03482
16.02648	16.03608
16.02624	16.03398
16.0262688	16.03506
16.0269792	16.035
16.0264032	16.03488
16.02672	16.03632
16.02624	16.03452
16.0262496	16.03488
16.0265664	16.03506
16.0263552	16.03548
16.0263072	16.03494
16.026672	16.0359
16.0262304	16.03524
16.0267488	16.03422
16.026192	16.03518
16.0264608	16.03512
16.0267968	16.035
16.0261248	16.03572
16.02648	16.03458
16.0262688	16.0359
16.0263264	16.03398
16.026768	16.035
16.0263744	16.03632
16.0267488	16.03476
16.0264224	16.03548
16.0261344	16.0344
16.0265088	16.0353
16.0265472	16.03512
16.0263264	16.0353
16.026336	16.035
16.0269216	16.03488
16.0260192	16.03644
16.0266816	16.03428
16.026048	16.03548
16.0264416	16.03572
16.0265184	16.03476
16.0265376	16.0353
16.0263744	16.03404
16.0263456	16.03518
16.02672	16.03596
16.0264224	16.03548
16.0266624	16.03422
16.02648	16.03536
16.0263744	16.03506
16.02624	16.035
16.0266912	16.03572
16.026528	16.0341
16.0263264	16.0356
16.0261824	16.03512
16.0264416	16.03512
16.0266336	16.03458
16.026192	16.0362
16.0266912	16.03404
16.0264032	16.03584
16.0268448	16.03506
16.0262688	16.03392
16.0265952	16.03608
16.026	16.03524
16.0264224	16.03506
16.0266816	16.0353
16.0267584	16.03488
16.0264224	16.03578
16.0257696	16.03368
16.0270368	16.03554
16.0258848	16.03572
16.0266528	16.0341
16.0267008	16.0359
16.026384	16.03458
16.0267296	16.03608
16.0262976	16.03422
16.0263456	16.03512
16.0265088	16.0356
16.0268256	16.03488
16.025856	16.03518
16.0265184	16.03506
16.0263168	16.0338
16.0269408	16.03644
16.02648	16.03386
16.0262112	16.03584
16.0263552	16.03512
16.02648	16.03554
16.0260192	16.03524
16.0266528	16.035
16.0264512	16.0359
16.0262688	16.03458
16.0266912	16.03464
16.0264224	16.03548
16.026384	16.03482
16.02672	16.03572
16.0262208	16.035
16.026672	16.0344
16.02648	16.03542
16.0263168	16.03512
16.0261344	16.03548
16.0262304	16.0356
16.0267584	16.03404
16.026384	16.03578
16.0268736	16.03494
16.0264224	16.03506
16.0262976	16.03554
16.02624	16.03416
16.0265952	16.03494
16.0267968	16.03542
16.0259232	16.03578
16.0268832	16.03518
16.026192	16.03476
16.026336	16.0347
16.0266624	16.03476
16.0267872	16.03506
16.026336	16.03572
16.0259808	16.03524
16.0267872	16.03524
16.026144	16.03608
16.02624	16.03356
16.0269312	16.03548
16.0262976	16.03434
16.0269216	16.0362
16.0260384	16.03446
16.026576	16.03536
16.0264608	16.03542
16.026384	16.0344
16.0267776	16.03572
16.0263168	16.03518
16.0265856	16.03476
16.0261728	16.03452
16.0261824	16.03542
16.0267872	16.03518
16.0261824	16.03578
16.0264896	16.03488
16.0266048	16.25136
16.0257504	16.03452
16.0271616	16.03602
16.026288	16.03656
16.0258848	16.03362
16.0268256	16.03458
16.026	16.03524
16.0267488	16.31742
16.0268832	16.03512
16.0262112	16.03518
16.0268928	15.53646
16.026336	17.03604
16.0264992	16.03416
16.026	16.035
16.0268256	16.03554
16.0259712	16.03662
16.0267104	16.03392
16.0268832	16.03386
16.026144	16.0362
16.0258944	16.03578
16.0267296	16.0344
16.0264896	16.03434
16.0264704	16.03632
16.0266432	16.03464
16.0257408	16.035
16.0270656	16.03494
16.0260864	16.03488
16.0265376	16.03566
16.0269792	16.03596
16.0259712	16.03506
16.0268064	16.03428
16.0260576	16.03548
16.026624	16.03608
16.0265472	16.03476
16.0262016	16.035
16.0268544	16.03434
16.0259424	16.03524
16.0269888	16.03434
16.0263264	16.0359
16.0264896	16.03548
16.0262784	16.0347
16.0263456	16.03518
16.0265568	16.03608
16.0264224	16.03404
16.0266816	16.0356
16.0265184	16.03488
16.0262208	16.03482
16.026384	16.03536
16.0262496	16.03542
16.0267872	16.03338
16.0259808	16.03716
16.0267488	16.03512
16.026384	16.03398
16.0266816	16.0356
16.0260672	16.0347
16.0265856	16.03554
16.0261344	16.035
16.0268928	16.03434
16.0266528	16.03536
16.026096	16.03578
16.0264704	16.0356
16.02744	16.03506
16.0255968	16.03338
16.0268928	16.0356
16.025904	16.03584
16.0264896	16.03398
16.0266144	16.03554
16.0257888	16.03704
16.0269888	16.03446
16.0268736	16.03524
16.025904	16.03482
16.0265568	16.03362
16.0264992	16.03656
16.0264128	16.0353
16.0263936	16.03494
16.0261536	16.03398
16.0266144	16.03518
16.0265184	16.03584
16.02624	16.03572
16.02672	16.03446
16.0263264	16.03446
16.0269504	16.0359
16.0261056	16.03554
16.0266336	16.03398
16.0262688	16.03482
16.0264512	16.03476
16.0268832	16.0368
16.0261536	16.03506
16.0264416	16.03482
16.026384	16.03512
16.0266336	16.03434
16.0261824	16.0353
16.0265376	16.035
16.0264896	16.0353
16.0264416	16.0353
16.0260864	16.03596
16.0270656	16.03452
16.0264512	16.03578
16.026144	16.03506
16.0272096	16.03476
16.025856	16.03548
16.0261344	16.03536
16.0266336	16.03476
16.0268448	16.03368
16.026	16.03674
16.0265568	16.0356
16.0268064	16.0341
16.0260864	16.03578
16.0263648	16.03428
16.026432	16.035
16.0265184	16.0359
16.0266336	16.03464
16.0259712	16.03614
16.027008	16.03458
16.0266528	16.0353
16.0262592	16.03434
16.0260576	16.0359
16.0268256	16.0359
16.02648	16.03362
16.026864	16.03536
16.0258272	16.03602
16.026624	16.03482
16.0265376	16.03422
16.0260768	16.03542
16.0262592	16.03524
16.027296	16.03428
16.0260576	16.035
16.0265952	16.0359
16.0261824	16.03488
16.0266432	16.0365
16.026192	16.03446
16.0269312	16.0353
16.0261536	16.0344
16.0263264	16.0356
16.0267104	16.03494
16.0262496	16.03536
16.02648	16.03542
16.02648	16.0359
16.0263744	16.0344
16.026624	16.03404
16.0261824	16.03524
16.0266912	16.03614
16.0260192	16.03404
16.027152	16.03524
16.0255872	16.03584
16.0267008	16.03578
16.0270848	16.03344
16.0260192	16.03578
16.0265376	16.0356
16.026336	16.03512
16.0269024	16.03524
16.0261152	16.03476
16.0266432	16.035
16.026624	16.0359
16.0263072	16.03464
16.0263072	16.03602
16.0263936	16.03428
16.0267488	16.03572
16.026432	16.03458
16.0262784	16.03572
16.0264224	16.03326
16.0267296	16.0362
16.0261248	16.03554
16.0264896	16.03488
16.026432	16.03542
16.0266048	16.03428
16.026432	16.03638
16.0263648	16.03458
16.0262688	16.03428
16.0264608	16.03626
16.0262496	16.03458
16.0268352	16.25004
16.0262208	16.03602
16.0265568	16.03632
16.0261536	16.03512
16.0265568	16.03446
16.0268736	16.03374
16.0262112	16.03656
16.0264992	16.03452
16.0260864	16.0344
16.0265184	16.03752
16.026528	15.81864
16.026432	16.03392
16.0269216	16.03602
16.0262112	16.03452
16.02648	16.03524
16.0262016	16.0356
16.0265664	16.03422
16.026288	16.03584
16.0261536	16.0347
16.0265664	16.03566
16.0268064	16.035
16.026768	16.03488
16.0258752	16.03476
16.0265952	16.0359
16.0266624	16.0347
16.026624	16.03602
16.0263648	16.03392
16.0264032	16.03626
16.0262208	16.03398
16.0262688	16.03512
16.0268832	16.03464
16.0259232	16.03626
16.0268832	16.03518
16.0263744	16.03542
16.0263936	16.0353
16.0266144	16.03452
16.0264896	16.03494
16.0259904	16.03548
16.0265856	16.03566
16.026576	16.03416
16.0265856	16.03494
16.0265088	16.03524
16.026672	16.03512
16.0261536	16.03542
16.0264032	16.03446
16.026576	16.03614
16.0263552	16.0335
16.02648	16.03578
16.0264416	16.03536
16.0268832	16.0353
16.02624	16.03572
16.0262592	16.0341
16.02672	16.03476
16.026192	16.03608
16.0264704	16.03602
16.0264512	16.03392
16.02672	16.03416
16.0258848	16.03638
16.0266624	16.0344
16.0264992	16.03446
16.0263744	16.03674
16.026288	16.03518
16.0266048	16.03464
16.0261056	16.03488
16.0268544	16.03554
16.0263936	16.0341
16.0264896	16.03656
16.0264032	16.03506
16.0261536	16.03386
16.0266624	16.03542
16.0261536	16.03668
16.0262496	16.03368
16.0266336	16.03476
16.0268448	16.03584
16.0262496	16.03506
16.0266048	16.03344
16.0264416	16.03746
16.0262016	16.03494
16.0269696	16.03506
16.0261824	16.03458
16.0266624	16.035
16.0261248	16.03518
16.0264704	16.03518
16.0268544	16.0356
16.026144	16.0344
16.0267488	16.03572
16.0262208	16.03464
16.0265472	16.03494
16.0259904	16.03548
16.0266432	16.03512
16.0264224	16.03524
16.0265568	16.03512
16.0268064	16.03608
16.026048	16.03512
16.0267488	16.03398
16.0264416	16.03542
16.0262496	16.0353
16.0265088	16.03422
16.0267104	16.03572
16.0262112	16.03494
16.0261824	16.03536
16.0272	16.03572
16.026048	16.03452
16.0263552	16.03584
16.026768	16.03422
16.026	16.03608
16.0265184	16.03464
16.0261344	16.0353
16.0270656	16.03512
16.0267296	16.0353
16.0264704	16.035
16.026336	16.03518
16.026288	16.03422
16.0267104	16.03542
16.0257312	16.03542
16.0270272	16.03506
16.026288	16.03464
16.0264416	16.03578
16.0263648	16.03398
16.02624	16.0362
16.026624	16.03638
16.0265472	16.0335
16.0267488	16.03446
16.0266048	16.03572
16.0264512	16.03518
16.0261344	16.03488
16.02672	16.03542
16.026336	16.03548
16.0264512	16.03506
16.0264032	16.03518
16.025904	16.03428
16.0268544	16.0362
16.0269888	16.03404
16.0256448	16.0356
16.026816	16.035
16.0266528	16.0353
16.026336	16.03428
16.0261152	16.0368
16.0268544	16.03512
16.026144	16.03392
16.0261728	16.03578
16.0267872	16.03542
16.026288	16.03524
16.0268928	16.0344
16.0261536	16.0356
16.0266816	16.03458
16.0266528	16.03518
16.0266528	16.03554
16.0262976	16.03434
16.0266336	16.03608
16.0262784	16.03524
16.0257888	16.0338
16.026816	16.03644
16.0259424	16.03476
16.026864	16.03512
16.026384	16.03602
16.0264992	16.03422
16.026288	16.03506
16.0265088	16.03488
16.0268736	16.03548
16.0260384	16.03554
16.026528	16.03476
16.0265088	16.03446
16.0266144	16.03584
16.0264416	16.03482
16.0261248	16.03554
16.0267392	16.03452
16.0263648	16.0347
16.0267776	16.03608
16.0261344	16.03458
16.0263168	16.035
16.0264704	16.24932
16.026336	16.03836
16.027248	16.31772
16.0261248	16.03548
16.0263936	16.03524
16.0266912	16.03488
16.0267968	16.03494
16.026192	16.03506
16.025952	16.03524
16.0264896	16.0353
16.0268256	15.53568
16.0263168	16.03512
16.026432	16.03386
16.0269024	16.03572
16.0260768	16.03488
16.0259136	16.03608
16.0266816	16.0335
16.0262976	16.03698
16.0267872	16.03506
16.0264032	16.03428
16.0264608	16.03506
16.02648	16.03572
16.026192	16.03494
16.0268736	16.03584
16.0260288	16.03428
16.02648	16.03608
16.0267872	16.03344
16.0263456	16.03578
16.026624	16.03542
16.0260768	16.03548
16.0272	16.0353
16.0261824	16.03536
16.0268832	16.03416
16.026096	16.03488
16.026528	16.03434
16.0260192	16.03596
16.0265952	16.035
16.0263744	16.03584
16.0260384	16.03422
16.0268448	16.03494
16.0263744	16.03626
16.0263744	16.0344
16.0263552	16.03524
16.0267488	16.0341
16.0266528	16.03716
16.0265088	16.03488
16.0261536	16.03458
16.0262496	16.0356
16.0262112	16.03386
16.026864	16.03596
16.0263264	16.03488
16.0269312	16.03572
16.0261632	16.03494
16.0270464	16.03488
16.02576	16.03488
16.0266432	16.03524
16.0263744	16.03548
16.0262208	16.03578
16.0268256	16.03458
16.0262208	16.03536
16.0260864	16.03488
16.0270656	16.03518
16.0262496	16.03476
16.0262496	16.03488
16.0264608	16.03512
16.026288	16.03512
16.0264128	16.03632
16.0266144	16.03452
16.0261728	16.03386
16.0270272	16.03638
16.0263744	16.0356
16.0263072	16.03428
16.0265376	16.03506
16.0266816	16.03554
16.0263648	16.03482
16.0260864	16.03512
16.0266912	16.03488
16.0265184	16.0344
16.026528	16.03542
16.026048	16.03602
16.0270464	16.03554
16.026432	16.0341
16.0259136	16.03536
16.027008	16.0344
16.0262592	16.03602
16.0265376	16.03482
16.026432	16.0353
16.0261248	16.03446
16.0265376	16.03464
16.026816	16.0356
16.0263648	16.03542
16.0264032	16.03524
16.0262592	16.03476
16.0260096	16.0356
16.0272	16.0353
16.0259136	16.03572
16.0266336	16.035
16.0269504	16.03452
16.0261632	16.03572
16.0267008	16.03488
16.0262784	16.03458
16.0263456	16.03554
16.0267392	16.03464
16.0264224	16.03578
16.0263552	16.0344
16.0265856	16.03482
16.0260672	16.03572
16.0264896	16.03458
16.02648	16.03566
16.0263936	16.0347
16.0261536	16.03548
16.0267488	16.03488
16.0262496	16.03476
16.0267968	16.03518
16.0265568	16.03494
16.0260192	16.03584
16.0267584	16.03428
16.0265472	16.03536
16.0263744	16.03626
16.0267104	16.03482
16.0263072	16.03476
16.0265856	16.03446
16.0262208	16.03572
16.026528	16.03476
16.0265088	16.03626
16.0264128	16.03416
16.0263264	16.03452
16.026864	16.03536
16.0261248	16.03506
16.0262016	16.03536
16.0265856	16.03536
16.0264896	16.03554
16.0262688	16.03446
16.0270656	16.03632
16.026144	16.03398
16.0262304	16.03488
16.0266912	16.03638
16.0263264	16.03458
16.0262112	16.03482
16.026912	16.03536
16.0263264	16.03488
16.0264416	16.0353
16.0262496	16.03554
16.026864	16.0344
16.0262688	16.03548
16.0263648	16.03626
16.0269024	16.03386
16.0263168	16.03506
16.0262688	16.03566
16.0261728	16.03476
16.0269792	16.03542
16.0264608	16.03428
16.0264224	16.03614
16.026864	16.0344
16.0262208	16.03458
16.0264512	16.03554
16.0264128	16.03584
16.0260384	16.03452
16.026192	16.03536
16.0270752	16.03512
16.025856	16.03524
16.0264512	16.03596
16.02648	16.03374
16.0266624	16.0353
16.0262592	16.03542
16.0271424	16.03518
16.0261632	16.03464
16.026672	16.03638
16.0262208	16.03452
16.026912	16.03524
16.02648	16.03476
16.0263936	16.25142
16.0265856	16.03386
16.0263648	16.03626
16.0261824	16.03464
16.026384	16.03434
16.0264416	16.0359
16.02648	16.03758
16.0267008	16.03212
16.026384	16.03686
16.026624	16.03338
16.025904	16.82238
16.0267776	16.03566
16.0263264	16.03578
16.0264224	16.03446
16.026576	16.03554
16.0262976	16.03548
16.0267392	16.03536
16.0265472	16.03458
16.0262208	16.03554
16.026624	16.03464
16.0267776	16.03536
16.026192	16.03476
16.0263648	16.0353
16.026816	16.0356
16.026096	16.035
16.0264416	16.03554
16.0264608	16.03512
16.0261344	16.03506
16.0267872	16.03452
16.0262016	16.03536
16.026672	16.035
16.0266624	16.03434
16.0258272	16.03626
16.0266528	16.03452
16.0265664	16.03578
16.0258368	16.03494
16.0269792	16.03446
16.0264992	16.03548
16.0271904	16.0359
16.0261056	16.03482
16.0261344	16.03548
16.0262304	16.03428
16.026624	16.03488
16.0264224	16.03488
16.027104	16.0365
16.0262112	16.03506
16.026528	16.03434
16.0268928	16.0353
16.026384	16.03524
16.0260096	16.03392
16.0264512	16.0365
16.0263648	16.03506
16.026288	16.03518
16.0269216	16.03512
16.0262112	16.0344
16.0262784	16.03596
16.0272384	16.03434
16.0258944	16.03596
16.0262208	16.03404
16.0267104	16.0356
16.0264608	16.03506
16.0263264	16.035
16.0267488	16.03644
16.0261632	16.03458
16.026384	16.0356
16.0264704	16.03524
16.0267776	16.0341
16.0264416	16.03512
16.0263264	16.03572
16.026576	16.0344
16.0265856	16.0359
16.0259616	16.03566
16.0259904	16.0344
16.0270848	16.03476
16.0268064	16.03566
16.0260384	16.03542
16.0261632	16.03494
16.0265088	16.035
16.0269024	16.0353
16.0263264	16.03566
16.0268544	16.03554
16.0267008	16.0344
16.025568	16.03488
16.0265952	16.03386
16.0269024	16.03692
16.0264992	16.03482
16.0264032	16.03416
16.0266624	16.03542
16.026	16.03524
16.0268256	16.03464
16.025856	16.03518
16.0269504	16.03638
16.0267872	16.03488
16.0262016	16.03476
16.0261632	16.03464
16.0266624	16.03536
16.026048	16.03458
16.026576	16.03626
16.0271136	16.03482
16.0255488	16.03584
16.0266912	16.03386
16.0269984	16.03548
16.0261344	16.03464
16.0266336	16.03518
16.026096	16.03542
16.0271904	16.03518
16.0260768	16.03602
16.0263072	16.03398
16.026192	16.03578
16.0266624	16.03506
16.0266336	16.03512
16.026864	16.0353
16.026048	16.03488
16.0263264	16.03542
16.0263456	16.03428
16.0262208	16.03566
16.026528	16.03368
16.026864	16.03656
16.026192	16.03536
16.0266144	16.035
16.0259904	16.03488
16.0267968	16.03548
16.0261536	16.03548
16.0268736	16.035
16.0265664	16.03464
16.0265568	16.03488
16.0267104	16.03536
16.0265184	16.03428
16.026192	16.03656
16.026624	16.03476
16.025952	16.03524
16.026576	16.03476
16.026336	16.03488
16.026816	16.03614
16.0262016	16.03494
16.0266816	16.03566
16.0269024	16.03452
16.0265184	16.03512
16.0262304	16.0353
16.0263168	16.03386
16.0261728	16.0365
16.027296	16.03512
16.0257984	16.03494
16.0263168	16.0344
16.0267584	16.03506
16.0262592	16.03536
16.0262592	16.03506
16.0268352	16.03518
16.026624	16.03488
16.0260576	16.03578
16.02648	16.03476
16.0265184	16.03536
16.0262784	16.0347
16.0267488	16.03566
16.0267488	16.03464
16.0254528	16.03476
16.0267776	16.03482
16.0265568	16.03674
16.0271712	16.03428
16.0262592	16.0341
16.0264224	16.03596
16.026384	16.0344
16.0258176	16.03638
16.0265664	16.03464
16.0266912	16.03518
16.0261824	16.03404
16.0264896	16.03638
16.0268256	16.03512
16.02648	16.03566
16.026096	16.03434
16.0269696	16.0359
16.0262976	16.25172
16.0263744	16.3173
16.026432	16.03422
16.026336	16.03608
16.026528	16.03512
16.0265088	16.03542
16.0264896	16.03488
16.0264224	16.035
16.0266336	16.03518
16.026192	16.03482
16.026528	15.53562
16.026576	17.03778
16.0267392	16.035
16.0256544	16.03464
16.0268832	16.03512
16.0262688	16.0359
16.02696	16.03452
16.0263648	16.03512
16.026528	16.03554
16.0264992	16.03506
16.0264512	16.03554
16.0260672	16.03482
16.0267296	16.0347
16.0264992	16.03584
16.0260672	16.03482
16.0266528	16.03476
16.0265184	16.03488
16.0259232	16.03536
16.0269888	16.03524
16.02672	16.03476
16.0259904	16.03536
16.0268736	16.0341
16.0267296	16.03638
16.025952	16.03512
16.0270176	16.03488
16.0261824	16.03494
16.026096	16.0341
16.0267872	16.03536
16.0264704	16.03566
16.0260384	16.03632
16.0265472	16.03362
16.0266144	16.03578
16.0264896	16.03446
16.0263552	16.03596
16.0264128	16.03554
16.0265472	16.03416
16.0262304	16.03566
16.0262112	16.0344
16.0267392	16.03518
16.0265376	16.03536
16.0260192	16.03584
16.0270176	16.03416
16.0261248	16.03548
16.026672	16.03518
16.02672	16.03488
16.0263264	16.03536
16.0265568	16.03494
16.0265472	16.03596
16.0265088	16.03476
16.0258848	16.0353
16.0269024	16.03518
16.0267872	16.03494
16.0262976	16.03452
16.0268064	16.03656
16.0257984	16.03416
16.0267104	16.03464
16.027008	16.0353
16.0263648	16.03572
16.026384	16.0353
16.0256352	16.03542
16.0268736	16.03488
16.0263168	16.03482
16.0264512	16.0347
16.0268736	16.03662
16.0268736	16.03392
16.0257888	16.0353
16.0264608	16.03536
16.02672	16.0338
16.0263072	16.03578
16.0260096	16.03554
16.0265568	16.0344
16.02648	16.0356
16.0265568	16.03434
16.0264992	16.0362
16.0266432	16.03518
16.0259328	16.03434
16.027056	16.03584
16.026432	16.03518
16.0260864	16.03464
16.0268352	16.03584
16.0260672	16.0344
16.0267584	16.03512
16.0264896	16.03482
16.0258944	16.03584
16.0267872	16.03428
16.0265184	16.03656
16.026048	16.03476
16.026912	16.035
16.0267104	16.0353
16.025904	16.03482
16.0265856	16.03452
16.0266528	16.03476
16.0262208	16.03626
16.0266912	16.03452
16.0263072	16.03494
16.0264608	16.03572
16.0268928	16.0353
16.0261632	16.0347
16.0264512	16.03464
16.0267008	16.03548
16.0262976	16.03506
16.0266528	16.03602
16.0259232	16.03368
16.0267008	16.03596
16.0264704	16.03464
16.026672	16.03524
16.0259136	16.0344
16.026336	16.0368
16.026912	16.03536
16.026144	16.03404
16.0269408	16.03536
16.0260096	16.03488
16.0262016	16.03644
16.0270752	16.03302
16.026384	16.03662
16.02648	16.0344
16.0262304	16.03566
16.0265664	16.03494
16.0260672	16.03578
16.0267296	16.0344
16.026672	16.0353
16.026384	16.03476
16.026432	16.03476
16.0267584	16.03548
16.0261248	16.03644
16.0269888	16.03392
16.02576	16.03506
16.0266528	16.03566
16.0267296	16.03512
16.0262112	16.03518
16.0268256	16.03362
16.026432	16.03632
16.0255008	16.03476
16.026864	16.03458
16.0267584	16.03674
16.0263168	16.03488
16.026864	16.03494
16.0260768	16.03524
16.0266816	16.03458
16.0264512	16.03512
16.0259904	16.0356
16.0275552	16.03542
16.0263552	16.03446
16.0262976	16.03428
16.0263552	16.03578
16.026528	16.0365
16.0259712	16.03434
16.0265376	16.0344
16.0267968	16.03458
16.0261152	16.03638
16.0260768	16.03548
[truncated: 8,001 more rows]
