# Supplementary material for: Implementation of stimuli with millisecond timing accuracy in online experiments
Source: PLoS One. 2020 Jul 10;15(7):e0235249. doi: 10.1371/journal.pone.0235249 (PMC7351209; doi:10.1371/journal.pone.0235249)
Supplement: S1 File — (ZIP) [file pone.0235249.s001.zip › Supplemental files/data/Grating/grating realtime 60Hz different methods.csv]

DIV	CANVAS
16.01856	16.01856
16.02288	16.02288
16.02288	16.01856
16.01856	16.02288
16.02288	16.02288
16.01856	16.01856
16.02288	16.02288
16.02288	16.02144
16.01856	16.02
16.02288	16.02288
16.01856	16.01856
16.02288	16.02288
17.02368	16.02144
22.24368	16.02
16.02	16.02144
16.02144	16.02
16.02144	16.02144
16.02144	16.02288
16.02	16.01856
16.02144	16.02288
16.02144	16.02288
16.02144	16.01856
16.02288	16.02288
16.02	16.01856
16.02144	16.02144
16.02144	16.02288
16.02144	16.01856
16.02144	16.02288
16.02144	16.01856
16.02144	16.02288
16.02144	16.02144
16.02	16.02
16.02144	16.02144
16.02144	16.02288
16.02144	16.01856
16.02144	16.02144
16.02	16.02
16.02144	16.02144
16.02144	16.02288
16.02144	16.01856
16.02144	16.02288
16.02144	16.02
16.02144	16.02144
17.02368	16.02288
15.01776	16.01856
16.02288	16.02288
16.02	16.02
16.02144	16.02288
16.02144	16.02144
16.02	16.02
16.02288	16.02288
16.02	16.02144
16.02288	16.02
16.02144	16.02144
16.02	16.02
16.02144	16.02288
16.02144	16.02144
16.02	16.02
16.02144	16.02144
16.02	16.02
16.02144	16.02144
16.02144	16.02288
16.02	16.01856
16.02288	16.02288
16.02	16.01856
16.02288	16.02144
16.02144	16.02288
16.02	16.01856
17.02512	16.02288
15.01776	16.02
16.02288	16.02144
16.02144	16.02288
16.02144	16.01856
16.02144	16.02288
16.02144	16.02144
16.02144	16.02
16.02144	16.02144
16.02	16.02
16.02144	16.02144
16.02144	16.02288
16.02144	16.01856
16.02144	16.02144
16.02	16.02
16.02144	16.02144
16.02144	16.02288
16.02	16.01856
16.02288	16.02144
16.02144	16.02
16.02144	16.02144
16.02144	16.02288
16.02	16.01856
16.02144	16.02288
16.02144	16.02288
16.02	16.02
16.02144	16.02144
16.02	16.02
16.02144	16.02288
16.02144	16.02144
16.02	16.02
16.02144	16.02144
16.02	16.02
16.02144	16.02288
16.02288	16.02144
16.02	16.02
16.02	16.02144
16.02288	16.02
16.02	16.02144
16.02288	16.02288
16.02144	16.02
16.02	16.02288
16.02144	16.02288
16.02	16.01856
16.02144	16.02288
17.02368	16.01856
16.02144	16.02288
15.0192	16.02144
16.02	16.02
16.02144	16.02288
16.02144	16.01856
16.02144	16.02288
16.02144	16.02144
16.02	16.02
16.02288	16.02144
16.02144	16.02288
16.02	16.02
16.02288	16.02288
16.02144	16.02
16.02144	16.02144
16.02144	16.02288
16.02	16.01856
16.02144	16.02288
16.02144	16.01856
16.02	16.02288
17.02512	16.02288
15.0192	16.01856
16.02	16.02288
16.02144	16.02144
16.02144	16.01856
16.02144	16.02288
16.02144	16.01856
16.02	16.02288
16.02144	16.02288
24.81696	16.02
16.02144	16.02144
16.02	16.02
16.02288	16.02144
16.02288	16.02288
16.02	16.02
16.02144	16.02144
16.02288	16.02
16.01856	16.02144
16.02288	16.02288
16.01856	16.01856
16.02432	16.02288
16.02	16.02288
16.02144	16.02
16.02	16.02288
16.02144	16.01856
16.02288	16.02288
16.01856	16.02144
16.02288	16.02
16.02	16.02144
16.02144	16.02288
16.02288	16.02
16.01856	16.02144
16.02288	16.02
16.02144	16.02144
16.02	16.02288
16.02144	16.01856
16.02	16.02288
16.02144	16.02
16.02288	16.02144
16.02	16.02288
16.02144	16.01856
16.02288	16.02288
16.01856	16.02144
16.02288	16.02
16.02	16.02288
16.02144	16.01856
16.02288	16.02288
16.01856	16.02144
16.02288	16.02
16.02144	16.02144
16.02	16.02
16.02144	16.02144
16.02	16.02288
16.02144	16.01856
16.02288	16.02144
16.02	16.02
16.02144	16.02144
16.02	16.02288
16.02144	16.01856
16.02288	16.02288
16.02	16.02288
16.02144	16.01856
16.02288	16.02288
16.01856	16.01856
16.02288	16.02288
16.01856	16.02288
16.02288	16.02
16.02144	16.02288
16.01856	16.02
16.02288	16.02288
16.02288	16.02144
16.02	16.02
16.02144	16.02144
16.02	16.02
16.02144	16.02144
16.02288	16.02288
16.01856	16.02
16.02288	16.02144
16.02288	16.02288
16.01856	16.01856
16.02288	16.02288
16.01856	16.01856
16.02288	16.02144
16.02144	16.02288
16.01856	16.02
16.02288	16.02288
16.02	16.02144
16.02288	16.02
16.02144	16.02144
16.02	16.02
16.02144	16.02144
16.02288	16.02288
16.01856	16.02
16.02288	16.02144
16.02	16.02
16.02144	16.02144
16.02288	16.02288
16.01856	16.01856
16.02288	16.02288
16.02	16.02288
16.02288	16.01856
16.02	16.02288
16.02288	16.01856
16.02288	16.02288
16.01856	16.02144
16.02288	16.02
16.02144	16.02144
16.02	16.02
16.02144	16.02288
16.02	16.02144
16.02144	16.02
16.02288	16.02144
16.02	16.02
16.02144	16.02144
16.02288	16.02288
16.01856	16.02
16.02288	16.02144
17.0208	16.02288
15.02064	16.01856
16.02288	16.02288
16.01856	16.01856
16.02288	16.02288
16.01856	16.02144
16.02288	16.02
17.02368	16.02288
15.01776	16.01856
16.02144	16.02288
16.02288	16.02144
16.02	16.02
16.02144	16.02288
16.02432	16.02288
16.01856	16.01856
16.02288	16.02288
16.01856	16.02
17.02368	16.02144
15.02208	16.02432
16.01856	16.01856
16.02288	16.02288
16.02144	16.02
16.02	16.02144
16.02144	16.02288
16.02	16.01856
16.02288	16.02288
16.02144	16.01856
16.02	16.02288
16.02144	16.02144
16.02288	16.02
16.01856	16.02144
16.02288	16.02288
16.02	16.02
16.02288	16.02144
16.02288	16.02
17.02224	16.02144
22.24512	16.02288
16.02144	16.02
16.02144	16.02144
16.02144	16.02288
16.02144	16.01856
16.02	16.02288
16.02144	16.01856
17.02368	16.02288
15.0192	16.02288
16.02144	16.02
16.02	16.02144
16.02288	16.02
16.02144	16.02288
16.02	16.02144
16.02144	16.02
16.02	16.02144
16.02144	16.02288
16.02144	16.01856
16.02	16.02144
16.02144	16.02
16.02	16.02144
16.02144	16.02288
16.02144	16.01856
16.02	16.02288
24.81552	16.02144
17.02368	16.02
22.24656	16.02144
16.02	16.02
16.02144	16.02288
16.02	16.02144
16.02144	16.02
16.02288	16.02144
16.02	16.02
16.02144	16.02144
16.02144	16.02288
16.02	16.02
16.02144	16.02144
16.02	16.02288
16.02144	16.01856
16.02144	16.02288
16.02	16.01856
16.02144	16.02288
17.02368	16.02144
15.0192	16.02
16.02144	16.02288
16.02	16.01856
16.02144	16.02288
16.02	16.02144
16.02	16.02
16.02288	16.02144
16.02	16.02288
16.02144	16.02
16.02	16.02288
16.02144	16.02
16.02288	16.02144
16.02	16.02288
16.02144	16.01856
16.02	16.02288
16.02144	16.01856
16.02144	16.02288
16.02	16.02288
16.02144	16.01856
16.02144	16.02288
16.02144	16.01856
16.02144	16.02288
16.02	16.02144
16.02144	16.02
16.02144	16.02288
16.02144	16.02288
16.02	16.01856
16.02144	16.02288
17.02512	16.02
15.01776	16.02144
16.02	16.02288
16.02288	16.01856
16.02	16.02288
16.02144	16.02
17.02368	16.02144
15.0192	16.02288
16.02144	16.01856
16.02144	16.02288
16.02144	16.02144
16.02144	16.02
16.02144	16.02144
16.02144	16.02
16.02	16.02144
16.02288	16.02288
16.02144	16.02
16.02144	16.02144
16.02144	16.02
16.02	16.02144
16.02288	16.02288
16.02144	16.01856
16.02	16.02144
16.02144	16.02288
16.02	16.01856
16.02144	16.02288
16.02144	16.01856
16.02	16.02288
16.02144	16.02144
16.02144	16.02
16.02	16.02144
16.02288	16.02
16.02	16.02288
16.02144	16.02144
16.02144	16.02
16.02	16.02144
16.02288	16.02288
16.02	16.01856
16.02144	16.02288
16.02144	16.01856
16.02	16.02288
16.02144	16.02288
16.02	16.01856
16.02144	16.02288
16.02144	16.02144
16.02	16.02
16.02144	16.02144
16.02	16.02
16.02144	16.02288
16.02288	16.02144
16.02	16.02
16.02144	16.02144
16.02288	16.02
16.02	16.02144
24.81552	16.02288
16.02144	16.01856
16.02288	16.02288
16.01856	16.02144
16.02288	16.01856
16.01856	16.02288
16.02288	16.02144
16.02288	16.02
16.02	16.02144
16.02144	16.02288
16.02288	16.01856
16.02	16.02288
16.02144	16.02
16.02	16.02144
16.02144	16.02288
16.02288	16.01856
16.01856	16.02288
16.02288	16.01856
16.02	16.02288
16.02144	16.02144
16.02288	16.02
16.01856	16.02144
16.02288	16.02288
16.02288	16.01856
16.01856	16.02144
16.02288	16.02
16.01856	16.02144
16.02288	16.02288
16.02144	16.01856
16.02	16.02144
16.02288	16.02
16.02	16.02144
16.02144	16.02288
16.02288	16.01856
16.02	16.02288
16.02144	16.02144
16.02288	16.02
16.01856	16.02144
16.02288	16.02288
16.01856	16.01856
16.02288	16.02144
16.02288	16.02
16.01856	16.02144
16.02288	16.02288
16.02288	16.01856
16.01856	16.02144
16.02288	16.02
16.01856	16.02144
16.02288	16.02288
16.02144	16.01856
16.02	16.02288
16.02144	16.02144
16.02288	16.02
16.01856	16.02144
16.02288	16.02
16.02	16.02144
16.02144	16.02288
16.02288	16.02
16.01856	16.02144
16.02288	16.02288
17.02368	16.01856
15.01776	16.02288
16.02288	16.02
16.02144	16.02288
16.02	16.02288
16.02144	16.01856
16.02	16.02288
16.02144	16.01856
16.02288	16.02288
16.02	16.02144
16.02144	16.02
16.02288	16.02288
16.01856	16.02144
16.02288	16.02
16.01856	16.02144
16.02288	16.02
16.02144	16.02144
16.02	16.02288
16.02288	16.01856
16.02144	16.02288
16.02	16.02144
16.02144	16.01856
16.02	16.02288
16.02144	16.01856
16.02144	16.02288
16.02	16.02144
16.02144	16.02
16.02288	16.02144
16.01856	16.02288
16.02288	16.01856
16.02288	16.02288
16.01856	16.02
16.02288	16.02144
16.01856	16.02288
16.02288	16.01856
16.02144	16.02288
16.02	16.02
16.02144	16.02144
16.02288	16.02288
16.01856	16.01856
16.02144	16.02288
16.02	16.02144
16.02144	16.02
16.02288	16.02144
16.01856	16.02288
16.02288	16.01856
16.02144	16.02288
16.01856	16.02
16.02288	16.02144
16.02144	16.02288
16.02	16.01856
16.02144	16.02288
16.02288	16.01856
16.01856	16.02288
16.02288	16.02288
17.02368	16.01856
22.24368	16.02288
16.02144	16.02144
16.02144	16.02
16.02	16.02144
16.02144	16.02
16.02144	16.02144
16.02144	16.02288
16.02144	16.01856
16.02	16.02144
16.02144	16.02288
16.02144	16.01856
16.02	16.02288
16.02144	16.02144
16.02	16.02
16.02144	16.02144
16.02144	16.02
16.02	16.02288
16.02288	16.02144
16.02	16.02
16.02144	16.02144
16.02144	16.02
16.02	16.02144
16.02288	16.02288
16.02	16.02
16.02144	16.02288
17.02512	16.02288
15.01632	16.01856
16.02144	16.02288
16.02144	16.01856
16.02144	16.02288
16.02144	16.02144
16.02	16.02
16.02144	16.02288
16.02144	16.02144
16.02	16.02
16.02144	16.02144
16.02144	16.02
16.02144	16.02144
16.02144	16.02288
16.02	16.02
16.02288	16.02288
16.02144	16.02288
16.02	16.01856
16.02288	16.02288
16.02	16.01856
16.02144	16.02288
16.02144	16.02144
16.02	16.02
16.02144	16.02144
16.02144	16.02144
16.02	16.02
24.81696	16.02144
16.02144	16.02
16.02	16.02144
16.02144	16.02288
16.02288	16.01856
16.01856	16.02288
16.02144	16.01856
16.02	16.02288
16.02144	16.02288
16.02288	16.01856
16.01856	16.02288
16.02288	16.02144
16.02288	16.02
16.02	16.02144
16.02288	16.01856
16.01856	16.02288
16.02288	16.02144
16.02144	16.02
16.02	16.02144
16.02144	16.02288
16.02	16.01856
16.02288	16.02288
16.02144	16.02
16.02	16.02144
16.02144	16.02288
16.02288	16.01856
16.01856	16.02288
16.02144	16.02144
16.02	16.02
16.02144	16.02144
16.02288	16.02
16.01856	16.02144
16.02288	16.02288
16.01856	16.02
16.02144	16.02144
16.02288	16.02432
16.02	16.01856
16.02144	16.02288
16.02144	16.02
16.02	16.02144
16.02144	16.02288
16.02	16.01856
16.02144	16.02288
16.02288	16.02144
16.02	16.02
16.02144	16.02144
16.02288	16.02
16.01856	16.02144
16.02288	16.02288
16.02	16.02
16.02144	16.02144
16.02288	16.02288
16.01856	16.01856
16.02288	16.02288
16.02144	16.02288
16.02	16.01856
16.02144	16.02288
16.02	16.02
16.02144	16.02288
16.02288	16.02144
16.02	16.02
16.02144	16.02144
16.02288	16.02
16.01856	16.02144
16.02288	16.02288
16.01856	16.02
16.02288	16.02144
16.02288	16.02288
16.01856	16.01856
16.02288	16.02288
16.02144	16.01856
16.02	16.02288
16.02	16.02288
16.02288	16.02
16.02288	16.02144
16.01856	16.02288
16.02288	16.02
16.01856	16.02144
16.02288	16.02
16.02144	16.02144
16.02	16.02288
16.02144	16.02
17.02368	16.02144
22.24368	16.02288
16.02144	16.01856
16.02	16.02288
16.02144	16.01856
16.02288	16.02288
16.02	16.02144
24.81552	16.02
16.02144	16.02144
16.02288	16.02288
16.01856	16.02
16.02288	16.02144
16.02288	16.02
16.01856	16.02144
16.02288	16.02288
16.02	16.01856
16.02288	16.02144
16.02144	16.02288
16.02	16.01856
16.02144	16.02288
16.02	16.01856
16.02144	16.02288
16.02288	16.02144
16.02	16.02
16.02144	16.02288
16.02288	16.01856
16.01856	16.02288
16.02288	16.02144
16.02	16.02
16.02144	16.02144
16.02288	16.02288
16.01856	16.01856
16.02288	16.02144
16.02144	16.02
17.0208	16.02288
22.248	16.02288
16.02	16.01856
16.02144	16.02288
16.02144	16.02144
16.02144	16.02
16.02	16.02144
16.02288	16.02
16.02	16.02144
16.02144	16.02144
16.02	16.02
16.02144	16.02144
16.02144	16.02288
16.02	16.01856
16.02144	16.02288
16.02144	16.02
16.02144	16.02144
16.02144	16.02288
16.02	16.01856
16.02144	16.02288
16.02144	16.02144
16.02144	16.02
16.02144	16.02144
16.02144	16.02
16.02144	16.02144
16.02144	16.02288
16.02144	16.02
16.02144	16.02144
24.81552	16.02
16.02288	16.02144
16.02144	16.02288
16.02	16.02
16.02144	16.02144
16.02	16.02288
16.02288	16.01856
16.02144	16.02288
16.02	16.01856
16.02144	16.02288
16.02	16.02144
16.02288	16.02
16.02144	16.02144
16.02	16.02288
16.02144	16.01856
17.02368	16.02144
22.24512	16.02
16.02144	16.02144
16.02144	16.02288
16.02144	16.01856
16.02144	16.02144
16.02144	16.02
16.02144	16.02144
16.02144	16.02288
16.02144	16.01856
16.02144	16.02288
16.02144	16.02144
16.02144	16.02
16.02144	16.02144
16.02144	16.02
16.02144	16.02144
16.02144	16.02144
16.02144	16.02
16.02144	16.02144
16.02144	16.02288
16.02	16.01856
16.02288	16.02144
16.02	16.02
16.02144	16.02288
16.02144	16.02288
16.02	16.01856
16.02144	16.02288
16.02144	16.02144
16.02	16.02
16.02144	16.02144
16.02144	16.02
16.02144	16.02288
16.02144	16.02144
16.02	16.02
16.02288	16.02144
16.02144	16.02
16.02	16.02144
16.02288	16.02288
16.02	16.02
16.02288	16.02144
16.02144	16.02288
16.02	16.01856
16.02144	16.02288
16.02144	16.01856
17.02368	16.02288
15.01776	16.02144
24.81552	16.02
16.02288	16.02144
16.01856	16.02288
16.02288	16.02
16.02288	16.02144
16.01856	16.02
16.02288	16.02144
16.02144	16.02288
16.02	16.01856
16.02144	16.02144
16.02	16.02288
16.02288	16.01856
16.02144	16.02288
16.02	16.01856
16.02144	16.02288
16.02288	16.02288
16.01856	16.02
16.02	16.02144
16.02432	16.02
16.02	16.02288
16.02288	16.02144
16.01856	16.02
16.02288	16.02144
16.02144	16.02288
16.02	16.02
16.02144	16.02144
16.02288	16.02288
16.02	16.01856
16.02144	16.02288
16.02	16.01856
16.02144	16.02288
16.02288	16.02288
16.01856	16.02
16.02288	16.02144
16.02288	16.02
16.01856	16.02288
16.02288	16.02144
16.01856	16.02
16.02288	16.02144
16.02144	16.02288
16.02	16.01856
16.02144	16.02144
16.02288	16.02
16.02	16.02144
16.01856	16.02288
16.02288	16.01856
16.02144	16.02288
16.02	16.02144
16.02144	16.02
16.02	16.02144
16.02288	16.02
16.02144	16.02288
16.02	16.02144
16.02288	16.02
16.02	16.02144
16.02144	16.02288
16.02144	16.01856
16.02288	16.02144
16.01856	16.02288
16.02288	16.01856
16.01856	16.02288
16.02288	16.01856
16.02144	16.02288
16.02	16.02144
16.02144	16.02
16.02144	16.02144
16.02144	16.01856
16.02	16.02288
16.02288	16.02144
16.02144	16.02
16.02	16.02144
16.02144	16.02288
16.02	16.01856
16.02144	16.02144
16.02144	16.02288
16.02	16.01856
16.02144	16.02288
16.02288	16.01856
16.01856	16.02288
16.02288	16.02144
16.01856	16.02
16.02288	16.02144
16.02288	16.02288
16.02	16.02
16.02288	16.02144
16.01856	16.02
16.02288	16.02144
16.02144	16.02288
16.02	16.02
16.02	16.02144
16.02288	16.02288
16.02144	16.01856
16.01856	16.02288
16.02288	16.01856
16.02144	16.02288
16.02	16.02144
16.02144	16.02
16.02	16.02144
16.02288	16.02288
16.02144	16.02
16.02	16.02144
16.02144	16.02
16.02288	16.02144
16.01856	16.02288
16.02288	16.02
16.01856	16.02288
16.02144	16.02288
16.02288	16.01856
16.01856	16.02288
16.02288	16.01856
16.02144	16.02288
16.02	16.02144
16.02144	16.02
16.02	16.02288
16.02144	16.02144
16.02288	16.02
16.02	16.02144
16.02144	16.02
16.02288	16.02144
16.01856	16.02144
16.02288	16.02
16.01856	16.02144
16.02288	16.02288
16.02288	16.01856
16.02	16.02288
16.02288	16.01856
16.02288	16.02288
16.02	16.02144
16.02144	16.02
16.02	16.02288
16.02144	16.02144
16.02288	16.02
16.01856	16.02144
16.02144	16.02
16.02144	16.02144
16.02144	16.02144
16.02	16.02
16.02144	16.02288
16.02	16.02288
16.02288	16.01856
16.02144	16.02288
16.02	16.01856
16.02144	16.02288
16.02288	16.02144
16.01856	16.02
16.02288	16.02288
16.01856	16.02144
16.02288	16.02
16.02144	16.02144
16.01856	16.02
16.02288	16.02144
16.01856	16.02288
16.02288	16.01856
16.02144	16.02144
16.02	16.02288
16.02144	16.01856
16.02288	16.02288
16.02	16.01856
16.02144	16.02288
16.02	16.02288
16.02144	16.01856
16.02288	16.02288
16.01856	16.01856
16.02288	16.02288
16.02	16.02144
16.02144	16.02
16.02288	16.02288
16.01856	16.02288
16.02288	16.02
16.01856	16.02144
16.02288	16.02
16.02144	16.02144
16.02	16.02288
16.02144	16.01856
16.02144	16.02288
16.02	16.02288
16.02144	16.01856
16.02	16.02288
16.02144	16.01856
16.02288	16.02288
16.02	16.02288
16.02144	16.02
16.02	16.02144
16.02144	16.02288
16.02288	16.02
16.01856	16.02144
16.02288	16.02
16.02288	16.02144
16.01856	16.02288
16.02288	16.01856
16.01856	16.02288
16.02288	16.02
16.02144	16.02144
16.02	16.02288
16.02144	16.01856
16.02	16.02288
16.02288	16.02288
16.02	16.01856
16.02288	16.02288
16.01856	16.01856
16.02288	16.02288
16.02144	16.02144
16.02	16.02
16.02144	16.02144
16.02	16.02288
16.02288	16.01856
16.02144	16.02144
16.02	16.02
16.02144	16.02144
16.02	16.02288
16.02144	16.01856
16.02288	16.02288
16.02	16.02288
16.02288	16.01856
16.02288	16.02288
17.0208	16.01856
22.24512	16.02288
16.02144	16.02144
16.02	16.02
16.02288	16.02288
16.02	16.02288
16.02144	16.01856
16.02144	16.02144
16.02	16.02
16.02144	16.02144
16.02144	16.02288
16.02144	16.01856
16.02144	16.02288
16.02	16.02288
16.02144	16.01856
16.02144	16.02288
17.02368	16.02144
15.01776	16.02
24.81696	16.02144
16.02288	16.02
16.02	16.02288
16.02144	16.02288
16.02288	16.01856
16.02	16.02144
16.02144	16.02288
16.02	16.01856
16.02144	16.02288
16.02288	16.01856
16.01856	16.02288
16.02288	16.02288
16.02288	16.01856
16.01856	16.02288
16.02288	16.02144
16.01856	16.02
16.02288	16.02288
16.02288	16.01856
16.01856	16.02288
16.02288	16.02144
16.02144	16.02
16.02	16.02144
16.02144	16.02288
16.02	16.01856
17.02368	16.02288
31.0392	16.01856
16.02288	16.02144
16.02	16.02288
16.02144	16.01856
16.02288	16.02288
16.01856	16.02144
16.02288	16.02
16.02144	16.02144
16.02	16.02
16.02288	16.02288
16.01856	16.02144
16.02288	16.02
16.02144	16.02144
16.02	16.02288
16.02144	16.01856
16.02	16.02144
16.02288	16.02
16.02144	16.02144
16.02	16.02288
16.02288	16.01856
16.02	16.02288
16.02144	16.02144
16.02	16.02
16.02288	16.02144
16.02288	16.02288
16.02	16.02
16.02144	16.02144
16.02288	16.02
16.01856	16.02144
16.02288	16.02288
16.01856	16.02
16.02288	16.02288
16.02144	16.02288
16.01856	16.01856
16.02288	16.02288
17.02368	16.02144
15.01776	16.02
16.02144	16.02144
16.02	16.02
16.02288	16.02144
16.02144	16.02288
16.02	16.02
16.02144	16.02144
16.02	16.02288
16.02144	16.01856
16.02288	16.02144
16.01856	16.02
16.02288	16.02144
16.02288	16.02288
16.01856	16.01856
16.02288	16.02288
16.01856	16.02144
16.02288	16.02
16.02144	16.02144
16.02	16.02
16.02144	16.02288
16.02288	16.02144
16.02	16.02
16.02144	16.02144
16.02	16.02288
16.02144	16.01856
16.02288	16.02288
16.02	16.02
16.02144	16.02144
16.02288	16.02288
16.01856	16.01856
17.02368	16.02288
22.24512	16.01856
16.02144	16.02288
16.02144	16.02144
16.02	16.01856
16.02144	16.02288
16.02144	16.02144
16.02	16.02
16.02144	16.02144
16.02	16.02
16.02144	16.02144
16.02144	16.02144
16.02	16.02
16.02144	16.02144
16.02	16.02288
16.02	16.01856
16.02288	16.02288
16.02	16.01856
16.02144	16.02288
16.02144	16.02144
16.02144	16.01856
16.02144	16.02288
16.02	16.01856
16.02144	16.02288
16.02144	16.02144
16.02	16.02
16.02144	16.02288
16.02144	16.02144
16.02144	16.02
16.02144	16.02144
16.02	16.02
16.02144	16.02144
16.02288	16.02288
16.02	16.01856
16.02144	16.02288
16.02144	16.02288
16.02144	16.01856
16.02144	16.02288
16.02	16.01856
16.02144	16.02288
16.02144	16.02144
16.02144	16.02
16.02144	16.02288
16.02144	16.02144
16.02144	16.02
16.02	16.02144
16.02144	16.02288
16.02	16.01856
16.02144	16.02288
16.02144	16.02
16.02144	16.02288
16.02144	16.02288
16.02144	16.01856
16.02	16.02288
16.02144	16.02144
16.02144	16.02
16.02144	16.02144
16.02144	16.02
16.02	16.02288
16.02144	16.02144
16.02144	16.02
16.02144	16.02144
16.02144	16.02
16.02	16.02144
16.02144	16.02288
16.02144	16.02
16.02	16.02144
16.02288	16.02288
16.02	16.01856
16.02288	16.02288
16.02144	16.02144
16.02	16.02
16.02144	16.02144
16.02144	16.02
16.02144	16.02288
16.02144	16.02144
16.02	16.02
16.02144	16.02144
16.02144	16.02288
16.02	16.01856
16.02288	16.02144
16.02	16.02
16.02144	16.02144
16.02144	16.02288
16.02	16.01856
16.02144	16.02288
16.02144	16.02144
16.02	16.02
16.02144	16.02144
16.02	16.02
16.02144	16.02288
16.02144	16.02144
16.02	16.02
16.02144	16.02144
16.02	16.02288
16.02	16.01856
16.02288	16.02144
16.02	16.02
16.02144	16.02144
16.02	16.02288
16.02144	16.01856
16.02288	16.02288
16.02	16.02144
16.02288	16.02
16.02	16.02144
16.02144	16.02
16.02144	16.02288
16.02	16.02144
16.02144	16.02
16.02144	16.02144
16.02144	16.02288
16.02144	16.01856
16.02	16.02144
16.02144	16.02
16.02144	16.02144
16.02144	16.02288
16.02144	16.01856
16.02	16.02288
16.02	16.02288
16.02288	16.02
16.02	16.02144
16.02144	16.02
16.02144	16.02288
16.02144	16.02144
16.02288	16.02
16.02	16.02144
16.02144	16.02288
16.02144	16.01856
16.02144	16.02144
16.02144	16.02288
16.02144	16.01856
16.02144	16.02288
16.02144	16.01856
16.02144	16.02288
16.02	16.02144
16.02288	16.02
16.02144	16.02144
16.02144	16.02288
16.02144	16.02
16.02144	16.02144
16.02144	16.02
16.02	16.02144
16.02144	16.02288
16.02144	16.01856
16.02144	16.02144
16.02144	16.02288
16.02144	16.01856
16.02	16.02288
16.02144	16.01856
16.02144	16.02288
16.02144	16.02144
16.02144	16.02
16.02144	16.02144
16.02144	16.02288
16.02144	16.02
16.02	16.02144
16.02288	16.02
16.02	16.02144
16.02144	16.02288
16.02144	16.01856
16.02	16.02288
16.02144	16.02144
16.02144	16.01856
16.02144	16.02288
16.02144	16.01856
16.02144	16.02288
16.02144	16.02144
16.02144	16.02
16.02144	16.02288
16.02144	16.02288
16.02144	16.02
16.02144	16.02144
16.02144	16.02
16.02	16.02144
16.02288	16.02288
16.02144	16.01856
16.02144	16.02288
16.02144	16.01856
16.02144	16.02288
16.02144	16.02288
16.02144	16.01856
16.02	16.02288
16.02144	16.02144
16.02144	16.02
16.02144	16.02288
16.02144	16.01856
16.02	16.02288
16.02144	16.02144
16.02144	16.02
16.02	16.02144
16.02288	16.02288
16.02	16.01856
16.02288	16.02288
16.02144	16.01856
16.02	16.02288
16.02144	16.02288
16.02	16.01856
16.02288	16.02288
16.02144	16.02144
16.02	16.02
16.02144	16.02288
16.02	16.01856
16.02144	16.02288
16.02144	16.02288
16.02144	16.02
16.02144	16.02144
16.02144	16.02
16.02	16.02144
16.02288	16.02288
16.02	16.01856
16.02144	16.02144
16.02144	16.02288
16.02	16.01856
16.02288	16.02432
16.02144	16.01856
16.02	16.02288
16.02144	16.02288
16.02	16.01856
16.02144	16.02288
16.02144	16.02144
16.02	16.02
16.02144	16.02144
16.02	16.02
16.02144	16.02144
16.02144	16.02288
16.02	16.01856
16.02144	16.02288
16.02	16.02288
16.02144	16.01856
16.02288	16.02288
16.02	16.01856
16.02144	16.02288
16.02144	16.02144
16.02144	16.02
16.02144	16.02288
16.02	16.02144
16.02144	16.02
16.02144	16.02144
16.02	16.02
16.02144	16.02144
16.02	16.02288
16.02144	16.02
16.02144	16.02288
16.02	16.02288
16.02144	16.01856
16.02144	16.02288
16.02144	16.01856
16.02144	16.02288
16.02	16.02144
16.02144	16.02
16.02144	16.02288
16.02144	16.02144
16.02288	16.02
16.02	16.02144
16.02144	16.02288
16.02144	16.01856
24.81552	16.02288
16.02	16.02
16.02144	16.02288
16.02144	16.02144
16.02	16.01856
16.02144	16.02288
16.02288	16.02144
16.01856	16.02
16.02288	16.02144
16.02	16.02
16.02144	16.02288
16.02288	16.02144
16.01856	16.02
16.02288	16.02144
16.02144	16.02288
16.02	16.01856
16.02144	16.02288
16.02	16.02288
16.02144	16.02
16.02144	16.02144
16.02	16.02
16.02144	16.02288
16.02288	16.02144
16.01856	16.02
16.02288	16.02144
16.02	16.02288
16.02144	16.01856
16.02288	16.02144
16.01856	16.02
16.02288	16.02144
16.02144	16.02288
16.02	16.01856
16.02144	16.02288
16.01856	16.01856
16.02288	16.02288
16.02288	16.02144
16.02	16.02
16.02144	16.02288
16.02288	16.02144
16.01856	16.02
16.02288	16.02144
16.01856	16.02288
16.02288	16.01856
16.02288	16.02144
16.01856	16.02
16.02288	16.02144
16.02144	16.02288
16.02	16.01856
16.02144	16.02288
16.02	16.02144
16.02288	16.02
16.02288	16.02288
16.02	16.01856
16.02144	16.02288
16.02	16.02144
16.02144	16.02
16.02288	16.02144
16.01856	16.02288
16.02288	16.01856
16.02288	16.02288
16.01856	16.01856
16.02288	16.02288
16.01856	16.02288
16.02288	16.01856
16.02144	16.02288
16.01856	16.02144
16.02288	16.02
16.02144	16.02144
16.02	16.02288
16.02144	16.02
16.02	16.02144
16.02144	16.02
16.02288	16.02144
16.01856	16.02288
16.02288	16.02
16.01856	16.02144
16.02144	16.02288
16.02288	16.01856
16.01856	16.02288
16.02288	16.01856
16.02144	16.02288
16.02	16.02144
16.02144	16.02
16.02	16.02144
16.02288	16.02288
16.02144	16.02
16.02	16.02144
16.02144	16.02
16.02288	16.02144
16.01856	16.02288
16.02144	16.01856
16.02	16.02144
16.02288	16.02288
16.02288	16.02
16.01856	16.02288
16.02288	16.02144
16.02144	16.02
16.02	16.02144
16.02144	16.02
16.02	16.02144
16.02288	16.02288
16.02144	16.02
16.02	16.02144
16.02144	16.02288
16.02288	16.01856
16.01856	16.02288
16.02288	16.01856
16.02	16.02144
16.02288	16.02288
16.02288	16.02
16.01856	16.02288
16.02288	16.02144
16.01856	16.02
16.02288	16.02144
16.02144	16.02
16.02	16.02144
16.02144	16.02288
16.02144	16.02
16.02288	16.02144
16.01856	16.02288
16.02288	16.01856
16.01856	16.02288
16.02288	16.01856
16.02288	16.02288
16.01856	16.02144
16.02288	16.02
16.02288	16.02288
16.02	16.02144
16.01856	16.02
16.02288	16.02144
16.02144	16.02288
16.02	16.01856
16.02144	16.02144
16.02	16.02
16.02288	16.02144
16.02144	16.02288
16.02	16.01856
16.02144	16.02288
16.02288	16.02288
16.01856	16.01856
16.02144	16.02288
16.02288	16.02
16.01856	16.02288
16.02144	16.02144
16.02144	16.02
16.02288	16.02144
16.01856	16.02288
16.02288	16.01856
16.01856	16.02288
16.02288	16.02
16.02144	16.02144
16.01856	16.02288
16.02288	16.01856
16.01856	16.02288
16.02288	16.02144
16.02288	16.01856
16.01856	16.02288
16.02288	16.02
16.02144	16.02288
16.02	16.02144
16.02144	16.02
16.02	16.02144
16.02144	16.02288
16.02288	16.01856
16.02	16.02288
16.02288	16.02288
16.02144	16.01856
16.01856	16.02288
16.02288	16.01856
16.01856	16.02288
16.02288	16.02144
16.02144	16.01856
16.02	16.02288
16.02288	16.02288
16.01856	16.02
16.02288	16.02144
16.02144	16.02
16.02	16.02144
16.02144	16.02288
17.02368	16.01856
22.24512	16.02288
16.02144	16.02288
16.02144	16.01856
16.02144	16.02288
16.02144	16.01856
16.02144	16.02288
16.02	16.02144
16.02144	16.01856
24.81696	16.02288
17.0208	16.02288
22.24656	16.02
16.02144	16.02144
16.02144	16.02288
16.02144	16.01856
16.02144	16.02288
16.02144	16.01856
16.02144	16.02288
16.02144	16.02288
16.02	16.01856
16.02144	16.02288
16.02144	16.02144
16.02144	16.02
16.02144	16.02144
16.02	16.01856
16.02144	16.02288
16.02144	16.02144
16.02	16.02
16.02144	16.02144
16.02144	16.02288
16.02144	16.01856
16.02144	16.02288
16.02	16.02144
16.02288	16.02
16.02144	16.02288
16.02	16.01856
17.02512	16.02288
15.01776	16.02144
16.02144	16.02
16.02	16.02144
16.02144	16.02144
16.02144	16.02
16.02144	16.02144
16.02	16.02
16.02144	16.02144
16.02144	16.02288
16.02144	16.01856
16.02144	16.02288
16.02144	16.02144
16.02144	16.02
16.02	16.02288
16.02144	16.01856
16.02144	16.02288
16.02144	16.02144
16.02144	16.02
16.02144	16.02144
16.02144	16.02144
16.02144	16.02
16.02	16.02144
16.02144	16.02
16.02144	16.02144
16.02144	16.02288
16.02144	16.01856
16.02144	16.02288
16.02144	16.02144
16.02144	16.01856
16.02	16.02288
16.02288	16.01856
16.02144	16.02288
16.02144	16.02144
17.02368	16.02
15.01776	16.02288
16.02144	16.02144
24.81552	16.02
16.02144	16.02144
16.02288	16.02
16.01856	16.02144
16.02144	16.02288
16.02288	16.01856
16.01856	16.02288
16.02288	16.02288
16.01856	16.01856
16.02288	16.02288
16.02288	16.01856
16.01856	16.02288
16.02288	16.02144
16.02144	16.02
16.02	16.02288
16.02144	16.02144
16.02	16.02
16.02288	16.02144
16.02	16.02
16.02288	16.02144
16.02288	16.02288
16.02	16.01856
16.02144	16.02288
16.02	16.02288
16.02144	16.01856
16.02288	16.02288
16.02	16.01856
16.02144	16.02288
16.02288	16.02144
16.01856	16.01856
16.02288	16.02288
16.01856	16.02144
16.02288	16.02
16.02	16.02144
16.02288	16.02
16.02	16.02144
16.02288	16.02288
16.02	16.01856
16.02144	16.02288
16.02288	16.02288
16.01856	16.01856
16.02288	16.02288
16.02	16.01856
16.02144	16.02288
16.02144	16.02144
16.02144	16.01856
16.02	16.02288
16.02144	16.02144
16.02288	16.02
16.02	16.02144
16.02288	16.02
16.02288	16.02144
16.01856	16.02288
16.02288	16.01856
16.01856	16.02288
16.02288	16.02288
16.02144	16.01856
16.02	16.02288
16.02144	16.01856
16.02288	16.02288
16.02144	16.02288
16.01856	16.01856
16.02288	16.02288
16.02	16.02144
16.02288	16.02
16.02	16.02144
16.02144	16.02288
16.02288	16.01856
16.01856	16.02288
17.02512	16.01856
22.24512	16.02288
24.81552	16.02288
16.02288	16.01856
16.01856	16.02288
16.02144	16.02144
16.02288	16.02
16.01856	16.02288
16.02288	16.01856
16.02144	16.02288
16.02144	16.02144
16.02	16.02
16.02144	16.02144
16.02288	16.02288
16.01856	16.01856
16.02288	16.02288
16.02144	16.01856
16.01856	16.02288
16.02288	16.02288
16.02	16.01856
16.02288	16.02288
16.01856	16.02144
16.02288	16.02
16.01856	16.02288
16.02288	16.01856
16.02144	16.02288
16.02	16.02144
16.02288	16.02
16.02144	16.02144
16.02	16.02288
16.02144	16.01856
16.02	16.02288
16.02144	16.01856
16.02288	16.02144
16.02	16.02288
16.02144	16.01856
16.02288	16.02288
16.01856	16.02144
16.02288	16.02
16.02144	16.02288
16.01856	16.01856
16.02288	16.02288
16.02	16.02144
16.02288	16.02
16.02144	16.02144
16.02	16.02288
16.02144	16.01856
16.02288	16.02288
16.01856	16.02288
16.02288	16.01856
16.02	16.02288
16.02144	16.01856
16.02288	16.02288
16.01856	16.02144
16.02288	16.02
16.02288	16.02288
16.01856	16.02144
16.02288	16.02
16.01856	16.02144
16.02288	16.02
16.02144	16.02144
16.02	16.02288
16.02144	16.02
16.02	16.02288
16.02144	16.02144
16.02288	16.01856
16.02	16.02288
16.02144	16.01856
16.02288	16.02288
16.01856	16.02144
17.02368	16.02
22.24656	16.02288
16.02144	16.02144
16.02288	16.02
16.02	16.02144
16.02144	16.02432
16.02144	16.01856
16.02144	16.02288
16.02144	16.01856
16.02	16.02288
16.02144	16.02288
16.02144	16.01856
16.02144	16.02288
16.02144	16.01856
16.02144	16.02288
16.02144	16.02144
16.02144	16.02
16.02	16.02288
16.02144	16.02144
16.02144	16.02
16.02144	16.02144
24.81408	16.02432
16.02288	16.01856
16.02288	16.02288
16.01856	16.01856
16.02288	16.02288
16.02144	16.02144
16.02	16.02
16.02144	16.02288
16.02	16.02144
16.02288	16.02
16.01856	16.02144
16.02288	16.02
16.01856	16.02288
16.02288	16.02144
16.02144	16.02
17.0208	16.02144
31.04208	16.02288
16.02288	16.01856
16.02144	16.02288
16.02	16.02288
16.02144	16.01856
16.02288	16.02144
17.0208	16.01856
22.248	16.02288
16.02	16.02144
16.02	16.02
16.02288	16.02144
16.02	16.02
16.02288	16.02144
16.02	16.02288
16.02144	16.02
16.02144	16.02144
16.02	16.02288
16.02144	16.01856
16.02144	16.02288
16.02144	16.02
16.02144	16.02144
16.02	16.02288
16.02144	16.02
16.02144	16.02288
16.02144	16.02144
24.81408	16.02
16.02144	16.02144
16.02288	16.02
16.01856	16.02144
16.02288	16.02288
16.02	16.02
16.02144	16.02144
16.02288	16.02
17.02224	16.02144
16.02	16.02288
16.02288	16.01856
16.01856	16.02288
16.02288	16.02288
16.02144	16.01856
16.02	16.02288
16.02288	16.02288
16.01856	16.02
16.02288	16.02144
16.02144	16.02
16.02	16.02144
16.02144	16.02288
16.02288	16.01856
16.02	16.02144
16.02144	16.02
16.02	16.02144
16.02144	16.02288
16.02288	16.01856
16.01856	16.02288
16.02144	16.02288
16.02	16.01856
16.02144	16.02288
16.02288	16.01856
16.01856	16.02288
16.02288	16.02144
17.02368	16.02
22.24512	16.02144
16.02144	16.02288
16.02144	16.01856
16.02	16.02288
16.02144	16.02
16.02	16.02144
16.02144	16.02288
16.02144	16.01856
24.81552	16.02288
16.02144	16.02288
16.01856	16.01856
16.02288	16.02288
16.02144	16.01856
16.01856	16.02288
16.02288	16.02144
16.01856	16.02
16.02288	16.02144
16.02144	16.02288
16.02	16.02
16.02	16.02144
16.02432	16.02
16.01856	16.02144
16.02288	16.02288
16.02288	16.01856
16.01856	16.02288
16.02288	16.02
16.01856	16.02288
16.02288	16.02288
16.02144	16.01856
16.02	16.02288
16.02288	16.02144
16.02144	16.02
16.02	16.02144
16.02144	16.02
16.02	16.02288
17.02368	16.02144
22.24656	16.02
16.02144	16.02144
16.02144	16.02288
16.02144	16.01856
16.02144	16.02288
16.02144	16.02
16.02144	16.02144
16.02	16.02288
17.02368	16.01856
15.0192	16.02288
16.02	16.02144
16.02144	16.02
16.02144	16.02144
16.02144	16.02
16.02144	16.02144
16.02	16.02288
24.81552	16.02
16.01856	16.02144
16.02288	16.02
16.01856	16.02144
16.02288	16.02288
16.02288	16.02
16.02	16.02288
16.02288	16.02288
17.02368	16.01856
22.24656	16.02288
16.02144	16.01856
16.02144	16.02288
16.02	16.02144
16.02288	16.02
16.02	16.02288
16.02144	16.02144
16.02144	16.02
16.02	16.02144
16.02288	16.02
16.02	16.02144
16.02144	16.02288
16.02144	16.02
16.02	16.02144
16.02288	16.02
16.02	16.02144
16.02288	16.02288
16.02144	16.01856
16.02	16.02288
24.81408	16.02144
16.02288	16.02
16.01856	16.02144
16.02288	16.01856
16.02144	16.02288
16.02	16.02144
16.02144	16.02
16.02288	16.02144
16.02	16.02288
16.02144	16.01856
16.02	16.02144
16.02144	16.02
16.02288	16.02144
16.01856	16.02288
16.02288	16.01856
16.02	16.02288
16.02144	16.02144
16.02288	16.02
16.01856	16.02144
16.02288	16.01856
16.01856	16.02288
16.02144	16.02144
16.02288	16.02
16.02	16.02144
16.02288	16.02288
16.02144	16.01856
16.02	16.02144
16.02144	16.02
16.02	16.02144
16.02144	16.02288
16.02288	16.01856
16.02	16.02288
16.02144	16.02144
16.02	16.02
16.02144	16.02144
16.02288	16.02
16.02	16.02288
16.02144	16.02144
16.02288	16.02
16.01856	16.02144
16.02288	16.02288
16.01856	16.02
16.02288	16.02144
16.02288	16.02
16.02	16.02144
16.02144	16.02288
16.01856	16.01856
16.02288	16.02288
16.02144	16.02288
16.02	16.02
16.02144	16.02144
16.02288	16.02
16.02	16.02288
16.02144	16.02144
16.02	16.02
16.02144	16.02144
16.02288	16.02288
16.01856	16.02
16.02288	16.02144
16.02	16.02
16.02144	16.02144
16.02288	16.02288
16.01856	16.01856
17.02368	16.02288
22.248	16.02
16.02	16.02288
16.02144	16.02144
16.02144	16.01856
[truncated: 6,871 more rows]
