# Supplementary material for: Implementation of stimuli with millisecond timing accuracy in online experiments
Source: PLoS One. 2020 Jul 10;15(7):e0235249. doi: 10.1371/journal.pone.0235249 (PMC7351209; doi:10.1371/journal.pone.0235249)
Supplement: S1 File — (ZIP) [file pone.0235249.s001.zip › Supplemental files/data/Grating/grating realtime 60Hz G-sync.csv]

setInterval	CSS3	rAF	PTB
15.0897504	15.6897216	16.0356288	16.0364352
15.979296	15.8831424	16.0335744	16.0347648
15.0320928	16.7865504	16.0352832	16.034496
15.038064	15.7824192	16.0360128	16.0353312
16.0305408	15.68784	16.034496	16.0359648
15.0320064	15.88224	16.0329792	16.034496
15.0336096	16.7868096	16.0374624	16.0344096
16.0346496	15.784224	16.0375008	16.0353024
15.0333312	15.6866112	16.0327488	16.0351104
15.0328224	15.8828256	16.037088	16.03608
16.0337856	16.787712	16.0340352	16.0339776
15.0339552	15.7822656	16.0349376	16.034544
15.0331008	15.6881952	16.034448	16.0349088
16.035264	15.8757024	16.0341408	16.0361472
15.0330912	15.7930752	16.035696	16.0355232
15.0329856	16.7828928	16.0360416	16.0350912
16.034496	15.6886368	16.03536	16.034976
15.0330528	15.881664	16.0343232	16.034784
15.0331968	15.7843008	16.0358592	16.035744
16.0355712	16.7870688	16.0339008	16.0343904
15.0324192	15.6872064	16.036848	16.0355136
15.033456	15.8818656	16.0327296	16.0354272
15.0363648	16.7866368	16.0359168	16.0340544
16.030224	15.7836672	16.0382304	16.0354464
15.033696	15.688464	16.0305216	16.0345536
15.037056	15.8816928	16.0377888	16.0359936
16.030848	16.7882496	16.0356672	16.034064
15.0334656	15.7824384	16.034976	16.0354656
16.0352064	15.6880416	16.03536	16.0357056
15.0316992	15.881856	16.0344768	16.0351968
15.0338496	16.7883552	16.0326528	16.0344768
16.0357248	15.7822752	16.0383648	16.0352832
15.0313152	15.6884832	16.0327584	16.0348416
15.0343104	15.8371776	16.036896	16.035504
15.3693888	15.8286048	16.0340064	16.0356096
15.6976896	15.782448	16.0349088	16.0352832
15.0338592	15.6901152	16.0352064	16.0343904
15.0886656	16.8833952	16.0356672	16.035072
15.9785088	15.784032	16.0342656	16.0351872
15.0339648	15.7841664	16.0353024	16.0352448
15.0883488	15.6884448	16.0350912	16.0342464
15.9782304	16.8840096	16.0348992	16.0360128
15.033552	15.7831872	16.035744	16.0353984
15.0329376	15.783456	16.0351296	16.0347744
16.0346976	16.6920096	16.03464	16.0349568
15.0337056	15.8816928	16.033344	16.0351968
15.0329088	15.7826016	16.0371648	16.0343136
16.0349376	15.784272	16.0355424	16.0361472
15.0328416	16.6910016	16.0355424	16.0345536
15.0329952	15.881952	16.03392	16.034832
16.0353408	15.7835328	16.0356	16.0349664
15.0333408	15.7844544	16.0360224	16.0358208
15.0320256	16.6908672	16.0343136	16.0339392
16.0347648	15.8815968	16.0349472	16.0360032
15.0342624	15.7838976	16.0350432	16.0353024
15.032688	16.7867616	16.0338336	16.0347168
16.03416	15.6879264	16.0362432	16.0353984
15.0336096	15.8823168	16.0337376	16.0348416
15.0330048	15.7830912	16.0346208	16.0359168
16.0359936	16.7866944	16.0377504	16.0344192
15.0319008	15.6886176	16.032048	16.035456
15.0330336	15.8814336	16.0367328	16.0345728
16.0351392	15.7840512	16.0351776	16.0350528
15.0337056	16.78584	16.036464	16.034736
15.0322656	15.6888864	16.033584	16.0355808
15.0375072	15.8815488	16.0332672	16.0348416
16.0308	16.7877888	16.0359936	16.0356096
15.0323424	15.783024	16.036896	16.033536
15.0892704	15.6886656	16.0344384	16.0366752
15.9786336	15.8804832	16.0355232	16.0347936
15.0328992	15.7845888	16.0339392	16.0344864
15.0381024	16.7866272	16.0360032	16.0361568
16.0305216	15.6880032	16.0358016	16.0336704
15.0321408	15.8820192	16.0342944	16.035216
15.3706848	15.782736	16.0340832	16.0363008
15.698208	16.7870688	16.0366272	16.0357056
15.0324096	15.688608	16.0340832	16.033344
15.0897984	15.8818368	16.0341888	16.0358976
15.9791712	15.7824288	16.0360032	16.0353024
15.032496	15.784368	16.035168	16.0344864
15.0886944	15.6905472	16.0352064	16.0357728
15.9801792	16.8833856	16.035312	16.034352
15.0318048	15.78216	16.0348992	16.0353504
15.0382368	15.7840608	16.0358688	16.0352256
16.0296768	15.6902208	16.0329024	16.0342752
15.0336	16.8834816	16.0363296	16.0363776
15.0371136	15.7828224	16.0362144	16.0343808
16.0318752	15.785136	16.036272	16.0360128
15.031872	16.686672	16.031424	16.034928
15.0328128	15.8855616	16.0364832	16.0350144
16.0350144	15.7839648	16.0367232	16.0347936
15.0323136	15.7841184	16.0334208	16.0349856
15.0328608	16.6904064	16.0331232	16.0349376
16.0360992	15.8808576	16.0372224	16.0353792
15.0323232	15.7833504	16.0363296	16.0354848
15.033792	15.784944	16.0350816	16.0346688
16.034928	16.6901664	16.0341888	16.0350528
15.0324768	15.8835264	16.0349568	16.0355232
15.0327744	15.783648	16.0344768	16.0342464
16.0360704	16.7449056	16.0371648	16.0355808
15.0315648	15.7268544	16.034736	16.0356288
15.0338112	15.8842176	16.0340832	16.0346016
16.035504	15.782928	16.0352736	16.0354176
15.032208	16.7879904	16.034736	16.0351104
15.0339072	15.6868704	16.0365504	16.0345632
16.0347552	15.8822976	16.0331328	16.0349376
15.0319584	15.7842048	16.0358016	16.0350048
15.033648	16.7869536	16.0337472	16.0361952
16.0357536	15.6873504	16.0358784	16.0343808
15.0319776	15.8830368	16.0345824	16.0352736
15.0331296	15.7823424	16.0371744	16.0347936
15.0330048	16.7875008	16.0348128	16.0369152
16.0347744	15.6875232	16.0353984	16.033584
15.0331488	15.8820864	16.0346592	16.0355616
15.0370272	16.7884608	16.0341792	16.0349472
16.0308384	15.7811616	16.0354368	16.0345632
15.0339552	15.6887136	16.0365024	16.03512
15.3684096	15.8823264	16.0336032	16.035024
15.6984768	16.78824	16.0340256	16.0355904
15.032688	15.7812672	16.0382592	16.0346016
15.369744	15.6893664	16.0338144	16.0346784
15.6989664	15.8815008	16.0335072	16.0356576
15.0327936	15.7843776	16.0348416	16.0347936
15.0374784	15.7826208	16.0372704	16.0351776
16.030992	15.6905952	16.0342656	16.035936
15.0327072	16.8830112	16.0348704	16.0347936
15.037296	15.7821216	16.036032	16.034832
16.0298688	15.7854816	16.034832	16.0350816
15.0339936	15.6896352	16.0345824	16.0353024
15.0371904	16.8828864	16.0354464	16.0343232
16.0300608	15.7829088	16.0363392	16.0356192
15.0331968	15.7848	16.0339488	16.0344864
15.0321024	15.688464	16.033008	16.0348032
16.0361376	16.8837888	16.036992	16.0354848
15.0333888	15.7833792	16.033776	16.0367328
15.032064	15.7832352	16.0365216	16.0346496
16.0348128	16.6916832	16.0354944	16.0337184
15.0343488	15.8819616	16.0335552	16.0370592
15.0322176	15.7835712	16.0368	16.0343904
16.0344384	15.7845504	16.0344672	16.0351968
15.0339648	16.6910976	16.0353024	16.0349184
15.032304	15.8816256	16.0342464	16.035168
16.0350432	15.7825632	16.034784	16.0340928
15.0332064	15.78432	16.0355136	16.03608
15.0323904	16.6919232	16.0357152	16.0348224
16.0355808	15.8816256	16.0346112	16.0346688
15.0328896	15.7849152	16.0334112	16.0346688
15.0322464	16.7858496	16.0363008	16.035936
15.9346176	15.6873984	16.0353024	16.034832
15.134784	15.8815584	16.0362528	16.0354272
15.0321216	15.7843776	16.0332384	16.0350528
16.0349952	16.7858304	16.0364832	16.0339392
15.0329472	15.6890112	16.034064	16.0363968
15.0326592	15.8815584	16.0343712	16.0351776
15.0376608	15.7820832	16.0354464	16.0345824
16.0315776	16.7880384	16.03632	16.0352928
15.0320352	15.6882528	16.0350144	16.0363104
15.03816	15.8820576	16.0340928	16.0338816
16.0303584	16.7861472	16.034496	16.0346976
15.0320448	15.783744	16.0337664	16.0369824
15.3695232	15.688752	16.037952	16.033056
15.69936	15.8813088	16.0335552	16.0360032
15.0327744	15.7829856	16.037136	16.034448
15.0375744	15.7842528	16.0336224	16.0349568
16.0315296	15.6907104	16.0346304	16.0355712
15.0312768	15.8822688	16.0373184	16.0337376
15.0384288	16.7841888	16.0342464	16.037184
16.0306656	15.784896	16.0332672	16.0343232
15.0320736	15.6872352	16.0359936	16.0358016
15.089328	16.8848352	16.0330272	16.03416
15.9795552	15.7825632	16.0348416	16.0350624
15.0312384	15.78408	16.03752	16.0349952
15.0389664	15.6902496	16.0344672	16.0357824
16.030176	16.8824736	16.0352832	16.035312
15.0324384	15.7845888	16.0380672	16.034496
15.0339648	15.7825824	16.0316352	16.035696
16.0351104	15.690768	16.033968	16.034784
15.031776	16.8832128	16.0362528	16.0341696
15.0341472	15.7830816	16.0356384	16.036176
16.035216	15.783648	16.0359072	16.0349664
15.031584	16.6883232	16.0340928	16.035696
15.0336096	15.8853792	16.0340256	16.0343136
16.0347552	15.7839456	16.034064	16.0338432
15.033072	15.7827936	16.037856	16.0373088
15.0331968	16.6910688	16.0339104	16.0345152
16.0354368	15.8825856	16.0369248	16.0351296
15.0322944	15.7826688	16.0351488	16.0348128
15.032784	15.7836	16.0349088	16.0345056
16.035312	16.692288	16.0333344	16.0363296
15.032928	15.8811552	16.0363008	16.0344192
15.0331776	15.7840896	16.034496	16.0351776
15.9336672	16.78416	16.0349568	16.034496
15.133824	15.6902112	16.0368096	16.0356096
15.0335616	15.8822112	16.0329792	16.0349856
16.0341312	15.7838592	16.0361664	16.0351104
15.0332256	16.7862528	16.0359168	16.0349184
15.0333312	15.6884448	16.0339968	16.0356672
15.9338016	15.8815104	16.0351392	16.0348704
15.1343136	15.7836192	16.0320768	16.0354752
15.0325056	16.7868288	16.0380096	16.0350144
15.0325344	15.6891456	16.0344384	16.0345824
16.0355808	15.8808768	16.0349856	16.034976
15.0339168	15.7832544	16.035264	16.0356672
15.031728	16.7872608	16.0351296	16.0347072
16.0347648	15.6887712	16.0351392	16.034736
15.0341184	15.8811072	16.0351584	16.0359744
15.0363648	15.7847616	16.0348704	16.0343424
16.0308192	15.782112	16.0349184	16.0355136
15.0332928	15.6896352	16.0360128	16.0346688
15.369072	15.882624	16.034256	16.0358208
15.6989184	16.7855904	16.035312	16.0361568
15.0336192	15.7819488	16.0342464	16.0352544
15.036192	15.6896736	16.0355808	16.0341792
16.030368	16.1705952	16.0350048	16.0345632
15.0341664	16.4981664	16.0350144	16.0351584
15.032064	15.7831008	16.0357632	16.03512
16.0351104	15.689184	16.0364736	16.0345632
15.0338976	16.8782592	16.0357536	16.034736
15.0319008	15.7899072	16.031904	16.0360416
16.0354848	15.782448	16.0370784	16.035072
15.0334464	15.6899712	16.0332384	16.0346592
15.0313344	16.8837792	16.0363968	16.0356384
16.0356288	15.7841184	16.0366656	16.0344192
15.0344352	15.7817856	16.033584	16.0349568
15.0316416	16.602768	16.0346304	16.035888
16.0347456	15.9711072	16.035072	16.0350624
15.0336672	15.7823232	16.034592	16.0355136
15.0328608	15.7849248	16.0356288	16.0345536
16.0348128	16.6925184	16.0340064	16.0353024
15.0341184	15.8809824	16.037856	16.0352736
15.971088	15.7830816	16.0322112	16.0344096
15.09552	15.7833216	16.0349952	16.0348704
15.0338016	16.6919808	16.036464	16.035888
15.0321216	15.8818848	16.0344192	16.0359936
16.0356768	15.7832448	16.034832	16.0345344
15.0327072	15.7849152	16.0361664	16.0345344
15.0323808	16.6909728	16.033824	16.0348128
16.0350144	15.88104	16.0355616	16.0351776
15.0348096	15.782256	16.0351392	16.0351488
15.0313824	16.7894784	16.0339392	16.0349952
15.9339168	15.6862944	16.0372608	16.0350144
15.1349568	15.8831232	16.0331424	16.0359552
15.0327648	15.7835136	16.0350336	16.0345056
15.9334656	16.78512	16.0366272	16.0360128
15.135024	15.6902496	16.0353024	16.0344576
15.032448	15.881136	16.0345728	16.0348896
15.3684672	15.7829184	16.0360512	16.0351392
15.699312	16.787328	16.0344096	16.0341504
15.0333792	15.687936	16.0343328	16.0361664
15.0889056	15.8809728	16.0360512	16.0352832
15.9791712	15.7827264	16.0338624	16.0352256
15.0320352	15.784176	16.0341792	16.0345632
15.0375936	15.6910848	16.0374048	16.0356864
16.0312608	15.8814528	16.035216	16.0353984
15.0330048	16.784544	16.033968	16.0344
15.0891744	15.7845696	16.0357248	16.0351968
15.9794112	15.6888	16.0337184	16.0351776
15.0315936	15.8832	16.0344	16.0349376
15.0340512	16.78392	16.0369056	16.0347264
16.0354848	15.7848	16.0341216	16.0364928
15.031536	15.6885216	16.0352064	16.0341792
15.0383136	16.8839712	16.0366368	16.0351968
16.0306752	15.7846176	16.0327104	16.0348128
15.0323616	15.7836576	16.0362048	16.0350816
15.0377952	15.6880416	16.035408	16.0349376
16.0310496	16.8841632	16.033536	16.035024
15.0319968	15.7831584	16.0369152	16.0356096
15.0332736	15.7847904	16.0328832	16.035408
16.035456	15.6878688	16.0367904	16.0342848
15.0320256	16.8841632	16.034592	16.035072
15.034032	15.7852224	16.0340832	16.0355136
16.0346304	15.7824384	16.0350912	16.035696
15.0328608	16.6913088	16.0362144	16.034496
15.0319488	15.8821152	16.0351488	16.0351008
16.0356672	15.782256	16.036176	16.034592
15.0320832	15.7841088	16.0335936	16.0359552
15.0345504	16.6917408	16.0344384	16.0345632
16.0355904	15.8825952	16.0356768	16.0343904
15.03096	15.7818048	16.0373856	16.0356768
15.0342528	15.7848192	16.031568	16.0346496
15.3689184	16.6913568	16.036272	16.0357344
15.6982944	15.8817024	16.0356672	16.0352736
15.032736	15.7815552	16.0349184	16.0353024
15.3703104	16.7879808	16.0341984	16.0347456
15.698064	15.68928	16.0352448	16.0352064
15.0329376	15.8814912	16.0359936	16.0356576
15.9343392	15.7832736	16.034592	16.0341312
15.1335744	16.7855328	16.036608	16.0366176
15.0339264	15.6889056	16.0335936	16.0341312
15.0887136	15.88296	16.0353024	16.0350144
15.9780672	15.7831008	16.0345152	16.0352448
15.0345696	16.7843136	16.0349376	16.0349952
15.0364032	15.6905952	16.0374624	16.0343424
16.0300032	15.88056	16.0341312	16.036176
15.0340032	15.7842048	16.0350624	16.0350912
15.0877056	15.7840992	16.0347936	16.0349184
15.9792192	15.689232	16.0336704	16.035408
15.0337152	15.8825856	16.0357248	16.0353696
15.3691488	16.7857248	16.036608	16.0351008
15.6988608	15.78264	16.0325088	16.0333536
15.0332064	15.690144	16.0348512	16.0360416
15.0360672	15.8821248	16.0370208	16.0355808
16.031328	16.7835648	16.0345344	16.0341408
15.0337248	15.7846656	16.0351104	16.0353312
15.0321984	15.6892224	16.035072	16.0356384
16.0353024	16.8841152	16.0354656	16.0345152
15.0333888	15.7829664	16.0336416	16.0348224
15.0319488	15.7820256	16.0370496	16.0367616
15.933744	15.6910272	16.0323744	16.0343328
15.134832	16.8841536	16.0361856	16.0347744
15.0328128	15.7838016	16.0338432	16.0354656
15.9336192	15.7829184	16.0366752	16.0355232
15.1343232	15.6895008	16.0342368	16.034352
15.0330912	16.8852	16.0354464	16.0352544
16.0336896	15.7816704	16.0349088	16.0352832
15.0344256	15.7852608	16.0367712	16.0344864
15.0326112	16.6909248	16.0343232	16.03488
16.0346112	15.8812128	16.0359264	16.0360704
15.0341568	15.784032	16.034688	16.0344384
15.0320544	15.7829376	16.0335552	16.036416
16.0342368	16.6917888	16.0379136	16.0339008
15.033792	15.8819232	16.0336032	16.0355904
15.03264	15.7823232	16.0331424	16.0346112
15.9337152	15.7840416	16.0382784	16.0350144
15.1349472	16.6915104	16.0350816	16.035504
15.0328512	15.881808	16.0327392	16.035408
16.034928	15.7831872	16.0357632	16.0352736
15.0332736	15.785184	16.0344384	16.034736
15.03192	16.6918656	16.036896	16.0358976
15.3693408	15.8803488	16.0349952	16.0338816
15.6990144	15.7834176	16.034208	16.0361664
15.0325344	15.7837056	16.0354656	16.0343904
15.9345408	16.6918752	16.0335648	16.035888
15.1346688	15.8820384	16.037328	16.0348224
15.0320256	15.7814016	16.032288	16.0350144
15.037776	16.746048	16.0367712	16.0352928
16.0309152	15.7299552	16.0345152	16.0342176
15.0321408	15.8824512	16.0351968	16.0351008
15.089712	15.7821888	16.0362624	16.0352832
15.979392	16.7860704	16.0337376	16.0343904
15.0328608	15.6902112	16.03584	16.0361088
15.0891936	15.8821152	16.0346208	16.0348704
15.9787296	15.7835136	16.0341024	16.034304
15.0323808	16.7857632	16.0362432	16.0365984
15.0331104	15.6885408	16.035984	16.0336992
16.0356864	15.8820192	16.0345824	16.0350912
15.0320064	15.7824	16.034832	16.0354848
15.0330816	15.78384	16.0333632	16.0350624
16.0354464	15.69	16.03536	16.0349088
15.032784	15.8825184	16.0354176	16.03632
15.032448	16.7849472	16.0344576	16.034736
16.0361856	15.7835904	16.03488	16.0343424
15.032064	15.688752	16.0364352	16.0358976
15.033072	15.8823744	16.0331808	16.0345248
15.3689184	16.7850336	16.035168	16.0354752
15.6984096	15.7829952	16.0379424	16.0355232
15.0340032	15.6906048	16.0336512	16.0349088
16.0349472	16.1696256	16.0362528	16.0349664
15.032016	16.4972544	16.0340736	16.0337376
15.0333984	15.7838112	16.0365312	16.0370304
16.0356288	15.689472	16.033824	16.0343136
15.0324192	16.4077632	16.0351488	16.0349856
15.0331776	16.2591072	16.0353696	16.0344864
16.0360416	15.7836	16.0358016	16.0361184
15.0310368	15.6899904	16.0325472	16.035024
15.0342528	16.8840096	16.0345536	16.0348704
15.9338976	15.782208	16.0363008	16.034352
15.132912	15.7842624	16.0353312	16.0355328
15.0342336	16.602144	16.0358784	16.0352736
15.9340128	15.9719712	16.0350048	16.0357536
15.133008	15.7826208	16.0351008	16.0356672
15.0336576	15.7828032	16.0339488	16.0341984
16.0350432	16.6926432	16.0334208	16.0352736
15.0326304	15.8823744	16.0352256	16.0346208
15.0327648	15.7818144	16.0380192	16.0347072
15.0890304	15.784416	16.033008	16.0357728
15.9789408	16.6912896	16.03728	16.0344768
15.0335808	15.8826048	16.0342272	16.035072
15.3689472	15.7815936	16.0346688	16.0358592
15.698784	15.784032	16.0340544	16.03512
15.032784	16.692528	16.0351392	16.0351776
15.3692256	15.881712	16.0357248	16.0351488
15.698496	15.7822656	16.0323168	16.0353216
15.0341952	16.7862624	16.0370304	16.034688
15.0365568	15.6888288	16.0350144	16.0341984
16.0300992	15.8824608	16.0353312	16.0361184
15.033024	15.7838304	16.0343904	16.035072
15.0333312	15.7834752	16.0370208	16.034592
16.0356288	15.6891648	16.0357728	16.034448
15.033168	15.8829312	16.0343232	16.0355904
15.0311232	15.7796544	16.0346592	16.035168
16.0359072	16.7868192	16.0337088	16.03464
15.0332832	15.6906912	16.0340064	16.0362624
15.0325344	15.882336	16.0358496	16.0344768
16.0353888	16.7839392	16.0374624	16.035456
15.034272	15.7861152	16.0331232	16.0348992
15.0312288	15.6881376	16.0369536	16.0348224
15.3696096	15.8825664	16.0350528	16.0350048
15.69864	16.7833056	16.033056	16.0349664
15.0324288	15.7848192	16.0370304	16.0359552
15.3689472	15.689856	16.0343232	16.034352
15.699648	15.8817696	16.0350624	16.0356384
15.0330144	16.784352	16.034928	16.0353408
15.933792	15.784512	16.0338816	16.0347168
15.1341888	15.6900768	16.0370016	16.035024
15.032352	16.8836544	16.0347264	16.0346784
16.0357824	15.7819296	16.0362624	16.034736
15.0340032	15.7839072	16.0340736	16.03584
15.0311136	15.6914496	16.034496	16.034208
16.0356192	16.8829632	16.03488	16.0362528
15.0333024	15.7820544	16.0353504	16.0352352
15.0323232	15.783648	16.0360128	16.03488
16.0345632	15.6901824	16.0333632	16.0349472
15.0341472	16.8847872	16.0366656	16.0355904
15.0322464	15.7813632	16.0331232	16.034448
15.3692448	15.7846272	16.035024	16.0359264
15.6995136	16.692528	16.0357056	16.0347168
15.0321504	15.8816256	16.032768	16.0349376
15.0892896	15.781584	16.0346592	16.0350048
15.979056	15.78384	16.036416	16.0352544
15.0328032	16.693728	16.0358784	16.0349856
15.3687936	15.8809152	16.0354176	16.0357824
15.6995904	15.7808064	16.0346016	16.0350528
15.0319296	15.7861344	16.0348704	16.0339872
15.0897696	16.691712	16.0362048	16.0356672
15.9790272	15.8822112	16.034544	16.0360704
15.032688	15.7816704	16.0351584	16.0340448
15.0335136	16.7472384	16.0354656	16.0356288
16.03536	15.7294272	16.035456	16.0348512
15.0321984	15.8812512	16.0341504	16.0354752
15.032688	15.7817088	16.0341408	16.0348704
16.0350048	15.7843872	16.0344768	16.0347168
15.0331296	15.6905472	16.0363776	16.0355904
15.0342624	15.882288	16.0342944	16.0353984
16.0342848	15.7831104	16.0361376	16.0346592
15.0328896	16.7840832	16.0344096	16.0357632
15.0324768	15.6907776	16.0365024	16.0340928
16.035168	15.8813856	16.0350624	16.0355232
15.0332064	16.7857632	16.0350336	16.0356768
15.0328224	15.7827264	16.0353024	16.0336224
16.0364064	15.690288	16.0334688	16.0358016
15.031488	15.8821632	16.0367232	16.0354752
15.033072	16.7831136	16.0351776	16.034784
15.0885792	15.7844256	16.031712	16.0346112
15.978336	15.6907584	16.0389888	16.0354752
15.0342528	15.882432	16.0349952	16.0355616
15.0875232	16.7837376	16.0329792	16.03488
15.9792864	15.7829856	16.035792	16.0351776
15.033648	15.690672	16.0359936	16.0352064
16.0361088	16.8845856	16.0350528	16.0341504
15.0319104	15.7819008	16.0331808	16.0353888
15.0334368	15.7843968	16.0360224	16.0354368
16.0349088	15.6904992	16.0325856	16.0352256
15.0320736	16.8837024	16.0382784	16.0339008
15.0334656	15.7807488	16.0354752	16.0364064
15.369696	15.7846176	16.0331808	16.0351104
15.6978912	15.6901152	16.0354656	16.0338144
15.0339072	16.8842688	16.0359552	16.0362432
15.93384	15.7824	16.035504	16.0346688
15.1340448	15.7839648	16.034448	16.035072
15.033312	16.6921248	16.034592	16.0352256
15.9337344	15.881856	16.0341312	16.0352928
15.1328736	15.7805184	16.0363392	16.0355616
15.0341568	15.785328	16.0326528	16.0343328
15.3686784	16.5817824	16.0386336	16.0362432
15.6985152	15.5126976	16.0330176	16.0340256
15.0340224	16.2629376	16.0355904	16.0353984
15.0880128	15.7835136	16.0336704	16.034496
15.9788928	16.6920384	16.0364064	16.0359744
15.0336576	15.8819712	16.0341792	16.035456
15.0361536	15.782208	16.0348416	16.0347168
16.0308096	15.784656	16.0356864	16.0350624
15.034608	16.692096	16.0350048	16.0351488
15.0362688	15.8814144	16.0362144	16.0346784
16.030176	15.7807104	16.0335072	16.0349184
15.0328896	15.7859136	16.0356384	16.036464
15.0330336	15.689232	16.034304	16.0329792
16.035744	15.8834208	16.037424	16.0358016
15.0334656	15.781488	16.0343424	16.0351872
15.0319296	16.7855424	16.0340352	16.034688
16.0349184	15.6901344	16.0353888	16.0360512
15.0342432	15.8824128	16.0344192	16.0349472
15.0319584	16.7815008	16.0349376	16.0354464
16.0344576	15.786912	16.0374336	16.0347072
15.0342048	15.6896544	16.0325856	16.0354464
15.0321312	15.8817888	16.0357248	16.0344192
15.3682368	16.7842464	16.0359744	16.0347936
15.7011936	15.7839264	16.0324416	16.0361088
15.0316704	15.6901152	16.0372992	16.0348704
15.3686688	15.8836704	16.0330368	16.0344672
15.6996384	16.781232	16.0348512	16.0351488
15.0323328	15.7854816	16.0389696	16.0356576
15.3687936	15.689136	16.0335936	16.0351296
15.699456	16.8788736	16.0335936	16.0344864
15.0328896	15.7881216	16.035648	16.03512
15.9337248	15.78432	16.0348992	16.0351968
15.1348224	15.6900768	16.0348512	16.0353504
15.032064	16.8843168	16.0352736	16.0344384
15.0903552	15.7807968	16.034352	16.0355712
15.979344	15.7843968	16.0368096	16.0350144
15.0319872	15.6912672	16.03368	16.0340448
15.3683328	16.8837312	16.0358976	16.0370208
15.6992064	15.7819392	16.0332384	16.0344288
15.0329568	15.7846944	16.037952	16.0348512
15.3689088	16.6875552	16.036848	16.0352448
15.6998112	15.8850144	16.0321728	16.0341408
15.0326016	15.7817568	16.0359264	16.0368192
15.0887328	15.785472	16.0352544	16.0346976
15.97944	16.6925376	16.0336608	16.034016
15.0320832	15.8819424	16.0334304	16.034832
15.0897984	15.7805856	16.0369824	16.0354464
15.9792288	15.7843968	16.0357248	16.0361472
15.0323808	16.6934688	16.0355616	16.0345152
15.0369216	15.8811936	16.0352736	16.035168
16.031904	15.78144	16.0319616	16.0353312
15.0311424	15.7846752	16.0369632	16.0354176
15.0341088	16.6930656	16.0347552	16.0352352
16.0344768	15.8817408	16.0346688	16.0349856
15.032832	15.7811136	16.035696	16.0340544
15.0335424	15.7852704	16.0361376	16.0360512
16.0346688	15.68976	16.0359648	16.035264
15.0335136	15.8825568	16.0326432	16.03464
15.033456	15.7807392	16.0350528	16.035696
16.0340448	16.7863392	16.0363488	16.0346592
15.0326208	15.690336	16.0350144	16.0356384
15.0333408	15.8821728	16.0364736	16.03416
16.0357248	15.7821888	16.0336128	16.0357056
15.0317568	16.784736	16.0337088	16.0353504
15.0339744	15.6909696	16.0353024	16.03488
16.0359168	15.883104	16.0362144	16.034304
15.0310272	16.783344	16.0347264	16.0356288
15.0346176	15.78336	16.0343616	16.0352064
16.0349376	15.6906912	16.0343136	16.0348224
15.0322848	15.8820096	16.0361856	16.0354848
15.0323616	16.785264	16.0337472	16.0346208
15.934704	15.7823616	16.0354752	16.035648
15.134064	15.6899616	16.0365504	16.0349856
15.0321888	16.1610432	16.035216	16.0344
16.035984	16.5037728	16.0345056	16.0352352
15.0329184	15.7854528	16.0321728	16.0343712
15.0332736	15.6914304	16.0364448	16.036944
15.3676032	16.8845856	16.0352736	16.0345728
15.6991968	15.78	16.0341504	16.0350432
15.0336576	15.7859904	16.0367808	16.0348416
15.9333696	15.689136	16.036848	16.0353888
15.134304	16.884144	16.0330944	16.0352256
15.0334368	15.7817952	16.0341408	16.0349664
15.9331296	15.7848	16.0372704	16.0347744
15.1339488	15.6895584	16.0341984	16.0347072
15.0338304	16.8847584	16.0344864	16.0360512
15.3683712	15.7824096	16.0358592	16.0357728
15.6983808	15.7829568	16.034496	16.034016
15.0340224	15.690144	16.034208	16.034352
15.036432	16.2542496	16.0355328	16.0362816
16.031232	16.4116032	16.0341504	16.0348896
15.0333024	15.7843872	16.0354944	16.0345152
15.03624	15.6908544	16.0356768	16.0365792
16.0316448	16.8839808	16.0354464	16.0343616
15.0330816	15.7816992	16.0354656	16.0351392
15.0321792	15.7836096	16.0338624	16.0344
16.0348512	16.6935936	16.032528	16.0353408
15.0337248	15.879936	16.0378944	16.035408
15.0324192	15.783456	16.0346016	16.0350528
16.0357056	15.7843584	16.0354368	16.0353984
15.0331392	16.6917696	16.034352	16.035024
15.0320832	15.8819136	16.0361664	16.0357728
15.0895296	15.7804608	16.0352256	16.0342464
15.9789696	15.7863456	16.0349664	16.035216
15.031872	16.6917888	16.0348704	16.0351104
15.3696864	15.8822688	16.0351392	16.0346112
15.6997344	15.7814304	16.0347264	16.034928
15.031728	15.4570752	16.0348512	16.0364544
16.0354272	16.0188096	16.0354368	16.0340448
15.0332832	15.8815008	16.0366848	16.03512
15.032208	15.7800096	16.0339776	16.0347936
16.0352256	16.787376	16.03368	16.0352064
15.03456	15.689808	16.0325184	16.0351776
15.0311904	15.8819808	16.0389984	16.0355424
16.035552	15.7812384	16.0332672	16.0340064
15.03312	16.7870688	16.0347552	16.036416
15.033072	15.6895392	16.0364928	16.0339776
15.9332448	15.8824224	16.034304	16.0357152
15.134688	16.7846976	16.0365024	16.0356864
15.032736	15.7837536	16.034736	16.0344768
15.9336192	15.6902208	16.0355904	16.03512
15.1347072	15.881904	16.0330272	16.0355136
15.0324384	16.7844864	16.0351296	16.0343712
15.3685344	15.7828128	16.0359264	16.0347648
15.7001184	15.691584	16.0357344	16.0364064
15.032496	15.8823648	16.03464	16.0342656
15.0382464	16.7822112	16.0366464	16.0347744
16.030032	15.784896	16.0346304	16.0350144
15.0317856	15.6903648	16.0342368	16.0353408
15.3696672	16.8832224	16.0356096	16.0354656
15.6993216	15.7822368	16.033776	16.0347072
15.0324672	15.7838688	16.0335168	16.035888
15.0895776	15.6907296	16.0388448	16.0348992
15.9787296	16.8837504	16.03272	16.035696
15.0326784	15.7814112	16.03536	16.0348896
15.0334272	15.785664	16.0346784	16.0343616
16.0351104	15.6894624	16.0349376	16.0348224
15.0328896	16.8835872	16.0361088	16.0352544
15.0329568	15.7821504	16.0327392	16.0356096
16.0350048	15.7839744	16.0344384	16.0342752
15.0328032	16.6927008	16.0392864	16.0348128
15.0331584	15.88224	16.0311264	16.0369632
16.0354944	15.780336	16.0368096	16.0340256
15.0327648	15.7862112	16.032576	16.0355712
15.0323712	16.691904	16.036176	16.034928
16.035888	15.8831136	16.0366848	16.0351584
15.0319872	15.781104	16.0358784	16.0343136
15.0334464	15.7843392	16.03464	16.035792
15.0879264	15.6903552	16.0360224	16.035504
15.9790464	15.8814624	16.0340448	16.0346016
15.0336288	15.7815168	16.0327488	16.0357728
15.93408	16.7858208	16.0359648	16.034256
15.1342752	15.6907584	16.0348704	16.0352736
15.0322176	15.8818272	16.0358304	16.0345728
16.0356768	15.7801344	16.0347744	16.0365312
15.0321216	16.7874912	16.0362336	16.034496
15.0340224	15.6912192	16.0329888	16.0353792
15.9330912	15.8822688	16.0350048	16.0351776
15.134544	15.781536	16.035408	16.0354944
15.0330336	16.786176	16.036416	16.034736
16.0353792	15.689952	16.0337184	16.035696
15.0328224	15.8823456	16.0344	16.0358016
15.0322464	16.7822112	16.0367712	16.0320288
16.0352352	15.7854912	16.0368768	16.036272
15.0323808	15.6903456	16.0336512	16.0348608
15.0347616	15.8828544	16.0341504	16.0357056
15.0881856	16.7817312	16.035408	16.0355328
15.9784128	15.7871136	16.0340352	16.0344096
15.0328512	15.6894144	16.0342272	16.0354944
15.369696	15.8812992	16.0377984	16.0344864
15.6985536	16.7819904	16.0329696	16.0348992
15.03384	15.786816	16.0364928	16.0354464
15.0361056	15.689328	16.0327296	16.0348896
16.0309152	16.8773952	16.034736	16.035072
15.0336	15.7880736	16.0368	16.0351584
15.0365472	15.7838496	16.0350048	16.0349856
16.0304544	15.691728	16.0355712	16.0352832
15.0346272	16.8827808	16.0373472	16.0356288
15.0864576	15.7812096	16.0311648	16.0346112
15.9807168	15.7865472	16.037904	16.0347072
15.0331872	15.6892224	16.0335072	16.036464
15.0318624	16.8845376	16.036944	16.0348704
16.0349568	15.7803552	16.0337184	16.0350048
15.0333312	15.7861824	16.0340064	16.0356096
15.0336384	16.6866912	16.0371072	16.034784
16.0340544	15.8865792	16.0332672	16.0344768
15.0338208	15.7819584	16.0371168	16.0348416
15.0316704	15.784128	16.0332096	16.0350432
16.0354848	16.6923456	16.0346112	16.0348608
15.0339456	15.8812896	16.0349856	16.0357344
15.031824	15.78216	16.036128	16.0361856
16.0348992	15.7844256	16.0351776	16.0338816
15.0335904	15.6899328	16.0333632	16.0350912
15.0323328	15.8830656	16.035888	16.0354944
15.0896064	15.7808448	16.0347456	16.0352544
15.9794592	16.7454528	16.0370016	16.03536
15.0320448	15.7313568	16.0351104	16.0347264
15.0381216	15.8818848	16.0339296	16.0342752
16.0300128	15.7807584	16.036368	16.03584
15.0325152	16.78728	16.0345536	16.0362336
16.0356096	15.6902688	16.032528	16.0335168
15.0331392	15.8830368	16.0369728	16.03488
15.0321984	15.7796928	16.0361952	16.0354752
15.9343968	16.7877024	16.0327104	16.0351776
15.1344672	15.6902784	16.034736	16.0346016
15.0333024	15.8816928	16.035792	16.0351584
15.3681696	15.7828032	16.0339296	16.0356384
15.6986304	16.785072	16.0357536	16.0349184
15.0334464	15.6910368	16.0390656	16.0357632
15.3693024	15.8810016	16.0307712	16.033728
15.6993312	16.7576064	16.0372608	16.0359072
15.0323712	15.8107584	16.035216	16.0348896
15.9337728	15.6905376	16.0349088	16.0347072
15.1346976	15.8822016	16.0334784	16.0352256
15.0324864	16.782816	16.0339584	16.035936
15.0893376	15.784416	16.0368384	16.0348704
15.9789888	15.6904896	16.0335744	16.035264
15.0326304	16.1660544	16.0332288	16.0343904
15.0379968	16.5009888	16.0367616	16.0346208
16.0308096	15.7841088	16.036464	16.0356096
15.0324672	15.6899232	16.0345728	16.03608
15.032736	16.8836352	16.0340832	16.0339488
16.0346304	15.7812672	16.0349376	16.0349856
15.033072	15.7841184	16.035696	16.0361088
15.0330912	15.6908736	16.0361184	16.0351392
16.0349952	16.883712	16.0323744	16.0356192
15.03288	15.7842912	16.0390944	16.0343904
15.0331968	15.7824	16.0317408	16.0342272
16.0355712	15.6899712	16.0357248	16.0363104
15.0324864	16.8859104	16.0345536	16.0349856
15.0323904	15.7808544	16.0357344	16.0349664
16.0357344	15.7830912	16.0369344	16.0354752
15.0326688	16.000992	16.0340832	16.0343808
15.0323232	16.5730944	16.0354944	16.0359168
16.0359264	15.7815744	16.0330848	16.0349664
15.0324288	15.7851264	16.0366464	16.0350912
15.032928	15.6901536	16.034544	16.034784
16.0357152	15.8823072	16.0337952	16.0356768
15.0320736	15.7840128	16.0350048	16.034016
15.0331968	15.7821312	16.0367616	16.0360512
15.0372384	16.6911264	16.0361376	16.0349376
16.03032	15.8824416	16.033536	16.03416
15.0337536	15.78168	16.0352448	16.0352064
15.0879936	16.7863968	16.0353216	16.0352352
15.9789792	15.6902016	16.035168	16.035024
15.0337056	15.8827392	16.0351872	16.0350624
15.3686976	15.7807392	16.0327584	16.0357536
15.6991296	16.787952	16.0377024	16.0352832
15.0332736	15.689136	16.033008	16.0351776
16.0352736	15.8813952	16.0375392	16.0348128
15.0321216	15.7829472	16.033872	16.0355136
15.0333696	16.7870496	16.0358016	16.0344768
15.933504	15.6887904	16.0313856	16.0349184
15.1338144	15.8820864	16.0376064	16.0353408
15.0337728	16.7843712	16.0340352	16.0352064
15.088944	15.783792	16.0366464	16.0350528
15.978192	15.690192	16.033632	16.0353024
15.0338496	15.8820768	16.0359072	16.034016
15.0367488	16.7829504	16.0331904	16.036464
16.0302912	15.7851264	16.039344	16.0353504
15.0337152	15.6899328	16.0336896	16.03344
15.0317568	15.8829792	16.0328448	16.0360032
16.0355328	16.7833344	16.0366464	16.035696
15.0339552	15.7845696	16.0341408	16.034448
15.0366912	15.6898464	16.036032	16.0351584
16.0309632	16.8835488	16.032864	16.0353888
15.0330624	15.7824576	16.0351584	16.0348416
15.0317088	15.7844256	16.0362912	16.035696
16.035312	15.6890208	16.0343808	16.0344576
15.03408	16.883712	16.0363392	16.035264
15.032304	15.7812	16.0335744	16.0348512
16.0345344	15.786048	16.036272	16.0363584
15.0338016	15.6893184	16.0332	16.0350624
15.0316896	16.8851808	16.0360224	16.0333248
16.0351296	15.7809408	16.0370112	16.0351872
15.0338304	15.7846368	16.0314144	16.0362528
15.032064	15.0117216	16.0368576	16.0340256
16.0359072	16.5602304	16.0363872	16.03584
15.0326784	15.7817568	16.033248	16.0346592
15.0322656	15.78384	16.0362816	16.0354944
16.034832	16.6926816	16.0341312	16.0352544
15.0343872	15.88248	16.0364448	16.03488
15.03216	15.7818048	16.0342944	16.0361856
16.0350624	15.7842144	16.0350336	16.0343712
15.0338208	16.6917888	16.0345632	16.0354752
15.031872	15.8824992	16.0334016	16.0342656
15.9340128	15.780672	16.0372704	16.0358208
15.1339872	16.7866368	16.0349376	16.0345344
15.0327936	15.6912864	16.034448	16.0351104
15.3696	15.8817216	16.0336224	16.0351968
15.69984	15.7817568	16.0364256	16.035072
15.0319968	16.7858976	16.0367328	16.0354368
15.3685344	15.6900096	16.033488	16.0340256
15.6996	15.8826912	16.03416	16.0358976
15.032928	15.7814592	16.0343904	16.03416
15.089328	16.786368	16.0348608	16.0360992
15.979536	15.6904512	16.0371936	16.0351968
15.0324768	15.882096	16.0332192	16.0352832
15.3679872	16.7825568	16.0389024	16.034592
15.7000512	15.7849248	16.0329408	16.03536
15.0319968	15.6911232	16.0341696	16.0348608
15.0888	15.8817312	16.0350048	16.0345344
15.9808128	16.7824512	16.035504	16.0354944
15.0310272	15.7860096	16.0331136	16.0352544
15.033264	15.6893472	16.0384032	16.0341984
16.0352352	15.8821344	16.0332288	16.0348608
15.0322656	16.7828256	16.0352736	16.0363968
15.033888	15.7854144	16.033488	16.0348032
16.0351296	15.6901824	16.0372608	16.03488
15.0318912	16.8846144	16.0355808	16.036848
15.0339648	15.7804128	16.0351392	16.0329024
16.0351008	15.785088	16.0340736	16.0357152
15.031968	15.690144	16.037232	16.0358304
15.0382368	15.881904	16.0339872	16.0343424
16.0306752	16.7827872	16.033728	16.0358592
15.0325152	15.7859328	16.0363968	16.0346976
15.0330144	15.6901824	16.0319136	16.0355712
16.03512	16.8767232	16.0342464	16.0341504
15.0326112	15.7884384	16.0384992	16.035168
15.033264	15.7841472	16.0330272	16.0345056
16.0355232	15.6909024	16.0369056	16.0361376
15.0325344	16.8838656	16.0347936	16.0352256
15.034128	15.7798752	16.0332768	16.0348032
16.0342464	15.7865184	16.0344192	16.034496
15.0324192	15.6896256	16.0379136	16.0357344
15.0336672	16.8847296	16.0359072	16.0353312
16.03488	15.7806336	16.0339392	16.0349664
15.032304	15.78432	16.035024	16.0351488
15.0334944	15.6912288	16.033728	16.034592
15.933648	15.8824128	16.0379808	16.0351872
15.1339872	16.7830464	16.0311456	16.0346784
15.0338784	15.7841856	16.0369056	16.0355424
16.0339296	15.6911712	16.0346112	16.0350048
15.0329856	15.8818464	16.0348032	16.035072
15.0335808	15.7828512	16.037184	16.0364064
16.0351872	15.7839936	16.0332672	16.0348704
15.0327648	16.691088	16.0341408	16.0348992
15.0333984	15.8822592	16.0377216	16.0350336
15.0876768	15.7821504	16.0332	16.0342176
15.9785472	16.7450208	16.0364736	16.0351584
15.0344448	15.7313088	16.0338144	16.0361568
15.0884448	15.881136	16.0337856	16.0353408
15.9780384	15.7825632	16.037856	16.0337952
15.0345216	16.7860704	16.0315584	16.036272
15.036	15.6903264	16.0363392	16.0341504
16.0314048	15.8814816	16.0350048	16.035888
15.0330144	15.7825248	16.0358496	16.0351008
15.0326112	16.7857536	16.03464	16.0339104
16.0347744	15.6901632	16.035168	16.034784
15.0335904	15.8831712	16.0341216	16.035408
15.0325056	15.780624	16.0345728	16.0353984
16.0347168	16.7869536	16.0375104	16.034688
15.0338016	15.6903936	16.0349664	16.0362336
15.0321888	15.8812608	16.03488	16.0350528
16.0347936	16.023456	16.0342464	16.0348128
15.033552	16.5449472	16.0344576	16.035216
15.0325632	15.6902304	16.0340256	16.0341888
16.0349664	15.8819424	16.0365504	16.0357824
15.0337248	16.7849376	16.0334592	16.035312
15.032784	15.7831488	16.0397568	16.0347264
16.0342368	15.6905376	16.0311744	16.0351392
15.0340032	16.165632	16.0362048	16.0350816
15.0318432	16.4993472	16.0339776	16.0351872
16.0351488	15.784176	16.0364736	16.0350432
15.0345024	15.6909984	16.0350624	16.035168
15.0315168	16.884144	16.0337472	16.0358592
16.035168	15.782688	16.0350432	16.0346496
15.0334848	15.7832064	16.0351968	16.034832
15.0319296	15.6907488	16.0352064	16.0346592
15.9341856	16.8835008	16.0347936	16.0351872
15.134352	15.7807776	16.0320384	16.0360032
15.032832	15.784608	16.0411968	16.0350432
15.9339936	15.6909504	16.0316736	16.0349952
15.1345824	16.884288	16.0359552	16.0350336
15.0318528	15.7806432	16.0351008	16.0344576
15.3696672	15.7856544	16.035168	16.0351392
15.699744	15.6895968	16.0352544	16.0359648
15.031968	15.88248	16.0343136	16.0347552
15.3693024	15.7815552	16.0342848	16.035936
15.6990144	15.7855392	16.0356576	16.034064
15.0326784	16.6909824	16.0368384	16.03488
15.3684576	15.8826624	16.0338144	16.035696
15.6997344	15.783744	16.0354272	16.0352736
15.0327456	15.7824384	16.0351296	16.0340832
15.3683616	16.691616	16.0327872	16.0348992
15.699744	15.8820672	16.036608	16.0352064
15.0325728	15.7829376	16.0366176	16.0347744
15.0335232	16.7856096	16.0321248	16.0362048
16.0347072	15.689856	16.036224	16.0355616
15.033792	15.8816352	16.0350624	16.0346016
15.0325824	15.78408	16.0338528	16.0347936
16.035456	16.7838912	16.035168	16.0357344
15.0318528	15.6901344	16.0341024	16.0348704
15.0330144	15.8824224	16.0364352	16.0352448
15.9345024	15.78192	16.035504	16.0346016
15.1338432	16.7862144	16.0358304	16.0354848
15.033024	15.6899616	16.03512	16.0354368
15.9336864	15.8825952	16.0336128	16.0342368
15.1341408	16.0225824	16.0355232	16.0356384
15.0327168	16.5451488	16.0377696	16.0351008
16.035552	15.6897696	16.0318272	16.0350432
15.0322272	15.8835744	16.0350432	16.0352832
15.033216	16.7829696	16.0365216	16.0345152
16.035792	15.7847328	16.0344384	16.0349952
15.0321216	15.689952	16.0362816	16.03536
15.0334944	15.8820096	16.0338144	16.035888
16.0353312	16.7828064	16.0349568	16.0335072
15.0326016	15.7851264	16.034352	16.0363296
15.0326112	15.6899904	16.0347072	16.0354848
16.0351776	16.8841728	16.0359072	16.03464
15.0320352	15.78144	16.0349568	16.0344768
15.033888	15.7848576	16.0354944	16.0361472
15.9341376	15.6906432	16.0333728	16.0344
15.1329984	16.8843552	16.0362624	16.035552
15.0328224	15.7821216	16.0358784	16.034352
15.934656	15.7831296	16.0346688	16.0352736
15.134112	15.690144	16.0357248	16.0350912
15.0332544	15.882768	16.0364928	16.0355904
16.0349472	15.7809504	16.0335168	16.0356576
15.0325536	15.7851168	16.0361376	16.0340928
15.0332736	16.69152	16.0350912	16.0345248
15.3689472	15.8823936	16.0327968	16.0357344
15.6985248	15.7836	16.035264	16.0350144
15.0329664	15.7829376	16.0359456	16.0350336
15.934656	16.6913376	16.0330176	16.0351872
15.1329216	15.8829312	16.0356	16.0341792
15.033312	15.781488	16.0334208	16.0355136
15.03624	15.7841568	16.0381536	16.0348416
16.0315392	16.6932384	16.0327776	16.0368384
15.032928	15.8814432	16.0363872	16.0337664
15.0890016	15.7820736	16.0348224	16.0349472
15.9792096	16.785552	16.0356	16.0355232
15.03384	15.6896928	16.0329984	16.0351968
15.0362016	15.882624	16.036464	16.035024
16.0306272	15.7809024	16.0359936	16.0352448
15.0330912	16.7868192	16.0365504	16.035456
15.0368928	15.6906048	16.0323264	16.0345152
16.0309632	15.8816736	16.0357248	16.035552
15.0328608	15.7827072	16.036224	16.0337952
15.0328992	16.7854368	16.0347168	16.036368
15.9342528	15.6903552	16.0344672	16.0344576
15.1343424	15.8821248	16.036272	16.0350432
15.0325152	16.78224	16.0335072	16.0362528
15.9340512	15.7852608	16.0354656	16.0351488
15.1345536	15.690768	16.035216	16.0341696
15.0322848	15.881664	16.0356192	16.035024
16.0354464	16.782576	16.032768	16.034592
15.0336576	15.7853376	16.0371648	16.035936
15.0317856	15.6905856	16.0353888	16.0354752
16.0351008	15.8823936	16.0324416	16.0342176
15.0334464	16.7837952	16.0356384	16.0359552
15.032688	15.784128	16.035696	16.0350432
16.034784	15.69024	16.0360032	16.0351968
15.033936	16.883856	16.0344384	16.0349664
15.0316416	15.7818144	16.0358304	16.0345248
16.035744	15.784032	16.0359648	16.035456
15.0331872	15.6900672	16.0330368	16.035216
15.032016	16.8839808	16.033632	16.0351872
16.0355616	15.7801728	16.0364928	16.034544
15.0333888	15.787104	16.0346976	16.0355808
15.0311424	15.689376	16.03536	16.0349184
15.9354048	15.8822496	16.0346688	16.0348032
15.1335648	15.7836192	16.0345344	16.035552
15.0323904	15.7821792	16.0366752	16.0354656
15.369984	16.6891968	16.0318848	16.0350144
15.6991008	15.886608	16.0373088	16.0356192
15.0321312	15.7814304	16.0372416	16.0332192
15.0895776	15.7835616	16.034544	16.0362624
15.9786336	16.6917792	16.0357152	16.0345152
15.0326112	15.8828736	16.0320096	16.0356864
15.0896736	15.7833888	16.0364448	16.034592
15.97896	15.7829856	16.034544	16.0356768
15.0326976	16.6919808	16.0357056	16.0345344
15.0374592	15.8829984	16.0373568	16.0351968
16.0310016	15.7829088	16.0315488	16.0354176
15.0331776	16.7829888	16.0378464	16.0352928
15.0364032	15.691008	16.032048	16.0350336
16.031856	15.8821824	16.0359168	16.034592
15.0319968	15.7830336	16.0362912	16.0352448
15.0337824	16.785168	16.036224	16.0348128
16.0348896	15.6900384	16.0334208	16.0345632
15.0326016	15.8826048	16.0337472	16.0359072
15.0334752	15.7832544	16.0350048	16.0350528
16.0342944	16.7847456	16.0372704	16.035744
15.0328512	15.6902592	16.0344864	16.0344
15.0329952	15.8825088	16.0353024	16.0350336
15.3689376	16.7545824	16.03512	16.0354368
15.6990144	15.8133024	16.0332	16.0358304
15.0326016	15.689616	16.0372704	16.0349088
16.0362912	15.8823456	16.0339872	16.0344192
15.031776	16.7826336	16.0351008	16.0348512
15.0324	15.7855008	16.03368	16.0354368
16.0356672	15.6890976	16.0379616	16.0355424
15.0332256	15.8836224	16.0306752	16.0344384
15.03288	16.7832288	16.036704	16.03632
16.0355616	15.7851744	16.0343328	16.0347072
15.031824	15.6896448	16.0366656	16.0338144
15.0329952	16.876128	16.032672	16.0357056
15.9345984	15.7880736	16.0361088	16.034976
15.1329792	15.7851936	16.0370592	16.0361856
15.0338784	15.6897888	16.0339008	16.0338624
15.368208	15.8887296	16.0345248	16.0354176
15.698976	15.7766688	16.0365984	16.0352544
15.0337824	16.7849952	16.0328448	16.0353504
15.3692736	15.6902688	16.0352448	16.0351968
15.6981984	15.8832864	16.0360032	16.0347552
15.0329952	15.781344	16.034592	16.0348032
15.3695232	15.784944	16.0351296	16.0352736
15.6985632	16.6035552	16.0346784	16.035072
15.0329184	15.9695328	16.0367616	16.0352928
15.3694752	15.784608	16.031904	16.0358592
15.6978816	15.7831104	16.0377792	16.03488
15.0343392	16.6153632	16.0343616	16.0335936
15.0363168	15.9578112	16.0358112	16.0365312
16.0305312	15.7826208	16.0355616	16.0335936
15.0339168	15.783696	16.0333536	16.0363104
15.0363552	16.6918944	16.0360896	16.034976
16.0313472	15.8820672	16.0356384	16.0360128
15.0335424	15.7830336	16.0340352	16.0346784
15.0318432	15.7831104	16.0337472	16.033968
16.0354272	16.6913088	16.037808	16.0363104
15.033984	15.8832576	16.0332864	16.0349376
15.0320544	15.7821984	16.0347072	16.0355904
16.0344864	16.7848416	16.034544	16.0340448
15.0336096	15.6917376	16.0367904	16.0359168
15.032928	15.8816352	16.0346304	16.0346784
16.0342656	15.783696	16.0360512	16.0343232
15.0339456	16.784304	16.0359744	16.0357344
15.0313632	15.689616	16.0342752	16.035312
16.0360992	15.882384	16.0345536	16.0344672
15.0334656	15.7832448	16.0340832	16.0347456
15.0322944	16.7847072	16.0347744	16.0366272
16.0351968	15.6902304	16.0341408	16.0345152
15.0333216	15.8820576	16.0363296	16.0351488
15.0322848	16.7839968	16.0358592	16.0350336
16.035072	15.7838208	16.0337088	16.0351872
15.0337728	15.6900288	16.034544	16.0352736
15.0320544	15.8822592	16.035792	16.0343808
15.0891264	15.782688	16.033248	16.0359456
15.9794688	16.7850336	16.0365696	16.0346592
15.0317664	15.6903072	16.0371168	16.0349952
15.089952	15.884016	16.031616	16.0360896
15.9795744	16.7826624	16.0350432	16.033632
15.0321984	15.7837632	16.0377792	16.0352832
15.3688224	15.6896736	16.0363872	16.0343712
15.6999744	15.882336	16.0318368	16.0364064
15.0316608	16.7841984	16.034592	16.0351296
15.9340896	15.7852512	16.036176	16.0352832
15.1346976	15.6892512	16.0348032	16.0344864
15.032208	15.8821536	16.0337184	16.0334688
15.3696	16.7837088	16.0387008	16.0373472
15.6999456	15.7834656	16.031472	16.0338048
15.0312672	15.691344	16.0356864	16.0361088
15.3698112	16.1750208	16.0358688	16.034832
15.6988128	16.4889312	16.035984	16.0348032
15.0325632	15.7857312	16.0343616	16.0355616
15.0893376	15.6896256	16.0360128	16.0344
15.9794496	15.83688	16.0339488	16.036272
15.0323232	15.8282688	16.0333248	16.0346016
15.037104	15.7840512	16.035456	16.0348992
16.0312032	15.6882912	16.0348608	16.0348992
15.0330912	16.8854688	16.0371168	16.0353312
15.0372096	15.7840512	16.0364736	16.034736
16.0308864	15.7822368	16.0327872	16.0358976
15.0320832	16.6914528	16.0356096	16.0341696
15.0332448	15.8827776	16.0360512	16.0349664
16.0347552	15.7834656	16.0342368	16.0355328
15.0326784	15.7832928	16.035744	16.0354176
15.0883392	16.690752	16.0338624	16.035456
15.9808992	15.8826432	16.0345728	16.0351872
15.0317568	15.7837632	16.0348224	16.0359648
15.0336384	15.7821312	16.0368576	16.0349568
16.0346304	16.6922496	16.0352832	16.0347456
15.0322368	15.8830272	16.0352256	16.0345632
15.0324384	15.7826304	16.0344576	16.0351104
16.035936	16.7853504	16.0341408	16.0346688
15.032112	15.6898656	16.0360512	16.0351872
15.0343968	15.8820672	16.0334208	16.0347648
16.0335552	15.7838688	16.035744	16.0353696
15.033792	16.7838528	16.0343232	16.035888
15.0339648	15.6901728	16.0342272	16.035072
16.0347264	15.8832	16.0364928	16.0350816
15.032688	15.7833312	16.0340544	16.0343712
15.0332928	16.7834208	16.0352832	16.0348704
15.0368064	15.6905088	16.0353504	16.0354656
16.0306464	15.8822016	16.0353984	16.035744
15.0334656	16.7844864	16.0372704	16.0348896
15.0881568	15.783264	16.0312608	16.0358016
15.9791616	15.6898944	16.0370688	16.0348032
15.0330144	15.8827776	16.0350144	16.033968
15.934464	16.7838144	16.0323168	16.0345536
15.1333632	15.7841472	16.0385856	16.0375488
15.0337632	15.6904032	16.0335264	16.0333152
15.9340512	15.8818176	16.036416	16.0360224
15.1333536	16.783968	16.0324992	16.0345536
15.0336096	15.784656	16.0375104	16.0353024
15.368352	15.6889056	16.0349952	16.03512
15.6986592	15.8825376	16.0334304	16.0348608
15.033264	15.783504	16.0366848	16.035024
15.0366048	15.7833792	16.033488	16.0360128
16.031472	15.688656	16.0352448	16.0340448
15.0325152	16.8855456	16.0361856	16.0350912
15.0372768	15.7827456	16.0328832	16.0354368
16.0304928	15.7825728	16.0370592	16.034784
15.0330048	15.6881856	16.0376352	16.0350624
15.0378912	16.8863232	16.0294752	16.0359552
16.0302432	15.7833216	16.0385088	16.033728
15.0329376	15.782784	16.0345152	16.0361568
15.0320448	16.6880544	16.0351104	16.0345824
16.035552	15.8855712	16.0344288	16.0347936
15.0342048	15.7849344	16.0356576	16.0350144
15.0314112	15.7814784	16.03416	16.035792
16.0351008	16.6919712	16.0351776	16.0339296
15.0343392	15.8825376	16.0333248	16.0358688
15.0318912	15.7837152	16.036128	16.0350528
16.0346304	15.7827552	16.0363488	16.0350144
15.0340608	16.6914528	16.0371456	16.0358208
15.0317184	15.881904	16.032288	16.0351584
16.0353984	15.7854624	16.0348512	16.0361952
15.0334944	16.7427456	16.03584	16.0341504
15.032208	15.7298016	16.0355424	16.0347648
16.0356864	15.8833248	16.0351392	16.035792
15.0333792	15.7838976	16.0340256	16.0350912
15.0317568	16.7831328	16.0346208	16.0353312
16.0347072	15.6902688	16.0347744	16.0339296
15.0340512	15.8827104	16.0336704	16.0355136
15.0321792	15.7848384	16.037232	16.0352736
16.0354656	16.7832288	16.0334016	16.035264
15.033504	15.6897888	16.035648	16.0353312
15.0322368	15.882864	16.035888	16.0343712
15.0892992	16.7548704	16.0341984	16.0356768
15.9791904	15.8121984	16.0358688	16.034688
15.03192	15.6903552	16.0363392	16.0343232
15.0896256	15.8824416	16.032624	16.0355136
15.9796416	16.7499552	16.0359456	16.033632
15.032112	15.8188704	16.0353312	16.0358016
15.3694944	15.6892128	16.034016	16.0366848
15.698688	15.8825376	16.035552	16.0336224
15.032976	16.7849184	16.035936	16.0356672
15.089232	15.782352	16.034016	16.0348704
15.9790368	15.6915264	16.0351584	16.0354752
15.032736	15.8822496	16.035792	16.035504
15.3690624	15.7831104	16.0368672	16.0345056
15.6988032	15.7823904	16.032672	16.0356864
15.0327456	15.6881952	16.0348128	16.0352736
15.0888	16.4241216	16.0369056	16.0344672
15.9796896	16.247472	16.03296	16.0347936
15.0327264	15.7812288	16.0366944	16.0361376
15.0330912	15.687936	16.031856	16.034832
16.0344672	16.4176992	16.0364256	16.0339872
15.033216	16.2531648	16.0344192	16.0360128
15.03816	15.7813344	16.0360416	16.0348128
16.0302816	16.6034688	16.0368384	16.0351392
15.03144	15.9702528	16.0337376	16.0353696
15.0337152	15.7851936	16.0346688	16.0351584
16.0356672	15.7820544	16.0353024	16.0352256
15.0328512	16.6909728	16.035216	16.0346688
15.0326208	15.8826528	16.0360224	16.0362048
16.0357248	15.7852032	16.035648	16.03344
15.0312576	15.7807584	16.0309248	16.0355424
15.034176	16.691664	16.0380384	16.0367136
16.0348512	15.8820672	16.0337376	16.0345248
15.0330336	15.7847136	16.0356288	16.0336128
15.032784	15.7829472	16.0328064	16.0352256
16.0357152	16.6898976	16.0378176	16.035264
15.0314976	15.883584	16.033872	16.0357344
15.0333504	15.7825632	16.03488	16.0358784
16.0353696	16.7852448	16.0368576	16.0344096
15.032544	15.6901056	16.0324416	16.0349088
15.033024	15.8828736	16.0340544	16.0352352
16.0353792	15.7832352	16.0370208	16.0349856
15.033024	16.7839776	16.0352256	16.0340928
15.0323712	15.690576	16.0344096	16.0356384
15.03336	15.8818368	16.0357824	16.0360128
16.0345248	15.7836672	16.0361952	16.0343904
15.0341088	16.783344	16.0321248	16.0348896
15.0318336	15.6904704	16.0359072	16.0353984
16.0346112	15.8837568	16.0354656	16.0351872
15.0344352	16.7536704	16.033872	16.0355616
16.0342176	15.8132832	16.0370304	16.0350336
15.0321216	15.6896448	16.0350912	16.0344192
15.0345984	15.8821536	16.033824	16.0363104
15.0880032	15.7857888	16.0358976	16.0345056
15.9786912	16.7828352	16.0347648	16.0351872
15.0333696	15.689184	16.0354944	16.0345824
15.08808	15.8827968	16.035264	16.034976
15.9795936	15.7851648	16.0342368	16.0350912
15.0331488	15.7814496	16.0359936	16.036176
15.0878016	15.6876768	16.0317984	16.03416
15.9801024	16.886448	16.036032	16.035792
15.0334944	15.7848576	16.037808	16.0343808
15.0358944	15.7814208	16.0347264	16.0356
16.0312992	15.6887328	16.0336416	16.0338528
15.0334368	16.8848736	16.0361568	16.0363392
15.0321408	15.7842432	16.0351968	16.0346496
16.0347648	15.7832832	16.0334976	16.035312
15.034224	15.6870528	16.0360512	16.0352736
15.031584	16.8862176	16.0363104	16.0346016
16.0355232	15.78384	16.0340832	16.0350624
15.0333024	15.7826688	16.035888	16.0349952
15.0325152	16.6912896	16.0335072	16.0355328
16.0352064	15.8815776	16.0352448	16.0358496
15.0336096	15.7850496	16.0347264	16.0350912
15.0319392	15.782064	16.0340448	16.0346208
16.035024	16.690848	16.0355136	16.035072
15.033696	15.8830272	16.0367616	16.03488
15.0320832	15.7841568	16.0360416	16.0352544
16.035456	15.7818912	16.0339872	16.0363392
15.0340512	16.6914048	16.0335264	16.0334208
15.031152	15.88272	16.0362432	16.0360608
15.0898464	15.7851744	16.0341216	16.0346304
15.9798912	16.7823168	16.0370976	16.0349184
15.0314304	15.6906048	16.0352256	16.0357248
16.0355808	15.8828256	16.0319904	16.0340736
15.0330336	15.7850688	16.0360608	16.0358496
15.0326592	16.7818752	16.0323456	16.035408
15.9346368	15.6900576	16.0365504	16.0347072
15.1340064	15.8826336	16.0375584	16.0347456
15.0315456	15.7840512	16.0336128	16.0358112
15.0344256	16.783584	16.0349088	16.035984
16.0345728	15.6901152	16.0348992	16.0334112
15.0326016	15.8827008	16.036992	16.0364256
15.0379776	16.7829504	16.032288	16.033824
16.0303296	15.7852992	16.0369152	16.0360896
15.0320832	15.6892224	16.034064	16.0344384
15.089808	15.8821632	16.0369536	16.034208
15.9794784	15.785664	16.0344192	16.0360992
15.0319776	15.7816416	16.0356288	16.0343712
15.0902304	15.6880512	16.035072	16.0367232
15.978432	15.8821536	16.0341696	16.03416
15.0320736	16.7899296	16.0351392	16.0350432
15.0333504	15.7803072	16.0333632	16.03488
16.0346784	15.6878976	16.0363008	16.0347936
15.0340032	16.8860064	16.0337088	16.0358112
15.3679392	15.7845792	16.0378752	16.0361088
15.6993408	15.7811616	16.0337856	16.0335744
15.03288	15.6884544	16.0338432	16.0351776
15.0333888	16.8862944	16.0341792	16.035888
16.0345728	15.7843296	16.034592	16.0346688
15.0331104	15.7828896	16.0341408	16.0354752
15.03288	15.6873024	16.0361952	16.0350336
16.0347648	16.8859104	16.0357152	16.0353504
15.0332544	15.7852128	16.0370208	16.0340544
15.0326208	15.7815264	16.034928	16.0354944
16.0358976	16.690704	16.0324896	16.035024
15.0324864	15.8829408	16.0351104	16.0343232
15.032016	15.784608	16.0352832	16.0353984
16.0352544	15.7818528	16.0359648	16.0357344
15.0333696	16.6910592	16.0370496	16.0354368
15.0330816	15.8821344	16.034736	16.0346208
16.0352448	15.7847904	16.03344	16.0348224
15.0328224	15.7818816	16.0364064	16.0352256
15.0327648	16.6922304	16.0328928	16.034832
16.0349376	15.881952	16.0376256	16.03512
15.0323232	15.7844256	16.033632	16.0354464
15.0334656	16.782	16.0334976	16.035264
16.0352448	15.6911808	16.0343904	16.034832
15.0328128	15.8829792	16.038048	16.0356288
15.0331584	15.7843968	16.0356	16.0346784
15.368976	16.7829216	16.0335744	16.0351488
15.698112	15.6902208	16.0346976	16.035168
15.033264	15.8833248	16.0338432	16.0343904
15.3696096	15.7836288	16.0370016	16.0353216
15.6985536	16.7426496	16.0356672	16.0359648
15.0331488	15.7306656	16.0332288	16.0347744
15.3686592	15.8827968	16.034448	16.0350624
15.6987168	15.7844928	16.0371072	16.0356384
15.0332832	16.7481984	16.0332672	16.0345632
15.935184	15.7248864	16.0383072	16.0351008
15.1323744	15.8822784	16.0342176	16.0346112
15.033696	15.7857024	16.0342848	16.0363584
15.0323808	16.7821152	16.0344864	16.0334304
16.0337952	15.6908544	16.0346784	16.0356672
15.0346176	15.8820192	16.03752	16.03584
15.032592	16.75608	16.0345536	16.035024
16.034976	15.811968	16.0318368	16.0346688
15.0336	15.6904416	16.0378656	16.035216
15.0320352	15.8809728	16.0323936	16.0347456
16.0359072	15.7852704	16.03752	16.0360608
15.032016	16.78368	16.0345536	16.0343424
15.0327936	15.6897696	16.0332576	16.0356288
16.0353888	15.881856	16.0334208	16.0350432
15.0329088	15.7857216	16.0374624	16.034784
15.0333312	15.7819392	16.0368192	16.035504
16.0339104	15.6863232	16.0355232	16.0343712
15.0335712	16.1778432	16.0345344	16.0352928
15.0331008	16.4928864	16.0333728	16.0344768
16.0354848	15.7827168	16.0356	16.0361568
15.0335712	15.6876192	16.0333152	16.0353408
15.0310176	16.8860832	16.0362048	16.0345248
16.0357824	15.7854432	16.0346112	16.0353792
15.0337152	15.7826784	16.035408	16.0346016
15.0316992	15.6866592	16.035648	16.035744
16.0366752	16.8857088	16.0351392	16.0351776
15.0329184	15.785424	16.0334784	16.0343808
15.0319008	15.7821888	16.034208	16.0364352
16.0353504	15.6861696	16.0376448	16.0349952
15.0331104	16.8864384	16.0356	16.0340256
15.0328032	15.7843584	16.0333824	16.0349568
16.0340256	15.7827168	16.034112	16.0344576
15.0328704	16.6911264	16.0377792	16.036848
15.0335232	15.8828064	16.0354464	16.0339776
16.0351584	15.7832064	16.0329792	16.0353696
15.0337632	15.7828704	16.0353408	16.03464
15.0322656	16.6908	16.0347456	16.0357248
15.93456	15.8827488	16.0374816	16.034208
15.1338912	15.7837536	16.0343904	16.035984
15.0325344	15.7830528	16.0350432	16.0352544
15.0893952	16.690896	16.0335744	16.0354944
15.978864	15.8826816	16.0360512	16.0349376
15.0324864	15.783648	16.033488	16.033872
15.0375168	16.7838048	16.036848	16.0358688
16.0315872	15.6907584	16.0347744	16.0351392
15.0322944	15.88152	16.0345728	16.034832
15.037056	15.7851936	16.0370208	16.0356864
16.0308672	16.7833728	16.0313664	16.0341984
15.0327264	15.6903168	16.0365888	16.0360992
15.0335712	15.8825472	16.0342368	16.0339872
16.0351872	15.785232	16.0371072	16.0356288
15.0321696	16.7815968	16.0345056	16.0348416
15.032544	15.6908352	16.0341888	16.0350816
16.0354368	15.8833536	16.0364544	16.0351008
15.0332352	15.7839744	16.0329312	16.0347552
15.0324096	16.7826912	16.0347072	16.035456
16.0350816	15.6896736	16.0348224	16.034256
15.032928	15.8825952	16.0357056	16.0361664
15.0332256	15.311472	16.0353216	16.0344864
16.0351968	16.2562944	16.0342944	16.036368
15.0321312	15.6871968	16.0365696	16.0346592
15.033264	15.8824512	16.0337376	16.0353216
16.0360032	16.7871072	16.0365312	16.034688
15.0318912	15.7830336	16.034304	16.0350528
15.0327072	15.6874464	16.0362336	16.0355328
16.0354464	16.254192	16.033104	16.0337952
15.0322752	16.417392	16.0353792	16.035744
15.0338016	15.7815168	16.0361088	16.0358208
16.0355136	15.6873984	16.036176	16.0347552
15.0325632	16.8861696	16.033536	16.0342176
15.0324672	15.7839264	16.0352064	16.0360032
16.0359648	15.7821888	16.0350144	16.0349664
15.0317664	15.6875424	16.0344	16.034784
15.0332832	16.886352	16.034304	16.0354272
15.934944	15.7851936	16.034496	16.0349664
15.1322496	15.78168	16.0373856	16.0349088
15.0335808	16.5784608	16.0350144	16.0342944
15.9350304	15.994752	16.0351104	16.0354176
15.1327104	15.7845984	16.0344672	16.0359648
15.0336864	15.7814976	16.0343424	16.0353408
15.9346944	16.692144	16.0340064	16.0348128
15.1328064	15.8830272	16.0367328	16.034976
15.033696	15.7845696	16.035072	16.0352928
15.9342432	15.7824096	16.0359168	16.0343808
15.132912	16.6905888	16.0335744	16.0356384
15.03312	15.8819808	16.0333056	16.035168
15.0881184	15.7856448	16.0370016	16.0348128
15.9796704	16.782672	16.0361664	16.0351392
15.033504	15.689424	16.0333536	16.0358208
15.0883488	15.88272	16.037424	16.0348224
15.9787296	15.784128	16.0335456	16.034832
15.0333312	16.0431456	16.0335456	16.0352544
15.0327456	16.4298048	16.0375584	16.0347264
16.0353696	15.8828448	16.0344768	16.0351872
15.0327936	15.784848	16.035216	16.0346112
15.0329088	16.7837568	16.03704	16.0360896
16.0350912	15.6892224	16.0308672	16.0350048
15.0330816	15.8818752	16.038192	16.0351104
15.0316704	15.7868832	16.0330944	16.0342656
16.0359552	15.781008	16.0330944	16.0366848
15.0332448	15.687456	16.036272	16.0343136
15.0322368	15.8823456	16.0350048	16.035072
16.0348224	16.788	16.0372032	16.0342464
15.0341472	15.7833696	16.0352544	16.0365408
15.0326688	15.687216	16.0338912	16.0347072
16.0349664	15.8816256	16.0333344	16.0353696
15.0328608	16.7901216	16.0342272	16.0349568
15.0332064	15.7807104	16.0383168	16.0351968
16.0349376	15.6871488	16.0314432	16.0352352
15.0328128	16.8857568	16.038048	16.0354272
15.0326496	15.7857408	16.0335264	16.0345536
16.0350048	15.7806816	16.0360224	16.0346784
15.033312	15.6889536	16.0333152	16.0353408
15.0321312	16.8851424	16.036464	16.0353504
15.9354144	15.7854528	16.036752	16.0352736
15.13344	15.781248	16.0329312	16.0349568
15.0321888	15.687504	16.035936	16.0342944
16.0359936	16.8862272	16.0353024	16.0356096
15.0331104	15.7848768	16.0344672	16.035264
15.0324	15.7824192	16.0351296	16.035792
15.3689664	16.5776256	16.0338624	16.0340928
15.6985536	15.9954528	16.0347744	16.0347168
15.0336192	15.785808	16.035696	16.0360128
15.0883296	15.7810656	16.0358208	16.0342656
15.9801792	16.6910208	16.0354944	16.0359648
15.032064	15.8834016	16.0349088	16.03488
15.9347232	15.7828704	16.0340256	16.0340256
15.1341216	15.7820832	16.0359072	16.0351584
15.0322176	16.6918368	16.0347744	16.03632
15.0369984	15.8823648	16.0352544	16.034064
16.0314048	15.7844544	16.035792	16.0358592
15.032448	16.78152	16.0383264	16.0352544
15.0372	15.6919392	16.028592	16.0349664
16.0316928	15.8821344	16.0385184	16.0346688
15.0312	15.785328	16.0331424	16.0348896
15.0377568	16.7831328	16.0377024	16.0349568
16.0311648	15.6895008	16.0343424	16.0355424
15.03312	15.8836608	16.0335264	16.0362816
15.0373728	15.7840032	16.0355904	16.0336608
16.0308288	16.7827296	16.0339968	16.0352928
15.0326112	15.6896064	16.0365504	16.0358304
15.03264	15.8835264	16.03464	16.034736
16.0353984	15.7843968	16.0340256	16.0348224
15.0323616	15.7820352	16.0359648	16.0363968
15.0335136	15.6870336	16.0335456	16.0344096
16.0353024	15.8818272	16.0387488	16.035456
15.0323808	16.7903136	16.0333824	16.0339968
15.0331104	15.7810272	16.033824	16.0354656
16.035168	15.68784	16.0370784	16.035456
15.032352	15.8817792	16.035936	16.0343616
15.0335136	16.7902656	16.0324608	16.0364064
16.0345632	15.7796928	16.0332672	16.0343712
15.031968	15.6888288	16.0343808	16.0356864
15.033408	16.8780864	16.0388256	16.0340544
16.0356672	15.7917888	16.0355136	16.034976
15.0331776	15.7816896	16.0331424	16.035792
15.0325344	15.6886944	16.0341024	16.0355424
16.0349664	16.879728	16.0381248	16.0345536
15.0330048	15.7916544	16.0332768	16.0344576
15.032928	15.7812	16.0370688	16.0355616
16.0354752	15.6877344	16.034112	16.0347648
15.032352	16.8862368	16.0340928	16.0361664
15.0327552	15.7843008	16.0338336	16.0348032
15.9354816	15.7813632	16.0367904	16.03488
15.132384	16.6039008	16.0343904	16.034544
15.0334944	15.9709824	16.0334688	16.0361856
15.0879264	15.7837152	16.037136	16.0343904
15.980016	15.7825344	16.0358208	16.0358496
15.0337824	16.6905984	16.0322496	16.0340256
15.3682656	15.8832	16.0354272	16.0356384
15.6990528	15.7831584	16.0366656	16.0352736
15.0328704	15.7828608	16.0333248	16.0348416
15.037344	16.6923072	16.0368864	16.0355232
16.030608	15.8807424	16.0353216	16.0352256
15.03336	15.7862112	16.0336512	16.034544
15.0878112	16.74192	16.0348896	16.0356192
15.979824	15.7303776	16.03632	16.0343232
15.0329376	15.8824608	16.0360704	16.035504
15.0884448	15.7876416	16.033488	16.0350912
15.9788448	16.7800704	16.0362432	16.0357536
15.0339552	15.690288	16.0339968	16.0344096
15.0370944	15.8841408	16.0363008	16.0365888
16.030608	15.784656	16.0333536	16.0338048
15.0323808	15.7801824	16.0357728	16.0351008
15.0327648	15.6877536	16.033776	16.0345344
15.934896	15.8823072	16.03656	16.0355904
15.1330464	15.7830912	16.0339296	16.034832
15.0331776	16.7875296	16.0331232	16.0343904
16.0350048	15.6868608	16.0364448	16.0367904
15.0335904	15.8831904	16.0356384	16.0346112
15.0320736	16.7899008	16.0368288	16.0351296
16.0347552	15.7802496	16.0336992	16.0358592
15.0338016	15.6880896	16.034304	16.0336704
15.0326976	15.8814144	16.0345248	16.0358688
16.0351584	16.788864	16.0363008	16.035744
15.0330912	15.7818912	16.0358304	16.0334112
15.0326112	15.6875232	16.0338624	16.0359744
16.034544	16.1820576	16.0367808	16.0339104
15.0334944	16.4894112	16.0358496	16.0353696
15.0322848	15.7813056	16.0344192	16.0367136
16.0348992	15.6879456	16.034304	16.0347168
15.0333792	16.8855648	16.0362528	16.0342368
15.0320352	15.7867488	16.031712	16.0353888
15.9361536	15.7809216	16.037328	16.0358688
15.1323264	15.6865056	16.0354464	16.034304
15.032832	16.8863232	16.0342176	16.0356672
15.93504	15.7859328	16.0350912	16.0349376
15.1328256	15.78096	16.0356	16.0350048
15.0320928	15.6870912	16.0342176	16.0344384
15.3704736	16.8861216	16.032864	16.0355616
15.6993696	15.7879872	16.0391328	16.0345056
15.0320736	15.7813152	16.0346016	16.0358016
15.3696384	16.6887264	16.0324224	16.0361568
15.6987456	15.8829216	16.0353504	16.0341792
15.0327456	15.7853664	16.0376832	16.0352928
15.0888864	15.781296	16.0317888	16.0340832
15.9792	16.6913184	16.0372416	16.0368096
15.0329856	15.8824704	16.034832	16.0339488
15.088464	15.785904	16.0353024	16.035936
15.9803232	15.7806912	16.0334304	16.0345728
15.0317472	16.5781152	16.0366464	16.0339104
15.03696	15.995952	16.0351392	16.0364736
16.0314528	15.7852512	16.0342848	16.0354848
15.0326016	15.781152	16.0364928	16.0343712
15.033072	16.6910496	16.0330848	16.0353696
16.0357152	15.8830464	16.0343904	16.0351008
15.0323616	15.78408	16.0370304	16.0345632
15.0322272	15.781824	16.0338144	16.0358688
16.0357248	16.69176	16.0348704	16.0345824
15.0322848	15.8822592	16.0346592	16.035456
15.033888	15.7833312	16.0345152	16.0337472
16.0346592	16.783872	16.0357344	16.0365024
15.032304	15.6904032	16.0366752	16.0346784
15.033408	15.8821248	16.0324224	16.034208
16.0354656	15.78576	16.035648	16.03608
15.0326784	15.7809216	16.0361472	16.0359456
15.0330816	15.687696	16.0357824	16.0341696
16.0348416	15.8820672	16.0343328	16.0359072
15.0322656	15.7829664	16.0333824	16.0343424
15.0335808	16.788672	16.035216	16.0354944
15.0879264	15.6867552	16.0353792	16.0350144
15.9788544	15.88176	16.034208	16.0356096
15.034896	16.7889888	16.0360032	16.0337568
15.9344928	15.7824384	16.034592	16.0366368
15.1327776	15.6874752	16.0342176	16.0338912
15.0331872	15.8816448	16.0384704	16.0361088
16.0350048	16.790448	16.0349472	16.0338144
15.0327168	15.7804896	16.0322496	16.036128
15.0327936	15.6870816	16.037184	16.0344576
16.0350336	15.8820288	16.0345248	16.035168
15.0331776	16.7906496	16.0366464	16.0353504
15.0326304	15.7809888	16.0331424	16.0349568
15.0885696	15.6868608	16.0360416	16.0348416
15.9792096	16.8874752	16.033248	16.0351968
15.032304	15.7844832	16.0342368	16.0351296
15.0895488	15.7821024	16.0354368	16.0350336
15.9786912	15.6862176	16.0345632	16.035264
15.0334176	16.8872736	16.0362624	16.0352928
15.3693504	15.7860096	16.0370304	16.0348896
15.6986208	15.7795584	16.0352832	16.0352352
15.032784	15.6878496	16.0330944	16.0350144
15.0377664	16.8872448	16.0375584	16.0355232
16.0303872	15.7829856	16.0323936	16.0345728
15.032976	15.7840128	16.0353984	16.0346688
15.0359136	16.68864	16.0345344	16.0356864
16.0318464	15.88368	16.0348992	16.0355136
15.0330528	15.7855968	16.0361088	16.0345824
15.0371328	15.7804896	16.0336512	16.034448
16.0300032	16.6910976	16.0358592	16.035984
15.0338304	15.8837856	16.036512	16.0352736
15.032112	15.7837248	16.0361472	16.0353216
16.035264	15.7824192	16.0325088	16.0355808
15.0335616	16.6917216	16.0360032	16.0336128
15.0328704	15.8813472	16.0350432	16.0355616
16.0346976	15.786432	16.034688	16.0348704
15.0330624	15.7803936	16.0361088	16.035744
15.0326016	16.6911552	16.0321824	16.0354176
16.0352928	15.8829216	16.037184	16.0354848
15.033168	15.7860768	16.0359936	16.0346304
15.032208	15.7796352	16.0339776	16.0352736
16.0349664	15.6880224	16.0349568	16.0345152
15.034128	15.8824992	16.0356672	16.0351776
15.0324288	15.7842816	16.0341504	16.0345728
16.0350912	16.7858976	16.0339488	16.0352256
15.033264	15.6876864	16.0356096	16.0357248
15.0324864	15.8817984	16.0363968	16.0352064
16.0352928	16.7619744	16.0343328	16.0348128
15.0323712	15.8105184	16.0347552	16.0347552
15.0334176	15.6865344	16.0362528	16.0355904
15.9352128	15.8813088	16.0346496	16.0350336
15.1333344	16.7918592	16.0361472	16.0345632
15.0322272	15.7791744	16.0349376	16.0352832
15.9354432	15.687312	16.03344	16.0353888
15.1329792	15.8825472	16.0353696	16.0349568
15.0326112	16.7894496	16.0354944	16.0356864
15.3692352	15.7802496	16.03488	16.0347264
15.6988416	15.6886656	16.0353696	16.0348992
15.0325824	16.8793248	16.0359264	16.0348416
15.9351456	15.7926912	16.033056	16.0360128
15.1332576	15.7813536	16.036608	16.0344
15.032496	15.6865824	16.0329696	16.0351584
15.9350304	16.879632	16.0352832	16.0353984
15.1324992	15.7924896	16.036176	16.0345728
15.0335328	15.7804992	16.0353216	16.036032
15.0374112	15.687696	16.034592	16.034304
16.0311072	16.8861216	16.0334976	16.0354656
15.0327744	15.7858944	16.0359552	16.0343328
15.0880416	15.7811616	16.0363968	16.0352352
15.9795168	16.6027488	16.0348224	16.0356288
15.033552	15.9715104	16.0327872	16.035264
15.0366624	15.7849248	16.0358208	16.0353984
16.0309536	15.7805472	16.03464	16.0353792
15.032016	16.6919424	16.0371072	16.0346208
15.0338496	15.8821056	16.0346784	16.0347264
16.0349088	15.7850592	16.034304	16.0356288
15.0329376	15.7812864	16.0354464	16.0356096
15.0332544	16.6907904	16.0352448	16.035072
15.369264	15.8830368	16.0338048	16.0348224
15.6980736	15.7856832	16.0351584	16.0344864
15.033072	15.7809024	16.0358016	16.0350336
15.3691392	16.691184	16.0360608	16.0356576
15.6988704	15.8821632	16.0330752	16.0350912
15.0334464	15.7845504	16.0357344	16.0351104
16.0345344	15.7823808	16.034976	16.0357824
15.0323616	15.6871104	16.0361664	16.0342848
15.0332448	15.8829792	16.0326624	16.0354272
16.0354848	15.7816704	16.0342752	16.0353312
15.03216	16.7885088	16.0364544	16.035072
15.0337248	15.6879072	16.0353408	16.0353408
16.0351776	15.8810784	16.0362048	16.0345248
15.032976	15.78504	16.0348032	16.0356288
15.0333792	16.7863296	16.0349952	16.0346688
15.9342912	15.6873984	16.0329888	16.0345824
15.1326912	15.881904	16.0368384	16.0359648
15.0334368	16.7902464	16.0341216	16.0338816
15.3689184	15.7810848	16.0359072	16.035936
15.6991392	15.6866784	16.0355808	16.0347552
15.0327936	15.8828736	16.0329984	16.035936
15.935376	16.7884512	16.0369056	16.0339776
15.132624	15.7823424	16.0326144	16.0365312
15.0325728	15.6868608	16.0372992	16.0350528
15.0886752	15.8820384	16.0337376	16.0342368
15.979728	16.7902656	16.0363584	16.0351008
15.0327168	15.7816512	16.0352928	16.0354848
15.0374976	15.6866304	16.035312	16.0346208
16.0304352	16.4271552	16.0343232	16.0354368
15.0335424	16.245504	16.035888	16.0347744
15.0366336	15.7806912	16.0350528	16.0350816
16.0303488	15.6868224	16.0341504	16.0348704
15.033552	16.886256	16.0350816	16.035456
15.0366432	15.78696	16.0349376	16.0355232
16.030608	15.7801728	16.0356864	16.035216
15.0334848	15.68688	16.0343424	16.0349184
15.037632	16.8867936	16.0339392	16.0357248
16.029744	15.7853472	16.0360896	16.0347264
15.034032	15.7815744	16.0368672	16.0351008
15.0321408	16.6902624	16.0337952	16.0343712
16.035312	15.8831136	16.0350624	16.0356192
15.0331776	15.7853184	16.0353984	16.0351296
15.0330432	15.7804704	16.0333344	16.0349952
16.0347456	16.6911648	16.0356192	16.0356864
15.0333984	15.8834784	16.0365696	16.034928
15.0323424	15.786912	16.0345728	16.0348032
15.3685824	15.7797408	16.0314624	16.03416
15.6994176	15.6871488	16.0393248	16.0360224
15.0324576	16.8866112	16.0347648	16.0352448
15.36912	15.785616	16.0339488	16.0350432
15.6993408	15.7813248	16.0359648	16.0343904
15.0331584	15.6873984	16.0354272	16.036176
16.0352352	15.8810784	16.0350432	16.0343424
15.0329568	15.7857792	16.032096	16.0348032
15.03216	16.7865696	16.038384	16.03536
16.0347456	15.6876192	16.0336992	16.03656
15.0339072	15.8807328	16.0346592	16.0336704
15.0322368	15.7843968	16.0336416	16.0357056
15.3693408	16.7871456	16.0358304	16.0343712
15.699072	15.686496	16.0363488	16.0363392
15.0326112	15.8821344	16.0321824	16.0356
15.9355008	16.7899008	16.0356096	16.0335936
15.1327776	15.7808448	16.0360512	16.0348992
15.0322848	15.6881568	16.0355616	16.034976
15.0888384	15.8823168	16.0337472	16.0354752
15.9800448	16.7902848	16.0349376	16.03536
15.032688	15.7802016	16.0375008	16.035504
15.0885792	15.688368	16.0333824	16.0359552
15.9798432	15.8803104	16.0357344	16.03416
15.0320544	16.79112	16.0348896	16.034496
15.0886368	15.780528	16.0352544	16.0355328
15.9798432	15.6877344	16.0349568	16.0359744
15.0325536	16.8860064	16.0344576	16.0335168
15.038544	15.7866624	16.0331808	16.0353984
16.0297152	15.7807104	16.0372128	16.035408
15.032736	15.6858432	16.0358016	16.0348992
15.0885504	16.886448	16.035264	16.0345632
15.9801024	15.7853472	16.0359456	16.0349568
15.032448	15.782256	16.0327584	16.0367136
15.0336096	15.686592	16.035648	16.0344672
16.0342368	16.887072	16.0349376	16.0354944
15.0327936	15.7848576	16.0344	16.0356384
15.033408	15.7813344	16.0370208	16.0338624
16.0352352	16.5787872	16.0325472	16.0355712
15.0318528	15.9949632	16.038048	16.0354848
15.0335808	15.7859712	16.0344864	16.0350528
16.0351776	15.7799232	16.034448	16.0349376
15.033024	16.6914336	16.0360128	16.0347648
15.0326304	15.8827392	16.0346496	16.0352448
15.08832	15.7861344	16.0350144	16.0344
15.9795744	15.7793568	16.0326912	16.0363488
15.0330048	16.6918944	16.036464	16.0347648
15.369024	15.882576	16.0355136	16.0346496
15.698448	15.7852032	16.0348128	16.0349088
15.0331008	15.7821312	16.0351776	16.035456
16.0350432	15.6869472	16.0347648	16.0345152
15.032928	15.8817312	16.0355232	16.035408
15.0327552	15.7842912	16.0345632	16.035936
16.0353792	16.7867904	16.0324224	16.0348032
15.0329472	15.6890784	16.0372512	16.0350816
15.0326688	15.8803872	16.033392	16.0353408
15.3693888	15.7846752	16.0366752	16.035504
15.698736	16.7853312	16.03488	16.034112
15.0332736	15.6883584	16.0348704	16.03512
16.034976	15.8828352	16.0373472	16.0359552
15.0324864	16.7877408	16.0323072	16.034496
15.0330624	15.7827168	16.0370784	16.0348224
15.3693984	15.6864768	16.03488	16.0364064
15.698496	15.8824512	16.0339008	16.0336896
15.0327936	16.7888448	16.0355232	16.0354272
15.0884064	15.7823136	16.0346976	16.0352832
15.97872	15.6874848	16.0354944	16.035504
15.033792	15.881184	16.0350816	16.0337952
15.0364128	16.7903424	16.034016	16.0359744
16.0314816	15.7812	16.035792	16.0350144
15.0334944	15.6875424	16.0352544	16.0352352
15.036336	16.8866208	16.033728	16.0350624
16.0312896	15.7849824	16.0328736	16.0350624
15.0326016	15.7816608	16.0384128	16.0353888
15.0375168	15.6871584	16.0320672	16.034784
16.0299552	16.8862944	16.03968	16.0356768
15.0333312	15.7860576	16.032912	16.034304
15.0374496	15.7812384	16.0359936	16.035024
16.0303296	15.6861504	16.0349184	16.0361856
15.03336	16.8870624	16.0341312	16.0339968
15.032208	15.7848864	16.0341504	16.0355136
16.035456	15.7806144	16.0360512	16.0351968
15.0328128	15.6879072	16.0347936	16.0355424
15.032784	16.88616	16.0355136	16.0335648
16.0348512	15.7858176	16.0358016	16.0357824
15.033888	15.7812768	16.0334112	16.0350528
15.0320736	15.6868992	16.0359456	16.0349664
16.035456	16.8864576	16.0356768	16.035888
15.0327456	15.78672	16.0354944	16.0343712
15.03312	15.7794144	16.0339296	16.0347072
16.0347072	16.604208	16.0349088	16.0360224
15.0334176	15.9696768	16.0364064	16.0347264
15.032064	15.7860864	16.0335552	16.035888
15.9365856	15.7807488	16.0374912	16.034592
15.1322496	16.691664	16.031376	16.0353984
15.032976	15.8826336	16.0348704	16.0346592
16.0343136	15.78648	16.0361088	16.0353216
15.0336	15.7790496	16.0348128	16.034784
15.0326784	15.6878976	16.0353696	16.035216
15.935376	15.8819904	16.0353312	16.0354368
15.1331616	15.782784	16.0369632	16.0351104
15.0324096	15.784512	16.03632	16.0347264
15.0888288	16.6911168	16.03176	16.0352256
15.978816	15.8820576	16.0358496	16.0355616
15.0330912	15.7831776	16.0360416	16.0351968
15.9350592	16.7881728	16.0328448	16.0348128
15.1329792	15.6880032	16.037952	16.0351296
15.0327264	15.8815968	16.0334016	16.0351584
15.9356256	15.7841376	16.0348896	16.033632
15.132624	16.784784	16.0360512	16.0357344
15.0324096	15.688896	16.0338912	16.0356192
15.0885504	15.8814624	16.0369344	16.035504
15.979824	15.78456	16.0337568	16.0348992
15.0325824	16.7875584	16.0351968	16.0353888
15.0891072	15.6868896	16.0350336	16.035024
15.9789984	15.8819424	16.0351008	16.0343328
15.0328512	16.7895072	16.0342464	16.0359456
15.033024	15.7819488	16.0354368	16.034976
16.0358592	15.6867456	16.0338912	16.034352
15.0322752	15.8815872	16.0361664	16.0347744
15.0376224	16.7896128	16.0349184	16.0360128
16.0304736	15.7822944	16.0365792	16.034544
15.0329568	15.686688	16.0322496	16.0354752
15.0326208	15.8824224	16.0362528	16.0358688
16.0348512	16.789296	16.0341216	16.03416
15.0330144	15.7809696	16.0357728	16.0353024
15.0329568	15.6871488	16.0353696	16.0353408
16.0350816	16.8864864	16.033152	16.0351776
15.0330912	15.7852224	16.0380096	16.0344384
15.0335808	15.7813248	16.0335936	16.0354944
16.0343136	15.6877728	16.0361184	16.0353216
15.0326208	16.8865056	16.0351584	16.0347456
15.0330912	15.7843776	16.0340064	16.034544
16.0352832	15.782448	16.0349184	16.0367712
15.0322272	15.6868704	16.0347744	16.0336896
15.0336	16.8860832	16.0360608	16.0349856
16.0344576	15.7838112	16.0344	16.0357824
15.0331968	15.7834464	16.0365888	16.0351584
15.0328128	16.6909824	16.0338624	16.0345728
15.9358176	15.8819232	16.0354176	16.0352448
15.132336	15.7862496	16.034784	16.0350144
15.0331008	15.78048	16.0339584	16.0348032
15.9360576	15.6880224	16.0360992	16.0365312
15.1312032	15.8822976	16.0353504	16.0341696
15.0330912	15.7825248	16.0341696	16.0351392
15.0326112	15.7855008	16.0352064	16.0357248
16.03536	16.689984	16.0368096	16.0353408
15.0334656	15.8815776	16.0324992	16.035696
15.0321408	15.7811136	16.0347072	16.0337088
16.0359264	16.7904096	16.0369728	16.0350432
15.0327456	15.6865248	16.0337088	16.034736
15.0886368	15.8828448	16.0360224	16.0360896
15.9781536	15.7834848	16.0340256	16.0346208
15.0339744	16.7859552	16.0374816	16.0348512
15.0889728	15.6889152	16.0337184	16.035312
15.9784992	15.8821056	16.0340544	16.0348704
15.0339456	15.7829664	16.0360704	16.0351968
15.0363648	16.7874816	16.0348032	16.0362144
16.030512	15.687312	16.0337376	16.0345056
15.03408	15.8817504	16.036656	16.0347936
15.0879648	16.7901312	16.0348224	16.0350912
15.9798144	15.7806528	16.0348512	16.0351488
15.0324576	15.6880128	16.0371648	16.0349952
15.033408	15.8825952	16.0315296	16.0345824
16.0341792	16.7892576	16.0364928	16.035552
15.0333984	15.7808736	16.0354272	16.0351392
15.0328896	15.6876192	16.0343136	16.0351488
16.0344096	15.8818368	16.0349184	16.0357536
15.03408	16.7885952	16.0348896	16.0343904
15.0311232	15.781728	16.0340256	16.0355616
16.0353696	15.687312	16.0376064	16.035072
15.033552	16.8867648	16.0337088	16.034496
15.0328896	15.7870752	16.0349568	16.03608
16.0346976	15.7798368	16.0349088	16.034592
15.0339936	15.6879936	16.0349184	16.0350624
15.0323328	16.8857952	16.0354944	16.0334688
16.0348224	15.784512	16.037472	16.0363968
15.0334368	15.7812	16.0342272	16.0356
15.0325632	15.6884064	16.032624	16.0344096
15.9356448	16.886352	16.035456	16.0354752
15.1329984	15.7845312	16.0350816	16.034352
15.0322656	15.7805856	16.0367328	16.0366176
16.0351968	15.6885792	16.0332576	16.0342848
15.0331584	16.8861024	16.034208	16.0352832
15.0331872	15.7845696	16.0374336	16.0357728
15.935184	15.7826016	16.0346496	16.0340928
15.1325568	15.68688	16.035648	16.0360128
15.03216	15.8817216	16.0343808	16.0353312
15.9358848	15.7857216	16.033824	16.0343712
15.1323648	15.782016	16.0359264	16.0348224
15.0323232	16.6903104	16.0349088	16.0355808
15.033456	15.8828928	16.0365696	16.0356288
16.0348128	15.7842336	16.032768	16.0333056
15.033648	16.7868768	16.0341984	16.0365024
15.0326112	15.686352	16.0366368	16.0345056
16.0351296	15.8819808	16.034544	16.0360128
15.0324384	15.7850304	16.0371744	16.0344576
15.0881568	16.7863104	16.0317504	16.035216
15.980256	15.6871488	16.0375008	16.0349952
15.0324192	15.8822112	16.0334592	16.0354944
15.03336	15.784752	16.0351392	16.0353024
16.0355424	16.7862624	16.037664	16.0344768
15.0319104	15.6888288	16.0338624	16.0362144
15.0883872	15.8807424	16.0337952	16.0337088
15.9802752	16.7888736	16.0354848	16.0354176
15.0323136	15.7821696	16.0352352	16.03608
15.037824	15.6872448	16.0350816	16.0350048
16.0310784	15.8815968	16.0355808	16.0338432
15.0320736	16.78848	16.0340544	16.0355328
15.032832	15.78264	16.035552	16.0351488
16.0360128	15.6875616	16.0355232	16.0354464
15.0321216	15.8816736	16.034784	16.0357152
15.0335424	16.7900256	16.0350048	16.034592
16.0349952	15.781536	16.0345536	16.0353024
15.0316608	15.686688	16.0341888	16.033968
15.0338976	16.8860064	16.0367808	16.0364064
16.0352736	15.7857504	16.034784	16.0346592
15.0318624	15.7812768	16.0338816	16.0351104
15.0335904	15.6876864	16.0355424	16.0353696
16.0356192	16.8869088	16.034592	16.034352
15.0318144	15.7833696	16.0369152	16.0349184
15.0334752	15.7834464	16.0342368	16.0354848
16.0355424	15.6864768	16.0344864	16.0346112
15.0318336	16.8852576	16.0362624	16.0354752
15.0334944	15.785232	16.0353696	16.0356288
15.9361344	15.7810464	16.0340832	16.0355328
15.131184	15.6889152	16.0340064	16.0340736
15.0339744	16.8861792	16.0361088	16.0353312
15.9358176	15.785088	16.0342272	16.0345728
15.131664	15.7818336	16.0346112	16.0352832
15.0334944	15.6842592	16.035888	16.0354272
15.9355296	15.885216	16.0353504	16.036416
15.131328	15.7823424	16.0361952	16.0334112
15.0331488	15.7842048	16.034784	16.0355808
15.9365088	16.6916352	16.034544	16.0352448
15.131424	15.8819328	16.0334496	16.0353696
15.0338208	15.7833408	16.0368672	16.0347456
15.0315744	16.746336	16.0358496	16.03488
16.0359456	15.728592	16.0331424	16.0358784
15.0332256	15.8819808	16.0343136	16.0344576
15.0328032	15.7833888	16.0352064	16.0355328
16.0347456	16.7872032	16.0359456	16.035744
15.0333024	15.6878784	16.0344864	16.0332864
15.0366048	15.8819808	16.0351488	16.0359072
16.0304256	15.7835904	16.0357536	16.0356672
15.0335424	16.7872416	16.0367616	16.0346976
15.0373248	15.6875232	16.0342944	16.0344384
16.030848	15.881376	16.0341792	16.0355232
15.0329952	16.7613024	16.0332672	16.0348608
15.0878016	15.8098176	16.0363488	16.0359456
15.9797568	15.6874176	16.0351008	16.0352256
15.0335712	15.8824512	16.0343904	16.0344192
15.0311616	16.7886624	16.0351104	16.0360704
16.0355232	15.7820448	16.0355904	16.034976
15.0346944	15.6880512	16.0364544	16.0358304
15.0315744	15.8807904	16.0349184	16.0334688
16.035408	16.7880096	16.0349856	16.035408
15.0327648	15.782112	16.0352256	16.0348224
15.0330912	15.6887424	16.0348896	16.0359648
16.0350912	16.1764896	16.0356288	16.0348224
15.0327168	16.4946912	16.0333248	16.0341984
15.0326688	15.7816992	16.035312	16.036176
16.0354848	15.687456	16.0336608	16.0339392
15.0330048	16.8863712	16.0355328	16.035456
15.0324096	15.7842624	16.0361184	16.0348608
16.0359552	15.782064	16.0356288	16.0354368
15.032256	15.6877536	16.0341408	16.0353504
15.0326688	16.8862944	16.033872	16.0360992
16.0351488	15.7837344	16.0371072	16.034688
15.0329952	15.7828992	16.0353792	16.0342176
15.0325056	15.6874176	16.0341024	16.0348992
15.3692928	15.881664	16.034448	16.0347264
15.6983616	15.7839072	16.0362432	16.0364064
15.0340032	15.7842144	16.0355424	16.0350144
15.9357984	16.6896672	16.0337568	16.034256
15.1320864	15.8827968	16.0350816	16.0355904
15.0327072	15.7837536	16.0355424	16.034544
15.9358464	15.7833216	16.0338432	16.0358592
15.1329888	16.6904448	16.0354272	16.0343712
15.0318528	15.882432	16.0347456	16.0345632
15.3690816	15.7843104	16.0355424	16.0350624
15.6996096	15.7824	16.0355616	16.0367808
15.03216	16.6912128	16.0347744	16.0349472
15.0335904	15.8821056	16.0356	16.0341984
16.0347264	15.782736	16.0350912	16.0351488
15.0331008	16.7887392	16.0362432	16.034928
15.0377088	15.6873504	16.0326336	16.0347168
16.0297536	15.8816544	16.035744	16.035984
15.0330048	15.7844832	16.0338336	16.034592
15.038112	16.7865792	16.0370976	16.0346784
16.0307904	15.6869856	16.0327008	16.0363872
15.0326208	15.8826432	16.0365216	16.0348896
15.0321888	15.7841856	16.0354848	16.0353408
16.0358592	16.7865504	16.033008	16.0355232
15.031632	15.6872448	16.0374816	16.0342656
15.033648	15.8821152	16.0336512	16.0353984
16.0356864	16.0229568	16.0360608	16.0346784
15.031776	16.5486816	16.035312	16.034544
15.0332832	15.6869664	16.032816	16.0356096
16.0354176	15.8812896	16.0367328	16.0351584
15.0322944	16.788144	16.034448	16.0352832
15.0331776	15.7829664	16.0345152	16.0338912
16.0356768	15.688512	16.0368672	16.0359648
15.0324192	15.8817888	16.0343232	16.035456
15.032544	16.789056	16.0353504	16.0345344
16.035024	15.781008	16.0365504	16.0358592
15.0338112	15.6878304	16.0336224	16.0345152
15.0330432	15.8819424	16.0348608	16.0359744
16.0344576	16.7876736	16.0344192	16.0336416
15.0327072	15.784368	16.0351392	16.0361664
15.0327648	15.68592	16.0344864	16.0344768
15.936336	15.8815488	16.0350432	16.0352256
15.1326144	16.7894592	16.0377024	16.036128
15.0322752	15.7822944	16.0355232	16.0338336
15.9361152	15.6871584	16.033008	16.0356864
15.1314816	16.8870336	16.034784	16.0342176
15.0332544	15.7837056	16.036272	16.0363392
15.9364128	15.7813536	16.0353696	16.0341792
15.1317888	15.687744	16.0352448	16.0352832
15.032448	16.8862944	16.0328736	16.0352736
15.088752	15.7853376	16.0375008	16.0362912
15.979584	15.7814496	16.0332288	16.0341696
15.0328416	15.687168	16.035072	16.034928
15.0881664	15.8822304	16.0353792	16.0347648
15.9798624	15.7846368	16.036704	16.0356768
15.032832	15.7829472	16.0320576	16.0344576
15.0883296	16.6905024	16.0353984	16.0354752
15.9792	15.8819616	16.0366656	16.0350528
15.0338688	15.7837632	16.0342272	16.0356672
15.0319968	15.7843968	16.0346976	16.034832
16.0352256	16.6916352	16.034592	16.0344768
15.0340608	15.8809824	16.0359552	16.0360704
15.0359232	15.7824672	16.03392	16.0342944
16.0313184	15.78528	16.0369824	16.0361952
15.033552	16.6914912	16.0343712	16.034832
15.032256	15.8821536	16.0336704	16.0344864
16.0344288	15.7814496	16.0366368	16.036128
15.034272	16.788288	16.0356288	16.03416
15.0315552	15.68736	16.0353216	16.0349184
16.0355136	15.883536	16.0333632	16.0352928
15.0328992	15.7807008	16.0340064	16.035072
15.032304	16.789104	16.0370784	16.0355616
15.0894048	15.6881088	16.0340064	16.035072
15.9797952	15.8808384	16.0349184	16.0349664
15.0327072	15.78336	16.0357056	16.0353216
15.0369312	16.788672	16.0346976	16.0353984
16.0306752	15.6871584	16.0354272	16.0338432
15.0326784	15.8817216	16.0328736	16.0349856
15.0887328	16.7867616	16.0378368	16.0353792
15.979392	15.7833888	16.0331904	16.0361376
15.032832	15.6876672	16.034832	16.0349568
15.936144	15.8828064	16.0377024	16.0351968
15.1314528	16.7876832	16.032912	16.0351296
15.0329856	15.7822368	16.0357728	16.0344
15.9363072	15.6885024	16.0346592	16.0349952
15.1323552	15.8809824	16.0342176	16.0344768
15.0319872	16.789248	16.0350048	16.0356384
15.9362304	15.7813632	16.0356864	16.0346688
15.132528	15.68952	16.036272	16.0358688
15.0328416	16.1760864	16.0365984	16.035072
15.3684096	16.4922624	16.0329504	16.034736
15.699504	15.7828608	16.0331328	16.0361088
15.0337632	15.6875424	16.0376544	16.0343328
15.367824	16.8857856	16.0332576	16.0346208
15.698784	15.7853856	16.0356096	16.0358208
15.0326016	15.7822656	16.037088	16.0353024
15.9369312	15.6866592	16.0298208	16.0351392
15.1319424	15.8829312	16.036848	16.0351392
15.03264	15.7826208	16.0365408	16.0346112
15.0889536	15.7843872	16.0347648	16.0357536
15.9792	16.6878624	16.035264	16.0339584
15.0318528	15.8848032	16.0344672	16.0359936
15.0333216	15.7832928	16.0358496	16.0358688
16.0353408	15.784512	16.0325856	16.033728
15.0335328	16.69056	16.0374432	16.03656
15.03216	15.8825856	16.0339488	16.0342368
16.0353888	15.7836	16.0348416	16.0345056
15.0327264	15.7839456	16.0366368	16.0354656
15.0318816	16.6901568	16.0345056	16.034592
16.0360032	15.8824224	16.0348128	16.0357536
15.0332832	15.7836384	16.0357632	16.0343712
15.032496	16.7463552	16.03488	16.0361472
16.0363104	15.7280928	16.034688	16.0352064
15.03144	15.8826336	16.0360704	16.0356864
15.033024	15.7836576	16.0331424	16.0351008
16.0358016	16.750464	16.035936	16.0329504
15.0323904	15.7229088	16.0341696	16.0368864
15.0332928	15.882288	16.0365024	16.0340928
16.0358496	15.7847808	16.0338816	16.0351776
15.0318528	16.7853312	16.0365216	16.0357152
15.0327648	15.6882912	16.0334496	16.0349088
15.0372576	15.8820288	16.03344	16.0346112
16.0308096	16.7602272	16.0376448	16.0357632
15.0328032	15.8114496	16.033872	16.0344192
15.3696288	15.687456	16.0345728	16.0357344
15.699024	15.8817696	16.0343616	16.035264
15.0324864	16.7876928	16.035984	16.0353024
15.9359328	15.7827744	16.0360512	16.0337952
15.1319136	15.6882144	16.0332576	16.0361376
15.0328704	15.8814912	16.0375584	16.035072
15.936288	16.7866368	16.0346304	16.034496
15.1317984	15.7833888	16.0344288	16.0351488
15.0334464	15.6883488	16.036272	16.035168
15.368736	16.1749728	16.0340832	16.0358784
15.6978816	16.4960544	16.0358688	16.03488
[truncated: 8,001 more rows]
