# Supplementary material for: Implementation of stimuli with millisecond timing accuracy in online experiments
Source: PLoS One. 2020 Jul 10;15(7):e0235249. doi: 10.1371/journal.pone.0235249 (PMC7351209; doi:10.1371/journal.pone.0235249)
Supplement: S1 File — (ZIP) [file pone.0235249.s001.zip › Supplemental files/data/Grating/grating realtime 60Hz Loaded.csv]

NON-LOADED	30% LOADED
16.0346304	16.0342176
16.0352832	16.0354368
16.0347648	16.0350528
16.0358592	16.0356384
16.0344768	16.033536
16.0346112	16.0356288
16.035648	16.035984
16.0347264	16.035168
16.0354176	16.0352256
16.0358496	16.0355328
16.0345344	16.0344768
16.0342752	16.0349472
16.0360896	16.035168
16.0353696	16.034832
16.0350816	16.0350336
16.0345728	16.0354464
16.0345152	16.0346112
16.0350528	16.0343904
16.0363296	16.0349088
16.0344576	16.0363296
16.0354272	16.034928
16.0339008	16.0341408
16.0360224	16.0362144
16.0350336	16.0344288
16.03512	16.0349088
16.0354656	16.0357152
16.0350912	16.0342464
16.0351488	16.0355712
16.034496	16.0354752
16.0354176	16.0345728
16.0349856	16.0356192
16.034832	16.0347264
16.0361856	16.0348416
16.0336896	16.035312
16.0357056	16.0348512
16.0342944	16.0351872
16.0365888	16.0360512
16.034304	16.0345632
16.0356	16.0343424
16.034208	16.0353024
16.035216	16.035264
16.0350336	16.0353504
16.0356672	16.0357824
16.034784	16.0345344
16.0351776	16.0349088
16.034832	16.0353696
16.0354272	16.0341024
16.03488	16.0352064
16.0352352	16.0357056
16.035168	16.0342848
16.0344864	16.0357824
16.0358496	16.0349376
16.0352352	16.035408
16.0348128	16.0341216
16.0348992	16.0362816
16.0346688	16.0342944
16.03512	16.0344576
16.0356672	16.036656
16.0345728	16.0341792
16.035408	16.0352448
16.0351872	16.0351968
16.0356	16.0353312
16.0350336	16.0348224
16.0347648	16.0347072
16.0357152	16.0366464
16.0342944	16.0341408
16.0348416	16.034736
16.03608	16.034016
16.0345152	16.0358976
16.0350336	16.0356
16.0346784	16.0349856
16.0353792	16.0348512
16.0357152	16.0345632
16.033872	16.0354848
16.0360704	16.0357728
16.0347456	16.033968
16.0352736	16.0355328
16.0351392	16.0353984
16.0349088	16.0349088
16.0343712	16.0351104
16.0355712	16.035072
16.0353024	16.0350048
16.03536	16.0343424
16.035216	16.0358208
16.0342944	16.0358208
16.03536	16.0348512
16.0355904	16.035792
16.0353888	16.0334784
16.0346112	16.0359072
16.0343808	16.035168
16.035504	16.0345824
16.0351008	16.0354944
16.0353312	16.035552
16.0348032	16.0344672
16.0359552	16.0353216
16.0337952	16.0358016
16.0358688	16.0345728
16.0340256	16.0345344
16.0358592	16.0353984
16.0349184	16.035024
16.0353312	16.0349472
16.0350816	16.0353504
16.0346304	16.0346016
16.0355904	16.0358304
16.0347072	16.0350432
16.0349952	16.0343616
16.0352736	16.035888
16.0346784	16.0346784
16.0353024	16.0351872
16.0358784	16.0347552
16.0346208	16.035456
16.0351392	16.0351584
16.0349664	16.0347648
16.0349952	16.0348704
16.0356576	16.0359552
16.0350432	16.0338144
16.034832	16.0357728
16.0352544	16.0351584
16.0350336	16.0343616
16.0357728	16.0352928
16.0344576	16.0351392
16.035648	16.035648
16.0339872	16.0344288
16.0357824	16.0354272
16.0346496	16.0355424
16.0360416	16.0347456
16.0348896	16.0351584
16.0343616	16.0349088
16.0352256	16.0353792
16.0344288	16.0355232
16.0359456	16.0348416
16.0350144	16.035552
16.0354752	16.0344096
16.03488	16.0349664
16.0342272	16.034928
16.0354176	16.0352352
16.0349856	16.0353984
16.035984	16.0344096
16.0354848	16.0352928
16.0349472	16.0349952
16.0339872	16.0352832
16.0351488	16.0356576
16.0356864	16.0352448
16.0350336	16.0339776
16.035696	16.0356096
16.0348032	16.0351296
16.0342752	16.0357248
16.0363968	16.034976
16.0341696	16.034448
16.0356672	16.0348512
16.0354656	16.0354368
16.0348704	16.0345152
16.0339968	16.0358592
16.0360224	16.0351008
16.0351104	16.0344384
16.0352544	16.0348512
16.034304	16.0355616
16.0351584	16.0353216
16.0359168	16.0354176
16.0348416	16.0340256
16.0346496	16.0356576
16.035696	16.0351008
16.0346112	16.0344384
16.0355328	16.0352832
16.0351104	16.0363104
16.0347264	16.0349952
16.035168	16.0343616
16.0354464	16.035168
16.0344864	16.0353408
16.0351776	16.0346304
16.0356384	16.0349568
16.034928	16.0351872
16.0350528	16.0358496
16.034784	16.0353216
16.035168	16.034448
16.0361088	16.0353504
16.0345056	16.0352544
16.033872	16.0348896
16.0355424	16.0344864
16.0354368	16.0355712
16.0355424	16.0353312
16.0348512	16.034976
16.0347168	16.0350336
16.0357728	16.0347456
16.0347168	16.0353984
16.0351968	16.0353312
16.0353216	16.0348128
16.0348992	16.0349376
16.0348224	16.0348416
16.0352928	16.0346208
16.0351872	16.0358976
16.0348512	16.0351968
16.03584	16.0353216
16.0342944	16.0346112
16.0364928	16.0354368
16.0339968	16.0348032
16.0351296	16.0357152
16.03464	16.0339296
16.0352544	16.0354848
16.0346016	16.0353792
16.0357824	16.034688
16.0348512	16.035696
16.0347552	16.03416
16.0358976	16.0358208
16.0345632	16.0348032
16.0360032	16.0353984
16.0351584	16.0348992
16.0351584	16.0356864
16.0343712	16.0345728
16.0358208	16.0354176
16.03416	16.0345536
16.035264	16.0357056
16.0347072	16.0346688
16.0352064	16.035792
16.0353504	16.034736
16.0348704	16.0342656
16.0355808	16.0360608
16.0350528	16.0348224
16.0351776	16.034688
16.0352736	16.0352448
16.0348896	16.0350144
16.0346688	16.0345056
16.0360128	16.0360512
16.0351488	16.03464
16.0341696	16.0351104
16.0359168	16.0344864
16.0345632	16.0343904
16.0354656	16.0368
16.035936	16.034496
16.034496	16.03488
16.0345344	16.0353696
16.0351584	16.034736
16.035264	16.03512
16.0348224	16.0356096
16.0351584	16.0343424
16.034688	16.0356864
16.0354368	16.0351776
16.0350048	16.0350624
16.0352928	16.035696
16.03536	16.0342464
16.0348896	16.0352256
16.035072	16.0353408
16.0356096	16.034928
16.0346304	16.035744
16.0349472	16.034544
16.0354464	16.0349952
16.0347744	16.0350624
16.0353312	16.0355616
16.0346112	16.0343136
16.0350624	16.0343616
16.0357248	16.0355712
16.0348032	16.0363296
16.0346208	16.0346784
16.0352736	16.0351104
16.0354848	16.0358112
16.0347744	16.0345248
16.0353504	16.034928
16.0343616	16.0351776
16.0360896	16.0349184
16.0350048	16.0349952
16.0352064	16.0356096
16.0349664	16.0347264
16.035456	16.0356
16.0352832	16.0337664
16.0343616	16.034784
16.0356096	16.0359168
16.0344	16.0343904
16.03536	16.036128
16.0348416	16.0352256
16.03512	16.0346976
16.0349088	16.0349664
16.0366656	16.0348416
16.034112	16.0350432
16.0345824	16.0352928
16.0351008	16.0355424
16.0348512	16.0345248
16.0357536	16.0356096
16.0350912	16.0345248
16.0346688	16.0353216
16.0350432	16.0355328
16.0352928	16.0348512
16.034928	16.0354848
16.035552	16.0343136
16.0356	16.0354752
16.0347936	16.0350336
16.0353792	16.034832
16.0345536	16.0344576
16.0356864	16.0359264
16.0347648	16.034544
16.0344672	16.0364256
16.0351488	16.0343232
16.0356	16.035408
16.0348704	16.0354272
16.0351584	16.034304
16.0351488	16.034592
16.0350336	16.035792
16.0345152	16.0354176
16.0355904	16.0348992
16.0354656	16.0356768
16.034736	16.0333824
16.035456	16.0356864
16.0350048	16.0362624
16.0351008	16.0342368
16.0347648	16.0351296
16.0352928	16.0352736
16.035696	16.0349088
16.0348608	16.035456
16.0341216	16.0349376
16.035888	16.035648
16.0346496	16.0343616
16.0359552	16.0358592
16.034832	16.0339584
16.0350912	16.035504
16.0352928	16.0345632
16.0344672	16.0349472
16.0356864	16.0359168
16.0342752	16.0343136
16.0356864	16.0361856
16.0350912	16.0351296
16.035696	16.0351104
16.0344672	16.0349952
16.0353888	16.0350336
16.0346592	16.0350528
16.0352352	16.0342272
16.0355328	16.0361472
16.0337376	16.0352448
16.0359264	16.0334976
16.034976	16.0359456
16.0359264	16.0357152
16.0338336	16.0341888
16.0357536	16.0354752
16.0353696	16.0349664
16.0340928	16.034832
16.0358208	16.035648
16.0355136	16.0347072
16.0347456	16.0353024
16.0346112	16.0351776
16.0363008	16.0355328
16.0339584	16.0344768
16.0355808	16.0350336
16.0347744	16.0353408
16.0352064	16.0356864
16.0353792	16.0345344
16.0344096	16.035264
16.0361376	16.0348608
16.0346688	16.0347168
16.0361664	16.0351104
16.0345152	16.0354464
16.03416	16.0349184
16.0348128	16.0346592
16.0356	16.0347744
16.0357728	16.0356288
16.0348224	16.035744
16.0357728	16.0341792
16.03392	16.0348032
16.0348512	16.0354656
16.0349184	16.0347072
16.035744	16.0368864
16.0355616	16.0343616
16.035552	16.0348608
16.0343712	16.0348128
16.03512	16.0356
16.0348032	16.0346112
16.035504	16.0357728
16.0353792	16.0341696
16.0339488	16.0360704
16.0351872	16.0354272
16.035648	16.0350624
16.0348608	16.0342656
16.0355904	16.0352064
16.0346016	16.0349856
16.0349568	16.03512
16.0351872	16.0352448
16.0351968	16.034976
16.0354848	16.0355616
16.0350816	16.0346688
16.0352064	16.0355712
16.034544	16.0347648
16.0354752	16.0348704
16.034448	16.03488
16.0354944	16.0349952
16.034928	16.0356384
16.0348128	16.0350816
16.035024	16.03488
16.0355232	16.0346688
16.0355424	16.035264
16.0348992	16.03488
16.0344	16.0358592
16.0357056	16.0342848
16.0350528	16.0351296
16.0351008	16.0359072
16.0348992	16.0345056
16.0365024	16.0346688
16.0331712	16.0354176
16.0357152	16.0353984
16.0350912	16.0355616
16.0352928	16.0351872
16.0347264	16.0348416
16.0356576	16.0355424
16.034496	16.0342368
16.0355424	16.0346688
16.0347552	16.035792
16.034832	16.035168
16.0354176	16.0353696
16.0353696	16.0341888
16.035024	16.034592
16.0351584	16.0364064
16.0346112	16.034064
16.0349184	16.0361952
16.035744	16.0340736
16.0348416	16.0349568
16.0351968	16.0352256
16.0348128	16.0352736
16.03536	16.0362624
16.0350432	16.0345632
16.0352352	16.0346208
16.0351968	16.0355616
16.0349184	16.0343424
16.0350144	16.0350144
16.035072	16.0363968
16.0352064	16.0346016
16.0360224	16.0353312
16.0339392	16.033728
16.0355232	16.0361568
16.033968	16.0346208
16.035936	16.0351104
16.0358784	16.0356768
16.0344576	16.034208
16.0356192	16.0345344
16.0345056	16.0367904
16.0348128	16.0344
16.0358016	16.0353696
16.034592	16.0352064
16.0351488	16.0350336
16.0346784	16.0345632
16.035264	16.0356192
16.0352832	16.0347168
16.0353984	16.035648
16.0348416	16.0343328
16.0352256	16.0352064
16.034976	16.034784
16.0356	16.0350816
16.0351008	16.0359648
16.0343136	16.0348992
16.0366176	16.03512
16.0339488	16.0345152
16.0347072	16.035072
16.035504	16.0356096
16.0350912	16.0342656
16.035456	16.0355712
16.0349184	16.0344384
16.0357248	16.035216
16.0342368	16.0351104
16.0359168	16.03584
16.0351488	16.0344672
16.0347936	16.03512
16.0347456	16.0350336
16.0346208	16.0348896
16.0356768	16.0352832
16.0351008	16.0352736
16.034688	16.035648
16.0344672	16.0340544
16.0366176	16.035408
16.0340064	16.0345824
16.0354272	16.03632
16.0348608	16.0344096
16.0351104	16.0357056
16.0358208	16.0341216
16.0349664	16.0354752
16.035792	16.0354272
16.0335552	16.0353312
16.0358304	16.0340256
16.0353312	16.0358592
16.0350144	16.0352544
16.0349568	16.0343328
16.035648	16.0350144
16.033824	16.034832
16.0354368	16.0360992
16.0355712	16.0349184
16.0351008	16.0347264
16.0352544	16.0363104
16.0346592	16.0347168
16.0358592	16.0346688
16.0347456	16.0345632
16.034688	16.0355232
16.0349568	16.0346016
16.035456	16.0351296
16.0354656	16.0354368
16.034928	16.0338624
16.0345248	16.0360128
16.0352832	16.035408
16.0352928	16.0345056
16.0347456	16.0358304
16.0360416	16.0343712
16.0341504	16.0342848
16.035264	16.0368672
16.035312	16.0348416
16.0354176	16.0344768
16.0349376	16.035168
16.0354752	16.0354752
16.034016	16.0353216
16.0355136	16.0355328
16.0353216	16.0343424
16.0352544	16.0344384
16.0347264	16.0355712
16.0349856	16.035072
16.0355904	16.0344576
16.0348416	16.036512
16.0350432	16.0338048
16.0349568	16.036272
16.0344864	16.0351008
16.035408	16.0353504
16.0350048	16.0348032
16.0365216	16.0345824
16.0340064	16.0348512
16.0360416	16.0355136
16.0343616	16.0349184
16.035936	16.0353312
16.0344576	16.0349184
16.0347552	16.03536
16.035024	16.0337472
16.03536	16.0370016
16.035024	16.0344672
16.0352064	16.0350912
16.0349088	16.0349664
16.0353216	16.0345344
16.0349664	16.03512
16.034208	16.0358208
16.0364448	16.0349856
16.03536	16.035456
16.0355328	16.034256
16.0342272	16.0350816
16.0354848	16.0357632
16.034304	16.0350336
16.0360416	16.0345536
16.0353696	16.03512
16.034496	16.0347744
16.034112	16.0354368
16.0365888	16.0351872
16.0345248	16.0351008
16.0348512	16.035168
16.0351296	16.0359264
16.0348704	16.0341888
16.0356864	16.0352352
16.0346592	16.0352736
16.0354272	16.0344576
16.0346784	16.035216
16.0352064	16.0352544
16.0353792	16.0349472
16.0358592	16.0358112
16.033536	16.0347264
16.0351104	16.0353792
16.0353408	16.0343424
16.0352352	16.0345824
16.0347936	16.0354464
16.0352256	16.035744
16.0351968	16.0348512
16.0355232	16.0351488
16.0351584	16.0353504
16.0356384	16.0352448
16.0339104	16.033584
16.0345728	16.0364064
16.0352448	16.0350624
16.0354464	16.034544
16.0350144	16.0350816
16.035648	16.0356096
16.0343808	16.034256
16.035552	16.0362912
16.0355136	16.0339968
16.034496	16.0348512
16.0353024	16.0358208
16.0342272	16.0348608
16.035648	16.0347648
16.0349088	16.0359072
16.0355328	16.0348704
16.03488	16.0355136
16.0350144	16.0346496
16.0349952	16.0351008
16.0350528	16.0346784
16.0350816	16.03464
16.0346304	16.03488
16.0357728	16.0363488
16.0348224	16.0348512
16.0356576	16.0353888
16.0348512	16.0351392
16.0347168	16.0351296
16.0359456	16.0347264
16.0343808	16.0350624
16.0352544	16.0346592
16.0352352	16.0347936
16.0350912	16.0362528
16.0351776	16.0341216
16.0343328	16.034928
16.0356384	16.0357536
16.034592	16.0344192
16.0361472	16.0351776
16.03464	16.0358784
16.0347744	16.0339392
16.0361472	16.0359456
16.034688	16.0344672
16.0354272	16.03488
16.0345536	16.035936
16.0341696	16.03512
16.03488	16.0347936
16.0345632	16.0356192
16.0354752	16.0354464
16.034352	16.0345632
16.0362336	16.0348992
16.0346112	16.0353888
16.0368576	16.0352352
16.0340352	16.0341216
16.035792	16.0355616
16.0342368	16.0351488
16.0355808	16.0352448
16.0344672	16.0350432
16.0353696	16.0349664
16.0344288	16.034928
16.0356096	16.035312
16.0350336	16.0341888
16.035168	16.0360512
16.0353696	16.0347744
16.03512	16.0354848
16.03488	16.0344
16.0353216	16.0355808
16.0345728	16.0352448
16.035408	16.0345248
16.0349472	16.035072
16.0357344	16.0354944
16.0347456	16.0353024
16.0345728	16.0349664
16.0359744	16.0347552
16.0349376	16.0353984
16.034208	16.0345248
16.0355904	16.0355424
16.0352352	16.0353696
16.0350816	16.0348608
16.03464	16.0357056
16.034736	16.0343712
16.0359264	16.0352448
16.0354464	16.0343424
16.0353504	16.0358304
16.035312	16.0345632
16.034304	16.0362432
16.0349664	16.0332192
16.0343424	16.0363872
16.035648	16.0350528
16.0354176	16.0348512
16.035456	16.0350816
16.0346112	16.0358784
16.0350624	16.034496
16.0353888	16.0362336
16.0348992	16.0338432
16.0344864	16.0348608
16.0355136	16.0362432
16.035264	16.0341792
16.0347456	16.0349472
16.0355904	16.0353792
16.0351776	16.0356672
16.034256	16.0348416
16.0362432	16.0348704
16.0351872	16.0346016
16.0340064	16.0355616
16.0362528	16.0341312
16.0344096	16.0357536
16.03512	16.0354176
16.0356096	16.0353024
16.0344192	16.0343712
16.0348416	16.0352928
16.0357248	16.035072
16.03512	16.0352832
16.0343712	16.0355712
16.0357344	16.034544
16.0344864	16.0346784
16.0362048	16.0358016
16.0337568	16.034496
16.0356864	16.0350528
16.0354272	16.0361184
16.0349376	16.0342272
16.0346208	16.0355808
16.0364928	16.0352544
16.03368	16.0350912
16.035216	16.0341408
16.0352256	16.0363584
16.0349088	16.034448
16.035936	16.03464
16.0348416	16.0350816
16.0351584	16.0353792
16.0345728	16.0350144
16.036224	16.036368
16.034496	16.0345152
16.0352064	16.0349088
16.0362432	16.034496
16.0345344	16.0353024
16.0346112	16.0352928
16.03464	16.0347936
16.0354368	16.034976
16.0348416	16.0356576
16.0344288	16.0346016
16.0361184	16.0354944
16.0341504	16.0354272
16.0346016	16.0343328
16.035936	16.0350912
16.0349952	16.0357728
16.0352256	16.0357632
16.0345152	16.0341024
16.0357344	16.03584
16.0349952	16.0342848
16.0348704	16.0349472
16.0348992	16.0354752
16.0356288	16.0352544
16.0348608	16.034736
16.0354176	16.0355712
16.0351488	16.0342272
16.0352064	16.0353504
16.0352928	16.0354656
16.0351488	16.0346976
16.0349664	16.0345728
16.0358112	16.0356672
16.0348128	16.0342656
16.034304	16.0351488
16.0347264	16.0360992
16.0355712	16.0342368
16.0346784	16.0361568
16.0349088	16.0345152
16.03536	16.0349568
16.0355232	16.0352736
16.0346208	16.035264
16.036032	16.034736
16.0346208	16.0339488
16.0351008	16.0354848
16.0350144	16.0353888
16.0354272	16.0354944
16.0363584	16.0341024
16.0331136	16.0359168
16.0354272	16.0353888
16.0354752	16.0349952
16.0340928	16.0342752
16.035744	16.0357536
16.0354848	16.0352736
16.0345536	16.0349088
16.0356096	16.0360896
16.0348032	16.0344192
16.0344288	16.0356096
16.0355904	16.0344096
16.0346496	16.0352256
16.035648	16.035024
16.0361952	16.0350816
16.0336224	16.0350528
16.03488	16.035408
16.0369248	16.0349184
16.0344864	16.034112
16.0340448	16.0362048
16.0350336	16.035072
16.035408	16.0341888
16.0355904	16.035408
16.0348224	16.0352832
16.0344288	16.03488
16.0354464	16.0348896
16.0355232	16.0353408
16.0354272	16.036272
16.0350528	16.0335744
16.034736	16.0352352
16.0350144	16.035648
16.0348416	16.0345248
16.0357824	16.03464
16.03488	16.0361184
16.035264	16.0346592
16.0345824	16.0356288
16.0349184	16.0345248
16.0357056	16.0361376
16.0353504	16.0329984
16.034688	16.035888
16.0348224	16.0356288
16.035648	16.0351968
16.0352064	16.0353696
16.0347456	16.0349664
16.0344768	16.0348896
16.0354752	16.0347264
16.0342752	16.0348992
16.035024	16.0356672
16.0364928	16.0341216
16.0347264	16.0358304
16.0350144	16.0348512
16.0353696	16.0349088
16.0347168	16.0355712
16.0350144	16.0343328
16.03488	16.0354752
16.0354464	16.035408
16.0340736	16.0353696
16.0370976	16.0346112
16.034544	16.0356192
16.0345632	16.0342752
16.0351008	16.0355424
16.0343904	16.0353408
16.0352928	16.0348992
16.0363776	16.0345632
16.0345248	16.035408
16.0349856	16.035648
16.0357248	16.035312
16.034352	16.0344288
16.0350048	16.0347264
16.0356288	16.0361184
16.0347744	16.034736
16.0355328	16.035312
16.0344768	16.034352
16.0345728	16.0357824
16.0369344	16.0349664
16.0338624	16.034832
16.0345056	16.0357056
16.0356	16.0344864
16.0351872	16.035504
16.0358976	16.0342944
16.034064	16.0359168
16.03536	16.0344288
16.0352736	16.0352736
16.0344096	16.0359552
16.0353792	16.0342176
16.0354944	16.03488
16.0352736	16.0363296
16.0348128	16.0348416
16.0350528	16.0345248
16.0352544	16.0349376
16.03488	16.035744
16.0354752	16.0345536
16.0348032	16.03512
16.0346784	16.035408
16.0348032	16.0345632
16.0358688	16.0363296
16.0353504	16.034064
16.0351872	16.0345344
16.0337952	16.0360224
16.03632	16.0346592
16.034832	16.0355616
16.0349568	16.0352544
16.0350624	16.0353792
16.0346208	16.0345248
16.0355712	16.0347936
16.0345632	16.0353984
16.0353792	16.0349952
16.0349664	16.0349472
16.035888	16.0345056
16.0342944	16.0352832
16.0357344	16.0355328
16.0345152	16.0351104
16.0348608	16.0349088
16.0355904	16.0356576
16.0353312	16.0347936
16.0349088	16.034304
16.0359456	16.036224
16.0346976	16.0347072
16.0348896	16.0358208
16.035648	16.03392
16.0345728	16.034976
16.0358112	16.0356576
16.0350144	16.0348416
16.0349184	16.0358496
16.0350432	16.0346112
16.034928	16.03464
16.0348128	16.0350528
16.0349376	16.034976
16.0352448	16.0352256
16.0350048	16.0348704
16.0353792	16.0358784
16.033728	16.0338624
16.0365888	16.0359744
16.0342464	16.0351968
16.0359648	16.0347264
16.0347456	16.0354848
16.0354848	16.0349184
16.0347552	16.0350144
16.035456	16.0349472
16.0342848	16.0357728
16.0354944	16.0340832
16.0348512	16.0357056
16.035504	16.03512
16.0352352	16.0351104
16.034784	16.035312
16.0340928	16.0346688
16.0364736	16.0349472
16.0345248	16.035504
16.0352256	16.0345536
16.0355424	16.035072
16.0340928	16.0346112
16.0354464	16.0357248
16.0349376	16.0347936
16.0335264	16.0356288
16.036416	16.0351296
16.0351392	16.0342368
16.0345728	16.0353216
16.0354176	16.0350816
16.035408	16.036416
16.0351296	16.0348608
16.0350912	16.0344384
16.0346784	16.0354464
16.0356864	16.0346304
16.0347936	16.035024
16.0345152	16.035504
16.0356192	16.0345344
16.0357728	16.035408
16.0340352	16.0347744
16.0354464	16.0353696
16.0350624	16.0350048
16.034784	16.035552
16.034544	16.034976
16.0359456	16.0349088
16.0344672	16.0355136
16.0353216	16.0351392
16.0352736	16.0345248
16.0349088	16.0348704
16.0350816	16.03512
16.0353888	16.0347168
16.0342656	16.0362336
16.0357152	16.0340928
16.034544	16.0350912
16.0353696	16.0361472
16.0348512	16.035024
16.0352256	16.0347264
16.0363968	16.0345248
16.0348608	16.0367808
16.0341696	16.0348128
16.0362144	16.0350816
16.0339776	16.0350144
16.0352544	16.0346496
16.0348224	16.0350336
16.0355136	16.0352064
16.0356672	16.0340448
16.0346784	16.0358016
16.0346112	16.0352064
16.0354944	16.0350144
16.0346496	16.0345152
16.03512	16.0347264
16.0351488	16.0357152
16.0353024	16.0347936
16.0344672	16.0353504
16.0356	16.035888
16.0353312	16.0349952
16.0353312	16.0339488
16.0350048	16.0358688
16.0348032	16.0351968
16.035072	16.0358688
16.034784	16.0339488
16.0352832	16.0354848
16.034928	16.0354848
16.0362432	16.0351872
16.0345344	16.0347072
16.0346784	16.034784
16.0345152	16.0351488
16.0357344	16.0346688
16.0348128	16.035456
16.0353792	16.0346016
16.034928	16.0354848
16.035456	16.0349856
16.0351296	16.0349184
16.0348416	16.03584
16.0358208	16.03392
16.0339104	16.0353984
16.0353984	16.035216
16.0352928	16.0351968
16.0348128	16.0355712
16.0353408	16.0346688
16.034544	16.0352832
16.035936	16.0350912
16.034832	16.034736
16.0353216	16.03512
16.0345632	16.03512
16.035408	16.0339008
16.0348608	16.0360416
16.0349184	16.0354848
16.0360416	16.0343328
16.0346784	16.035936
16.0346208	16.035792
16.0357152	16.034112
16.0346592	16.0356096
16.0349088	16.0349472
16.035552	16.0346208
16.034784	16.0353888
16.0346304	16.0362048
16.0356768	16.034496
16.0351104	16.034784
16.0348224	16.0345824
16.035744	16.0357056
16.0347168	16.0345728
16.0353984	16.0347648
16.0343136	16.0355616
16.0363488	16.0352928
16.0343328	16.035072
16.0349952	16.0347456
16.0347552	16.0355712
16.0355808	16.0345152
16.0354176	16.0352544
16.0339776	16.0354944
16.0353024	16.0358592
16.03584	16.0344672
16.0352832	16.0356288
16.0351968	16.0346784
16.0341312	16.0343616
16.0350144	16.0357536
16.0349472	16.0343424
