# Supplementary material for: Implementation of stimuli with millisecond timing accuracy in online experiments
Source: PLoS One. 2020 Jul 10;15(7):e0235249. doi: 10.1371/journal.pone.0235249 (PMC7351209; doi:10.1371/journal.pone.0235249)
Supplement: S1 File — (ZIP) [file pone.0235249.s001.zip › Supplemental files/data/Grating/grating realtime 60Hz.csv]

chraome-setInterval	chrome-CSS3	chroem-rAF	edge-setInterval	edge-CSS3	edge-rAF	firefox-setInterval	firefox-CSS3	firefox-rAF	ie-setInterval	ie-CSS3	ie-rAF	PTB
16.0002	15.9984	16.0002	16.002	15.9996	16.0008	16.011	15.9996	16.0014	16.0002	15.9708	16.0002	15.9998976
15.0288	16.00092	16.002	15.9984	15.9996	15.9978	15.798	15.9996	15.9984	15.9996	16.026	16.0002	16.0013952
14.9718	16.0002	15.9972	16.0008	16.2564	16.0008	16.2066	16.0014	16.0008	15.9996	15.996	16.0002	15.9987168
15.999	15.99912	16.0002	15.9996	16.0404	15.999	16.0014	15.999	16.0002	16.0002	16.068	15.999	16.0005312
15.0006	16.00092	16.002	16.002	16.0158	15.9996	15.9606	16.0002	16.0014	15.9996	16.1118	15.9996	16.0004928
15.0354	15.99852	15.9984	15.9984	15.999	16.0008	16.0026	16.3578	15.999	15.9996	16.0044	16.0008	15.9989952
15.9654	16.00008	16.0002	15.999	15.9996	16.0014	16.0338	16.0002	15.999	16.0002	16.0008	16.0002	16.0002144
15.0036	15.99924	16.0008	16.002	16.0332	15.9996	16.0026	15.9984	15.999	15.9996	15.999	16.0002	16.0000128
15.7392	16.00176	15.999	15.999	15.9666	15.9978	15.0012	16.0002	16.0002	16.0002	15.9996	16.0008	15.9987072
15.255	16.0014	15.9984	16.0014	16.0002	16.0008	15.999	16.0002	16.0002	16.0002	15.9996	15.9996	16.0010016
15.0012	15.99804	16.0026	15.9984	16.1454	15.9996	16.002	16.0002	16.0008	15.9996	16.1424	15.9996	16.0004256
15.7404	16.00056	15.999	16.0014	16.0506	15.9996	16.0008	16.0008	15.9984	15.999	16.0086	16.0008	16.000128
15.2604	15.9996	15.9996	15.9996	15.9996	16.0002	15.9984	16.161	16.0002	16.0008	16.0464	15.9996	15.998544
14.9982	17.00004	16.002	16.0008	15.999	16.0014	16.0014	16.0008	16.0014	15.9996	15.999	16.0002	16.0008576
16.0002	16.00044	15.9984	15.9996	16.0014	15.9978	15.9996	15.9978	15.9984	15.9996	16.002	16.0008	16.0004544
15.0024	16.00116	15.9996	15.9984	15.9996	16.0008	15.999	16.0008	16.0014	16.0002	15.9996	16.0002	16.0006368
15.0486	15.99924	16.0014	16.002	15.9996	16.0002	15.999	16.0008	15.999	15.9996	15.999	15.9978	15.9994368
15.9738	16.00044	15.999	15.9984	16.0584	16.0002	15.0024	15.9984	15.999	15.9996	15.9996	16.0002	15.998832
14.9772	15.9984	16.0014	16.0014	16.1178	15.9996	15.9978	16.0014	16.002	16.0014	16.1652	16.0002	16.0001088
15.0504	16.00152	16.0002	15.9996	15.9972	16.0014	16.0002	16.1688	15.9984	16.0002	16.1064	16.0008	16.0016064
15.9474	16.00056	15.999	15.999	16.0008	16.0002	15.9996	15.999	16.0014	16.0002	16.0014	16.0002	15.99864
15.0018	15.99864	16.0008	16.0014	16.0002	15.999	16.0002	16.0002	15.999	15.9996	15.9972	15.9996	16.0002528
15.4506	16.00044	16.0008	15.9996	16.0008	16.0008	15.999	15.9996	15.999	16.0002	15.9996	16.0008	16.0002432
15.549	16.0008	15.9984	16.0008	16.0002	15.9984	16.0002	16.0002	16.002	16.0002	16.0014	16.0002	15.9997632
14.9994	15.9984	16.0008	15.9984	16.1046	16.0014	15.3744	16.0008	15.9996	15.9996	16.0044	16.0002	15.9998112
15.9984	15.9996	15.9996	15.999	16.2114	15.9996	15.6276	16.0008	15.9984	15.9996	16.3518	15.9996	16.0013184
15.0018	16.00056	15.9984	16.002	16.0026	15.999	15.9996	16.3122	16.002	16.0002	15.993	15.9954	15.9983232
14.9982	15.99984	16.002	15.9984	16.0008	16.0002	15.9984	16.0002	15.9996	16.0008	16.0002	16.0032	15.9997152
15.9996	15.99996	15.9996	16.0032	15.9984	16.0002	16.0014	15.9996	16.0008	15.999	15.9978	15.9996	16.0009344
15.0006	16.00176	16.0008	15.9978	16.0008	15.999	16.0008	16.0002	15.9996	15.9996	15.996	16.0008	15.9981984
15.051	15.99744	15.9984	15.999	16.1508	16.0032	15.9978	16.0002	15.999	16.0008	16.0134	15.9996	16.0017696
15.9486	16.00152	15.9996	16.0014	16.161	15.9978	15.999	15.9996	16.0008	15.999	15.9996	16.0002	16.0007904
15.003	15.99768	16.0014	15.9996	15.9864	16.0026	16.0032	16.0008	15.9996	16.0002	16.1424	16.0008	15.9981024
15.7404	16.00296	15.9984	16.0008	16.0458	15.9978	15.9972	16.3566	16.0002	16.0002	16.0338	16.0002	16.0018272
15.2592	16.00104	16.0008	15.9996	15.9672	15.999	14.9994	16.0008	16.0002	15.9996	15.9984	16.0002	15.9994176
14.9976	15.9996	16.0008	16.0008	15.9996	15.9996	16.0026	16.0002	15.9996	16.0002	15.9996	16.0002	15.9998784
16.0008	15.99912	15.9984	15.999	16.0008	16.0008	15.9984	15.999	16.0014	16.0002	16.0014	15.9978	16.000992
15.0042	15.99876	16.0014	15.9996	15.9996	15.999	15.0042	16.0002	15.999	15.999	16.0002	16.0008	15.9986592
14.994	16.00224	15.9996	16.0008	16.1352	16.0014	15.9978	16.0002	15.9996	15.9996	15.9984	15.9996	15.9999744
16.0026	15.99948	15.9966	15.9996	16.0092	16.0002	15.999	16.0002	16.0014	16.002	16.041	16.0002	15.9998496
15.0018	15.99852	16.0032	16.0008	16.0518	16.0002	15.9996	16.1616	15.9984	15.9996	16.056	16.0002	16.0004736
15.0492	16.99572	15.9996	15.9996	15.9996	16.0002	15.999	15.9996	16.0002	16.0008	16.1028	16.0002	15.9992448
15.9486	16.00596	16.0002	15.9984	15.9996	15.9996	16.0014	15.999	16.0014	15.9996	15.9984	15.9996	16.0009728
14.9988	15.99888	15.9996	16.002	16.002	15.9984	15.9996	16.0014	15.999	16.0002	16.002	16.0008	15.9993984
15.054	16.00056	15.9972	15.999	15.9996	16.002	15.999	16.0002	15.9996	15.9996	15.9996	15.9996	15.9989376
15.9468	15.99888	16.0026	16.0014	15.999	16.0014	16.0014	15.999	16.0014	16.0002	15.9996	16.0002	16.0011552
15.0018	16.00284	15.999	15.999	16.1052	15.9972	15.9996	16.0008	15.9984	15.9996	16.1004	16.0002	15.9995712
15.7404	15.9972	16.0026	15.9996	16.0686	16.002	15.4818	16.1574	15.9996	15.9996	16.1712	15.9984	15.9999072
15.267	16.00188	15.9984	16.0014	15.9624	16.0008	15.519	16.0104	16.0014	16.0002	15.9978	15.9996	16.0013952
14.9886	15.99816	15.9984	15.9984	16.0392	16.0002	15.9996	15.9996	15.9984	15.9996	16.0026	16.0008	15.9992064
16.0026	16.00212	16.0026	16.0014	15.9996	15.9978	15.9978	16.0014	16.002	16.0002	15.9996	16.0002	15.9993024
15.0114	15.9984	15.9984	15.999	16.0008	16.0032	15.0036	16.0014	15.9996	15.9996	15.9984	15.9996	16.000368
14.9898	15.99984	16.0014	16.0014	15.9978	15.9954	15.999	15.999	15.9984	15.9996	16.0008	16.0014	16.000752
15.9978	16.00068	15.9996	15.999	16.3134	16.0428	15.9978	15.9996	16.0026	15.9996	16.0146	15.999	16.0004448
15.0006	16.00056	15.9978	16.0002	16.008	15.9594	15	15.9996	15.9984	16.0008	16.308	15.9996	15.9992352
15.4524	15.99996	16.0026	16.0002	16.0002	15.999	16.0002	16.3116	16.0008	15.999	16.035	16.0014	15.9991296
15.5478	15.99948	15.9996	15.999	16.0002	16.0032	15.9996	16.0008	16.0002	16.0002	15.9714	16.0002	15.9997248
15.018	15.99828	16.0008	16.0014	15.9972	15.999	15.9996	15.999	15.9984	15.9996	16.0248	15.9978	16.0000896
15.9816	16.0008	15.999	15.9984	16.0002	15.9978	16.0002	16.0002	16.0014	15.9996	15.999	16.0008	16.0006848
15.0012	15.99984	15.9996	16.0026	16.0014	15.9996	14.9994	16.0002	15.9996	15.9996	15.9936	16.0002	16.0008288
14.9994	16.0014	16.0008	15.9978	16.155	16.0032	16.002	15.9966	16.0008	16.0002	16.1154	15.9996	15.999264
15.9996	16.0008	15.999	15.9996	15.8928	15.999	15.999	16.0032	15.999	16.0002	16.014	16.0002	15.9999264
15.0036	15.99888	16.0014	16.002	16.2648	16.0002	15.999	16.359	15.9996	16.0002	16.0566	16.0002	15.9999264
14.9976	15.99984	15.9996	15.9978	15.9996	15.9996	15.0018	15.9996	16.0014	16.0002	15.9996	16.0008	16.0000224
15.999	16.00104	15.9978	16.0014	15.999	15.9984	15.999	16.0008	15.999	15.9996	15.9984	16.0002	15.9997728
14.9994	15.99972	16.0026	15.9996	16.0338	16.0008	15.9996	15.9984	16.0014	15.999	15.9996	16.0002	15.9999744
15.054	16.0014	15.999	16.0014	15.9672	16.0008	16.0014	16.0008	15.999	16.0014	16.0002	16.0002	16.0005024
15.9492	15.999	16.0002	15.9984	15.9984	15.9978	15.9996	16.0008	15.9996	16.0014	16.0392	15.9984	15.9986208
14.9976	16.00008	15.9996	15.9996	16.1526	16.0026	16.0014	16.0002	16.002	16.0002	16.0128	15.9996	15.9997536
15.4506	15.99888	15.9996	16.0014	16.044	15.9984	15.9984	16.1604	15.999	16.0002	16.146	16.0008	16.0007904
15.5502	17.0004	16.0008	15.999	16.0002	15.9996	15.999	16.0014	16.0002	16.0002	16.0014	16.0002	15.9995328
15.0048	16.00116	15.9996	16.0026	15.999	16.0014	16.002	15.9978	16.0008	15.9996	15.9996	16.0002	16.0003872
15.9942	15.99936	15.999	15.9978	16.0014	16.0008	15.9984	16.0014	15.9984	16.0002	15.9996	16.0002	16.0007232
15.0018	16.00044	16.0014	15.999	15.9996	15.999	15.999	16.0008	15.9996	16.0002	15.999	16.0008	15.9982656
15.0006	15.99912	15.9996	16.0014	15.999	16.0014	16.0026	15.999	16.0008	16.0002	16.002	15.9996	16.0015488
15.9972	16.00092	16.002	15.9996	16.1034	15.9996	15.999	16.0008	15.9984	15.9996	16.221	16.0008	15.9998592
15.0006	16.00008	15.999	16.0008	16.0728	16.0002	15.999	16.1682	16.002	16.0002	16.0008	15.9984	15.9997728
15.1992	15.99852	15.9984	15.9996	15.9972	16.002	16.002	16.0002	15.999	16.0002	16.047	15.9996	15.9999936
15.8028	16.00092	16.0014	15.999	16.0008	15.9978	15.9984	16.0002	16.0002	16.0002	16.0002	16.0002	16.000272
15.0018	16.00056	15.9984	16.0008	15.9636	15.9984	16.0014	15.9996	16.0008	15.999	15.999	16.0002	16.0003488
15.1938	15.99972	16.002	15.999	16.0374	16.0008	16.0002	15.9996	15.9984	16.0008	16.0008	16.0002	16.0002336
15.8016	15.99936	15.9996	16.0014	16.0008	16.0002	15.9996	16.002	16.0008	15.999	16.0008	16.0008	15.9993024
15.0018	15.99996	16.0008	15.9984	16.161	15.9984	15.9996	16.0002	15.9996	16.0002	16.104	16.0002	15.9998208
15.9984	15.99972	15.9996	16.0014	16.1574	16.0014	16.0002	16.314	16.0008	16.0002	16.0122	15.999	16.000368
15.0006	15.999	15.9984	15.999	16.0008	15.999	15.999	15.9984	15.999	15.999	16.2312	16.0008	15.9992064
14.9994	16.00212	16.0014	16.0014	16.0002	15.9996	16.0002	16.0002	16.0002	15.9996	15.996	16.0002	15.9998016
15.9996	16.00056	15.9996	15.9996	15.9996	16.0032	15.9996	16.0002	16.0008	16.0014	15.9876	15.9978	16.000464
15.0012	15.99936	16.0014	15.9978	16.0014	15.9972	15.9996	16.0002	15.999	15.9996	16.0152	16.0008	16.00056
15.0666	16.00008	15.999	16.0014	16.0002	16.0008	16.0008	16.0002	16.002	16.0002	16.0092	16.0002	15.9986976
15.936	15.99984	15.9996	15.999	16.149	15.9996	15.9996	16.0002	15.9978	16.0002	16.0068	15.9996	16.0005984
15	16.00044	16.0014	16.0014	16.194	16.0002	15.0012	16.3566	16.0002	15.9996	16.17	16.0008	15.999648
15.4488	16.0002	15.999	15.999	15.9666	16.0008	15.999	15.9984	16.0014	15.9996	15.9984	16.0002	15.9999552
15.573	15.99888	15.9996	16.0014	15.999	15.9996	16.0002	16.0002	15.999	16.0008	16.0008	15.9996	16.0014624
14.9778	16.0002	16.0014	15.999	16.0338	16.0002	16.002	16.0014	16.0002	15.999	15.999	16.0002	15.9985152
15.7362	15.99876	15.999	15.9984	15.9672	15.999	15.9972	15.9978	16.0008	16.0002	16.0002	16.0008	15.9998784
15.261	15.99972	15.999	16.002	16.0068	16.0014	16.0002	16.0002	15.999	16.0002	16.0002	15.9996	16.0011936
15.0006	16.00032	16.002	15.9984	16.0392	15.9984	16.002	16.0008	16.0014	15.9996	16.0002	15.9984	15.9985632
16.0002	16.00116	15.9996	16.002	16.1496	16.0032	14.9988	16.0002	15.999	16.0002	16.1916	16.0002	16.0002048
15	16.00104	15.9984	15.9984	16.002	15.9972	16.0002	15.9984	15.9984	15.9996	16.0062	16.0002	16.0007328
15.0042	16.9488	16.0026	16.002	15.9984	16.0008	16.0008	16.0008	16.0026	15.9996	16.0014	16.0002	15.9994272
15.9966	16.0518	15.9984	15.999	15.9996	16.0002	15.9996	16.1616	15.999	16.0026	15.999	15.9996	15.9995712
15.0012	15.99864	16.0014	16.0008	15.999	15.999	15.999	16.0002	15.999	16.0002	15.999	16.0002	16.000896
14.997	16.00008	15.9996	15.999	16.002	15.9996	16.0014	15.9996	16.002	15.9996	15.9996	16.0002	16.0002048
16.0008	15.99876	15.999	15.9978	16.0986	16.0008	15.9984	16.0002	15.9984	16.0008	16.0002	16.0002	15.9991584
15	16.0014	16.0014	16.0026	16.0038	15.9996	16.0002	15.999	16.0014	15.999	16.0968	15.9996	16.0003104
15.4518	16.00044	15.9996	15.9984	16.0698	16.0014	16.0008	16.0014	15.9996	15.999	16.071	16.0014	16.0001184
15.5478	15.99924	16.0008	16.0008	16.0008	15.999	15.9996	15.9984	15.999	16.0008	16.1022	15.999	15.9998592
15.0018	16.00032	15.999	15.9996	15.9606	16.0002	15.999	16.17	16.0002	16.0008	16.002	15.9984	16.001088
15.7416	15.99984	15.9984	16.002	16.0404	15.999	16.0014	16.0002	16.0002	15.9996	15.9984	16.0014	15.9988512
15.255	15.99984	16.002	15.9978	16.0008	16.0002	14.9982	15.9996	15.999	16.0002	16.0014	15.9996	15.9999648
15	16.0002	15.9984	15.9996	15.9978	16.0002	16.0008	15.9996	16.0008	16.0002	16.0008	16.0002	16.000368
16.0014	15.99948	16.0026	16.0014	16.008	15.999	16.0008	15.9996	16.0002	15.9996	16.1028	16.0008	15.9997248
15.015	16.00176	15.9984	15.9978	16.3122	16.0014	15.9996	15.9996	15.9984	16.0002	16.2114	15.9996	15.999504
15.0354	15.99924	15.999	16.0026	15.9996	15.9984	16.0002	16.314	16.0014	15.999	16.0398	16.0002	16.0010976
15.9474	16.00032	16.002	15.9984	16.0008	15.9984	15	15.999	15.9996	16.0002	16.0008	16.0008	15.999456
15.0012	15.99924	15.999	16.0014	16.0008	16.0026	16.0002	16.0002	16.0008	16.0002	15.9978	15.9984	16.0003488
15.1998	16.00056	16.0014	15.9996	15.9996	16.0002	15.9984	16.0008	15.999	16.0002	15.9972	15.9996	15.9999456
15.8238	16.00104	15.999	15.9984	16.0014	16.0002	16.002	15.9996	15.9996	15.9996	15.999	16.0008	15.9988224
14.9778	15.9996	15.999	16.002	16.3002	15.999	14.9994	16.0002	16.0008	16.0002	16.0068	15.9996	15.999744
15.9978	15.99936	16.0008	15.9984	16.0422	16.0002	15.9984	15.9582	15.9996	15.9996	16.0698	16.0008	16.000752
15.0012	16.00164	16.0002	16.0014	15.9666	16.0014	16.0026	16.3998	16.0008	15.9996	16.1034	16.0008	16.0006272
14.9994	16.00008	15.999	15.9984	15.999	15.9996	15.999	16.0008	15.9996	16.0002	16.0014	15.9996	15.9993984
15.9996	15.99828	16.0014	15.9996	16.0338	16.0008	15.9984	15.9996	15.9996	16.0002	16.0008	16.0002	16.0001664
15.0012	16.00044	15.999	16.0014	15.9678	15.9978	15.7914	15.9972	16.002	15.999	15.999	15.9978	15.9998976
15	15.99912	16.002	15.9978	16.0014	15.9996	15.2088	15.9996	15.9984	16.0008	15.9996	16.0002	16.0002624
15.9984	16.00032	15.9984	16.002	16.0434	16.0002	16.0014	15.9978	15.9996	15.999	16.005	16.0014	15.9997824
15.0012	16.00164	15.999	15.999	16.149	16.0014	16.0002	16.002	16.0008	15.9996	16.1874	15.9996	16.0004256
15.027	15.99864	16.002	16.0014	16.002	15.9996	15.4806	16.161	15.999	16.0008	16.0056	16.0002	15.999792
15.9774	17.00064	15.999	15.9984	15.9996	15.9996	15.519	16.0008	16.0014	16.0002	15.9996	16.0008	16.0007808
15.0132	16.00056	15.999	15.9996	15.9996	15.999	16.0008	15.999	15.999	15.999	16.002	16.0002	15.9980448
15.72	15.99744	16.002	16.0008	15.9996	16.002	15.9984	16.0014	15.999	16.0008	15.9996	15.9996	16.0007808
15.261	16.00104	15.999	15.9996	16.0014	15.9996	15.7902	15.9984	16.0014	15.999	15.999	16.0002	15.997824
15.0012	16.00092	16.0014	16.0014	16.0548	16.0008	15.2124	16.0008	15.999	16.0002	15.999	15.9978	15.999552
16.002	16.00104	15.9996	15.9996	16.074	16.002	15.9984	15.9996	16.0002	16.0008	16.0446	16.0002	15.9989952
15.0006	15.99828	15.9978	16.0014	16.044	15.9954	16.0002	16.1676	16.0002	16.0014	16.1796	16.0014	16.0003872
14.9958	16.00104	16.002	15.9984	16.0014	16.0002	15.1656	16.0008	16.0008	15.999	16.047	15.9996	16.001232
16.0026	16.0008	15.9996	15.9984	16.0008	16.0002	15.8346	16.0002	15.999	16.0008	16.002	16.0002	16.0000896
15.0012	15.99912	15.9984	16.002	15.9972	16.0008	15.9996	16.0002	16.0002	15.9996	15.9972	16.0002	16.0021248
15.1974	15.99984	15.9984	15.999	16.0014	16.002	15.999	16.0008	16.0008	15.9996	16.0014	16.0002	15.9991008
15.8052	16.00044	16.0038	15.999	16.0008	15.9996	16.0014	15.9978	15.9984	16.0008	16.0014	16.0002	15.9988224
14.9988	15.999	15.999	16.0008	16.1088	15.9996	15.0006	16.0008	16.002	15.999	16.1652	16.0002	16.0012224
15.7356	16.00128	15.9984	15.9996	16.212	15.9984	15.9984	16.2732	15.999	15.999	16.191	15.9978	16.0000608
15.2616	15.99912	16.002	16.002	15.996	16.0002	15.999	15.9984	15.9966	16.0008	15.999	16.0002	15.9986304
14.9988	16.00128	16.0002	15.9984	16.0014	16.0002	16.0026	16.0002	16.0038	15.9996	15.9948	16.0008	16.0015584
15.741	15.99984	15.9978	15.999	16.0008	16.0008	15.999	16.0008	15.9984	16.0002	16.0014	16.0002	15.9991392
15.261	15.99804	16.002	16.0008	15.9996	15.9996	15.999	15.999	16.0008	16.0002	15.9912	15.9996	16.0003392
14.9988	16.002	15.999	16.0002	16.0002	15.999	15.1662	16.0002	15.9996	15.9996	16.0002	16.0008	16.0010016
15.9996	15.99972	15.999	15.9984	16.2966	16.0008	15.834	16.0002	15.999	15.9996	16.0734	16.0002	15.999024
15.0006	15.999	16.002	16.0008	16.014	16.0008	16.0002	16.0002	16.0014	16.002	16.0692	16.0002	15.9998688
15.0534	15.99984	15.9996	15.9996	15.9996	15.9996	16.002	16.3986	15.9996	15.9996	16.044	16.0008	16.000224
15.948	16.0002	16.0014	16.002	16.0332	15.9984	15.999	16.0008	16.0008	16.0002	15.999	15.9978	15.9991296
14.9988	15.9996	15.9996	15.9978	15.9666	16.0014	15.999	15.999	15.9996	16.0008	16.0038	16.0002	15.9997248
15.4524	16.002	15.999	16.0026	15.9996	15.9984	16.0014	16.0008	15.999	15.9996	15.999	16.0008	16.0008576
15.5478	15.99804	16.0014	15.9978	16.0332	16.002	15.9984	15.9996	16.0008	15.9996	15.9996	15.9996	15.9999552
15.0018	16.00116	15.999	15.9984	16.1124	15.999	16.0032	15.999	15.9996	16.0002	16.0392	16.0008	15.9998112
16.026	15.99948	15.9996	16.002	16.0512	15.9996	15.999	16.0008	16.0008	15.9996	16.1136	16.0002	16.0000704
14.9718	16.00128	16.0008	15.9996	15.999	16.0008	15.1668	16.1616	15.9996	16.0002	16.0434	15.9996	15.9999552
15.0006	16.99932	16.0002	15.9984	16.0002	15.999	15.8346	15.999	16.0002	16.0002	16.0026	16.0002	15.9991488
15.999	15.99876	15.9984	16.002	15.9984	16.0026	15.9972	16.0014	16.0008	15.9984	15.999	15.999	15.9997824
15.0006	16.00068	16.002	15.9996	16.0026	15.9984	16.0002	15.999	15.999	16.0002	15.999	16.0002	16.0006656
15.033	16.00008	15.999	16.0008	16.0002	15.999	16.0026	16.0014	16.0014	16.0002	16.0002	15.9996	15.9993984
15.9702	15.99972	15.999	15.9996	16.0584	16.0014	15.9984	15.9984	15.999	16.0014	16.0014	16.0008	16.0005024
15.012	16.00044	16.0014	15.999	16.116	15.9996	15.9984	16.0014	15.9984	16.0002	16.1406	16.0008	16.0013184
15.1824	15.99972	15.999	16.0008	16.0002	16.0008	16.0026	16.167	16.0026	15.9996	16.1286	15.9996	15.998976
15.8028	15.9996	16.0002	15.999	15.9978	15.999	15.9972	15.9996	15.9984	16.0002	16.0008	16.0008	16.0000608
15.0036	16.00212	16.0008	16.002	15.963	16.0008	16.0002	16.0014	16.0014	15.9996	15.999	15.9978	15.9997824
15.9954	15.99852	15.999	15.9984	16.0386	16.0014	16.0026	16.0002	15.9996	16.0008	16.002	16.0008	16.0001472
15.003	16.0008	16.0008	16.0002	16.0002	15.9996	15.9984	16.0002	15.999	15.999	16.0002	15.9996	16.000272
14.9982	15.99852	15.9984	16.0014	16.1052	15.9984	15.9996	16.0002	16.0008	16.0002	15.999	16.0002	16.0001184
15.9996	15.99924	16.002	15.999	16.2132	16.0014	15.1668	15.9984	16.0002	16.0002	16.2156	16.0008	15.9988224
15.0036	16.00248	15.9996	16.0014	16.0008	15.999	15.8328	15.9996	16.0002	15.999	16.1226	15.9996	15.9996096
15.0468	16.00008	15.9984	15.9984	16.0002	15.999	16.0014	16.0014	15.999	16.0002	16.0158	16.0002	16.0018368
15.9486	15.999	16.0014	15.9984	16.0002	16.0026	16.0014	16.2684	16.0026	16.002	15.993	16.0002	15.9983808
15.0006	15.99912	15.999	16.0026	16.0008	15.9996	15.9984	16.0032	15.9978	15.9996	16.002	15.999	16.0001952
15.0036	15.99948	15.999	15.9984	16.0002	15.9978	16.0002	16.0008	15.9996	16.0002	15.9978	15.9996	16.0013184
15.9978	16.00116	16.002	16.0014	16.0458	16.0026	15.4818	16.0002	16.002	16.0002	15.99	16.0002	15.9996192
15.0006	16.00008	16.0002	15.9996	16.2624	16.002	15.519	16.0008	15.999	15.9996	16.1622	16.0008	16.0001568
15.4488	16.00104	15.999	15.9978	16.002	15.9966	16.0002	15.9978	16.0008	15.9996	16.0248	16.0002	16.0003296
15.5496	15.99936	16.002	16.0014	15.999	15.9996	15.9978	16.0002	15.9996	16.0002	16.0074	16.0002	15.998352
14.9994	16.00008	15.9996	15.9996	15.9984	16.0002	16.002	16.3644	16.0002	15.9996	15.9996	15.9996	16.001136
16.0008	15.99996	15.9984	16.0008	16.002	16.0014	16.0002	16.0356	15.999	15.9996	16.0002	16.0008	16.0009824
15.0012	15.99936	16.0008	16.0002	15.999	16.002	15.9978	16.0008	15.9996	16.0002	16.0032	15.9996	15.999888
14.9958	16.0014	16.0002	15.9984	16.11	15.9978	16.0008	15.9642	16.0008	15.9996	16.0002	15.999	15.9983232
16.005	15.99804	15.9996	16.0008	16.035	16.0008	16.002	16.035	15.9996	16.0014	16.035	16.0002	16.0019616
15	16.00068	16.0002	15.9984	16.0518	15.9996	15.9984	16.0008	16.0014	16.0002	16.0596	16.0008	15.9994464
15.0498	16.00056	16.0002	16.0026	15.999	16.0002	15.9996	15.9984	15.9984	15.999	16.1022	16.0002	15.997872
15.9462	16.99776	15.999	15.9972	15.9996	15.9966	16.0026	16.161	16.0002	16.0008	15.9996	16.0008	16.0007808
15.0018	16.00152	16.0014	16.0014	16.0002	16.0008	15.9984	16.0014	16.0014	15.9996	16.005	16.0002	16.0009824
15.1986	16.00068	15.999	15.9996	16.0008	16.0008	15	15.999	15.9978	16.0002	15.9948	15.9996	16.0000224
15.801	15.99876	15.999	16.0014	16.0002	16.0002	15.999	16.0002	16.002	15.9996	15.999	16.0002	15.9995808
14.9994	16.00092	16.0008	15.9984	16.0086	15.999	16.0014	16.002	15.999	15.9996	16.0032	15.999	15.999072
15.9996	15.99924	15.9996	16.002	16.1634	16.0014	16.0002	15.9984	16.0002	15.9996	16.2666	15.9996	15.9997152
15.0006	16.00092	15.999	15.999	16.0008	16.0002	15.9978	16.0014	15.9996	16.0002	16.002	16.0002	16.0006752
14.997	16.0008	16.002	15.9978	15.9546	15.999	15.9996	16.1688	16.0014	15.9996	16.0008	16.0002	16.0009824
16.0032	15.99984	15.9996	16.002	16.0446	16.0026	16.0032	15.9978	15.9984	15.9996	15.9984	16.0002	15.998928
14.9994	16.00116	15.999	15.9984	16.0014	15.9984	15.9984	15.9996	16.0008	16.0026	16.0008	16.0002	15.9999168
15.0048	15.99912	16.0014	16.0014	16.0008	15.999	15.9996	16.0008	16.0002	15.9996	16.0014	16.0002	16.0009344
15.999	15.99912	15.999	15.9984	16.1592	16.0008	16.0026	16.0008	16.0002	16.0002	16.011	16.0002	15.998208
14.9964	15.99936	16.0002	16.002	16.1526	16.0008	15.999	16.0002	15.9996	15.9996	16.311	15.9984	16.0005408
15.4524	16.0008	16.0008	16.0014	16.008	15.9972	15.8034	16.0002	16.0008	15.9996	16.0218	16.0008	16.000944
15.5484	16.00032	15.999	15.9978	16.0008	16.0008	15.1956	16.2642	15.999	15.9996	16.0032	15.9996	15.9988896
14.9994	15.99864	16.0002	16.0014	15.9978	16.0008	15.9984	16.0098	15.9996	16.0002	15.9882	15.9996	16.0001088
15.45	16.002	16.0002	15.999	15.9996	16.0008	16.0032	15.9996	16.0008	15.9996	15.9894	16.0008	16.000608
15.5496	15.99888	15.9996	16.0014	16.0014	15.9966	16.0002	15.993	15.999	15.9996	16.032	16.0008	15.9998592
15.003	16.00068	15.9996	15.9978	16.1514	16.002	15.9972	16.0056	16.0014	16.0002	15.9972	16.0002	16.000176
15.9972	15.99948	16.0014	16.0026	16.1586	16.0008	16.0008	16.0002	15.999	15.9996	16.122	15.9984	16.0009344
15.0006	16.00044	15.999	15.999	16.0002	16.0002	16.002	16.0008	16.0008	15.9996	16.0608	16.0002	15.9983136
15.0318	15.99864	15.9996	15.9978	16.0332	15.9984	15.999	16.3098	15.9996	16.0032	15.9948	16.0008	15.9997824
15.966	16.00224	16.0014	16.002	15.9672	16.0032	15.999	16.0866	16.0002	15.9984	16.0002	15.9996	16.0011264
15.0012	15.99804	15.9996	15.999	15.9996	15.9984	16.0026	16.0014	15.999	16.0008	16.0002	16.0002	15.9998592
15.4506	16.00044	15.9996	16.0002	16.0008	15.9996	14.997	16.0002	16.0002	16.0002	15.999	16.0008	15.9999552
15.5508	16.0002	16.0008	15.9996	15.9996	15.9996	16.0026	15.999	16.0002	15.999	16.0062	16.0002	16.0007328
15.0018	16.0014	16.0002	16.0014	16.1526	16.0008	15.9984	16.0008	16.0008	16.0002	16.0386	15.9996	15.9993504
15.9978	15.99912	15.999	15.999	16.0422	15.9996	15.999	16.0002	16.0002	15.9996	16.155	15.9984	15.9987936
15.0012	15.99972	16.0014	16.0014	16.002	16.0008	16.0032	15.9984	15.999	16.0002	15.9996	16.0002	16.0005504
15.0042	16.99944	15.9984	15.999	15.999	16.0002	15.9984	16.1616	16.0002	16.0002	15.9996	16.0002	16.0005792
15.9924	16.00044	16.0002	16.0008	15.9996	15.9996	15.9984	16.0014	15.9984	16.0002	16.0014	16.0008	15.9994176
15.006	16.00068	15.999	16.0002	15.999	16.0026	16.0032	15.999	16.0014	15.9996	15.9996	16.0002	16.0004352
14.9946	15.99804	16.002	16.0002	16.002	15.9972	15.999	16.0008	16.0002	15.999	15.9996	16.0002	16.000224
16.0002	16.00212	15.9996	15.999	16.0086	16.0008	15.999	15.9984	16.0008	16.0002	16.0086	16.0008	15.9992832
15.0174	15.99936	15.999	16.002	16.1658	15.9996	16.0026	16.0014	16.0002	15.999	16.2156	16.0002	16.0007616
15.0336	15.99828	16.0008	15.9978	15.9966	15.9972	15.9978	15.999	15.999	16.0002	16.0458	15.9996	15.9996768
15.9648	16.00164	16.0002	16.0014	16.002	16.0014	15.999	16.1694	16.0002	16.0002	16.0014	15.999	16.0003392
14.9868	16.0002	15.999	15.9996	15.9618	16.0008	16.0032	16.0002	15.9972	15.9966	16.002	16.0002	15.9988896
15.7368	16.00032	16.0014	15.9984	16.0392	15.9996	15.9984	15.9972	15.9996	16.005	15.9966	16.0002	16.0006752
15.2604	15.99912	15.9996	16.0014	16.0014	16.0008	15.9984	16.0008	16.0014	15.9996	16.0026	16.0002	15.9999264
15.0018	16.00188	15.9996	15.9996	16.1604	15.9996	16.0032	15.9996	15.9984	15.9996	16.1016	16.0002	16.0003008
16.0098	15.99948	16.0008	16.0008	16.158	16.002	15.9978	16.0008	16.0014	15.9996	16.0014	16.0002	15.9997824
14.9874	15.99924	15.999	15.999	15.9996	15.9984	15.9996	16.0014	15.999	16.0002	16.2528	16.0008	16.00008
15.0006	16.00176	15.999	16.0014	15.9996	16.0002	16.002	16.2702	16.0002	16.0002	15.999	15.9978	16.0003104
16.002	15.99816	16.002	15.9984	16.002	16.0008	15.999	16.002	16.0002	16.0002	16.0002	16.0002	15.9997056
14.9976	16.00008	15.9996	16.0014	16.0002	15.9978	14.9982	16.0002	15.999	15.9996	15.999	16.0002	15.9994368
15.024	15.99936	15.999	15.999	15.9966	16.0014	16.0026	15.9984	16.0002	15.999	16.1172	16.0002	16.000368
15.9792	16.0008	16.0014	15.9996	16.152	16.0008	15.9978	16.002	16.0002	16.0002	16.0512	15.9996	16.0003584
14.9994	16.00152	15.999	16.0008	16.1604	15.9996	16.0002	15.9996	16.0008	16.0008	16.008	16.0008	15.9992448
15.0498	15.99864	15.9984	15.999	16.0332	15.9996	16.002	15.9996	15.999	15.9996	15.9996	16.0008	16.0002432
15.9468	15.99924	16.0026	16.0008	15.9672	15.999	15	16.3986	16.002	16.0002	16.1886	15.9978	16.0002144
15.0012	16.00188	15.9984	15.9996	15.999	16.002	15.999	16.0002	15.9996	15.9996	15.8136	16.0008	15.999456
16.0014	15.9984	16.002	16.0008	16.0014	15.9984	16.0002	15.9996	16.0002	16.0002	15.999	16.0008	15.9998784
14.9976	16.00176	15.9996	15.9996	16.0002	16.0014	16.0008	16.0002	16.0002	16.0002	16.0002	15.9996	16.0002816
15.0006	15.99852	15.9996	15.9984	16.044	15.999	15.999	16.0002	15.999	15.9996	15.9978	16.0008	15.9995616
16.0008	15.9996	16.0014	16.0014	16.1514	16.0008	15.9978	15.9996	16.0014	16.0002	16.0998	16.0002	16.0007424
15	16.00164	15.999	15.9984	15.999	16.0002	16.0032	16.0062	15.999	15.9996	16.0974	15.9978	15.9999168
15.0174	16.72248	15.999	16.0026	15.9996	15.9978	15.999	16.1556	16.0008	15.9996	15.9996	16.0008	16.000032
15.9858	16.27668	16.0014	15.999	16.002	16.0026	15.9984	16.0008	15.999	16.0008	16.002	16.0002	15.9999648
14.9964	16.0002	16.0002	15.9978	15.999	16.0008	16.0026	15.9984	16.0014	16.002	15.999	15.9996	16.0008288
15.1992	16.0008	15.999	16.002	15.9996	15.999	14.9988	16.002	15.9984	15.9996	15.9996	16.0008	15.9985728
15.8034	15.999	16.0008	15.9984	16.0992	15.9984	16.0002	15.9984	15.9996	15.999	15.9996	16.0008	16.0000992
15.0012	16.00104	15.999	16.0008	16.0734	16.0026	16.0014	16.0014	16.0014	16.0002	16.0074	15.9996	16.0012512
15.1956	15.99708	15.9996	16.0002	16.002	15.9984	15.9984	15.999	15.9984	16.0002	16.2642	16.0008	15.9990144
15.8022	16.00164	15.999	16.002	16.0008	16.002	15.9996	16.1694	16.0014	15.999	16.002	15.999	15.9999648
15.0018	16.00116	16.002	15.9978	15.9996	15.9984	16.0026	15.9978	15.9996	16.0008	15.9972	15.9984	16.00128
15.9966	15.999	15.9996	16.002	15.9984	15.9996	15.999	16.0008	16.0002	15.999	16.0014	16.0002	15.9992448
15.0012	16.00176	15.999	15.9978	16.0008	16.0014	15.999	16.0008	16.0008	16.0002	16.0008	15.9996	15.9988704
15.033	15.99924	16.002	16.002	16.0002	15.999	16.0002	15.9996	15.9996	16.0002	15.9984	16.0002	16.000656
15.975	15.99864	16.0002	15.999	16.2078	15.999	16.0008	16.0002	16.0008	15.9996	16.1028	16.0002	15.9994944
14.9916	16.00092	15.9984	15.9984	16.113	16.0014	15	16.0014	15.9996	15.9996	16.215	16.0002	16.0005984
15.1992	16.00032	16.002	16.0014	15.9996	16.0008	15.9984	16.2708	16.0008	15.9996	16.041	16.0002	15.9997824
15.8046	15.99864	15.9996	15.999	15.9978	16.0014	15.9996	15.9996	15.999	16.0002	15.999	16.0002	15.9999264
14.9988	16.00104	15.999	16.0002	16.0008	15.9972	16.002	16.0008	15.9996	15.9996	15.9984	15.999	15.9996384
15.4482	16.0002	16.0014	15.9996	16.0008	16.0002	14.9988	15.9984	16.002	15.9996	15.9984	16.0014	16.0003104
15.552	15.99996	15.9996	16.0014	16.0002	16.0032	16.0002	15.9996	15.9984	16.0002	16.0002	16.0002	15.9999744
14.9976	16.00032	15.999	15.9984	16.2564	15.999	16.002	16.0002	16.0014	16.0008	16.005	15.9978	16.0003968
15.9996	15.99912	16.0014	16.002	16.0542	15.999	15.9972	16.002	15.9996	16.0002	16.0668	16.0008	16.0004256
15.0018	16.0002	15.9996	15.999	15.9996	15.999	16.0008	16.3986	15.9978	15.9996	16.1058	16.0008	15.9996576
14.9958	16.00032	15.9996	15.999	16.035	16.0008	16.002	16.0002	16.0026	16.0008	15.9984	15.9996	15.9999648
16.0026	16.00068	16.0008	16.0014	15.9654	16.002	15.999	15.9984	15.9978	15.999	16.0008	16.0008	15.999504
15.0222	16.0002	16.0002	15.999	15.999	15.9984	15.9996	16.0008	16.0014	15.9996	15.999	15.9996	16.0003296
15.0276	16.00008	15.9984	16.0008	16.0014	15.999	15.9996	16.0008	16.0002	16.0002	15.9996	16.0002	15.9987456
15.9498	15.99948	16.0008	16.0002	16.0446	16.0002	16.0008	15.9984	16.0014	16.0008	16.0104	15.9996	16.0008768
15.0006	15.999	16.0002	15.9984	16.1496	16.0008	15.9996	16.0014	15.999	15.9996	16.1832	16.0008	16.0004064
15.033	16.00068	15.9996	16.0014	16.0002	15.9996	15.9996	16.161	15.9996	15.9996	16.0062	15.9996	15.9991104
15.9654	16.64484	16.0008	15.999	16.0014	15.9996	16.0008	15.999	16.0008	16.0002	16.0026	15.9996	15.9995904
15.0006	16.35456	15.999	16.0014	15.9996	16.0008	16.0002	16.0008	15.999	15.999	15.9984	15.9996	16.0008
15.7404	16.00068	15.9996	15.999	15.9996	15.999	15.9984	16.0002	16.0002	16.0008	15.9996	16.0002	15.9991392
15.2604	15.999	16.0014	16.0014	15.999	15.9984	15	15.999	16.0014	15.9996	15.9996	16.0008	16.0003392
15	16.00008	15.9996	15.9984	15.9996	16.0026	16.0002	16.0014	15.999	15.9996	16.0002	15.9996	16.0004544
15.999	16.00092	15.999	15.9996	16.1292	15.9972	15.9984	15.999	16.0014	16.0002	16.11	16.0002	15.999504
15.0024	16.00008	16.0014	16.0014	16.0452	16.0014	16.0026	16.1682	15.9996	15.9996	16.161	16.0014	16.0000224
15.0054	16.00056	15.9996	15.999	16.0002	15.999	15.9996	16.0002	16.0008	15.999	15.9984	15.9996	16.0011744
15.9924	15.99972	15.999	16.0008	16.0008	16.0002	15.9972	16.0002	15.999	16.0008	16.002	16.0002	15.9984864
15	15.99876	16.0026	15.9996	15.9978	16.0002	16.0032	15.9984	15.999	16.0002	16.002	16.0002	16.0004064
15.1998	16.00104	15.9984	16.0014	16.0008	16.0002	16.0002	16.0002	16.0014	16.0002	15.9972	15.9978	16.0010976
15.8046	15.9996	15.999	15.999	16.0008	16.0014	15.9972	16.0002	15.9996	16.002	16.0014	16.0002	15.9985344
14.9946	16.00152	16.0026	15.999	16.11	15.999	16.0026	16.0008	16.0014	16.0002	16.1646	16.0008	16.0003008
16.0014	15.99972	15.999	16.0014	16.2102	15.9984	15.9996	16.2696	15.999	16.0002	16.191	16.0002	16.0001472
15.0006	15.99804	15.999	15.9984	16.0002	16.002	15.9984	16.002	16.0014	15.9996	15.9996	15.9996	15.9997824
14.9988	16.002	16.0008	16.002	15.9966	16.0008	16.002	16.0008	15.9978	16.0008	16.002	16.0008	16.0002912
15.9996	15.99912	16.0002	15.999	16.0014	15.9972	15.9996	16.0002	16.0008	15.999	15.9996	16.0002	16.0005312
15.0036	16.0008	15.9996	16.0008	16.0002	16.0008	15.9984	15.9978	16.0002	16.0002	15.9984	16.0002	15.9995904
14.9982	15.9996	15.9996	15.999	15.9996	15.9978	16.0026	16.0008	15.9996	16.0002	15.9996	15.999	15.999984
15.999	15.99984	16.0014	16.0014	16.2978	16.002	15.999	16.0002	15.9996	16.0002	16.0512	15.9996	15.9990048
15.0006	16.0002	15.999	15.9984	16.014	16.0014	15.9984	16.0002	15.999	16.0002	16.1088	16.0002	16.0002624
15.1986	15.99984	16.0002	15.999	15.882	16.0008	15.9996	16.3992	16.0008	16.0002	16.0176	16.0008	15.999888
15.8052	16.0008	15.9996	16.0014	16.152	16.0008	16.0014	15.999	15.999	15.999	15.9984	15.9996	16.000704
15.018	15.9984	16.0014	15.999	15.9648	15.9972	15.999	16.0002	16.0014	16.0008	15.9984	16.0002	15.9994752
15.4278	16.00248	15.9996	16.0014	16.0038	16.005	15.1674	16.0002	15.9984	15.9996	16.0014	16.0008	15.9995616
15.5508	15.99876	15.999	15.9984	16.0314	15.9954	15.834	15.9984	16.0014	16.0002	16.0032	16.0002	16.001376
15.006	15.99912	16.0014	16.002	16.1094	16.0008	15.999	16.0008	15.9996	16.0002	15.999	16.0002	15.9989376
15.9924	16.00056	15.999	15.9996	16.0518	15.9996	15.9996	16.0008	16.0008	15.9996	16.1964	15.9966	15.9998784
15.0048	15.99996	15.9996	16.0008	15.9996	15.999	16.002	16.161	15.9996	15.9996	15.9996	16.002	16.000848
15.0282	17.00112	16.0008	15.999	15.999	16.0008	15.9984	15.9984	16.0008	16.0002	15.9996	16.0008	15.9996
15.9672	16.00116	15.9996	15.9996	16.0026	15.9996	15.0006	16.0008	15.9984	15.9996	15.9996	16.0002	15.9998016
15.0006	15.99924	16.0002	16.0008	15.999	16.002	16.0008	15.9996	16.002	16.0002	16.0026	16.0002	16.0002432
15.0582	15.99972	15.9972	15.9996	15.9996	15.9978	15.9996	16.0008	15.9984	16.0002	15.999	16.0002	15.9994368
15.945	16.00032	16.0032	16.0014	16.059	16.002	15.999	15.9984	16.0008	15.9996	15.9996	16.0002	16.000848
14.9982	15.999	15.999	15.9978	16.1148	16.0002	15.999	16.0014	16.0002	16.0002	16.101	16.0002	15.999456
15.0492	16.0008	15.999	16.0026	15.9288	15.9972	16.0026	16.1664	16.0002	16.0002	16.1694	15.9996	16.0012224
15.9504	15.99936	16.0026	15.999	16.071	16.0026	15.999	16.0002	15.9996	15.9996	15.999	15.9984	15.9990336
14.9982	16.00044	15.999	15.9978	16.0002	15.9996	15.9996	16.0008	15.999	16.0002	16.0008	16.0002	15.999072
16.0014	15.99948	15.999	16.0026	16.0008	16.0002	16.002	16.0002	16.0008	16.0008	16.0014	16.0002	16.0003488
15.0012	15.99912	16.002	15.9984	15.9978	15.9978	15.999	16.0002	15.9984	15.9996	15.9978	16.0002	16.0005504
15.0018	15.99852	15.999	16.0008	16.1052	16.0002	15.9978	15.9972	16.0026	16.0002	16.0014	16.0002	15.9995808
15.9972	16.00212	15.999	15.9984	16.2168	16.0026	16.0026	16.0014	15.9978	16.0002	16.0488	16.0002	16.0012128
15.003	16.00116	16.0026	16.0026	15.9996	15.996	15.999	16.2744	16.002	15.999	16.3044	16.0008	15.998832
15.0306	15.99924	15.999	15.999	16.0002	15.9996	15.9222	15.9996	15.999	16.0002	16.002	15.9996	16.0006944
15.966	16.00056	15.999	15.999	15.9984	16.0032	16.0776	15.9972	16.0008	16.0002	15.9966	15.9978	15.9992928
14.9994	15.9984	16.0008	16.002	16.0002	15.9996	16.0014	16.0014	15.9996	16.0002	15.9972	16.0008	15.9991488
15.4518	16.00092	16.0008	15.9978	16.0008	15.9984	15.9984	16.0008	15.9996	15.9996	16.0068	16.0002	16.0010592
15.5478	16.00092	15.999	16.0014	16.0464	15.999	15.999	15.999	16.0008	16.0014	15.999	16.0008	16.0004064
15.003	15.99888	15.999	15.9996	16.1094	16.0038	16.0014	15.9984	15.999	15.999	16.143	15.9996	15.999024
15.741	15.99948	16.002	16.0014	16.1892	15.999	15.999	16.4004	16.002	16.0002	16.0236	16.0002	16.0009344
15.2598	16.00128	15.999	15.9996	15.999	15.9996	16.0002	15.999	15.9984	15.9996	16.014	16.0008	15.9993792
14.9964	16.00008	15.999	16.0008	15.9666	16.0008	16.0014	16.0002	16.0014	15.9996	15.9972	15.9996	15.9993888
15.7404	16.00044	16.002	15.999	15.9996	16.0002	15.9984	16.0008	15.9996	15.9996	16.0014	15.9996	16.0005408
15.2598	15.99816	15.999	16.002	16.002	15.9978	15.9996	15.9984	15.9966	16.0014	16.1946	16.0008	16.0003008
14.9988	16.00176	15.999	15.999	15.999	16.0032	16.0026	16.0002	16.0038	15.999	15.858	15.999	15.9999744
16.0254	15.9984	15.9966	15.9978	16.1022	16.0002	15.9972	16.0008	15.999	15.9996	15.9828	15.9996	15.9998304
14.9748	16.00188	16.0044	16.002	16.092	15.9984	16.0002	16.1616	16.0002	16.0002	16.0584	16.0002	15.9996096
15.2004	15.99732	15.999	15.9996	15.9996	15.999	16.002	15.9984	16.0002	15.9996	16.1016	16.0002	15.9991968
15.8028	17.00208	15.9984	16.0008	16.002	16.002	15.999	16.0014	16.0008	16.0002	15.9996	16.0008	16.0011264
15.0012	16.00032	16.002	15.9984	15.9996	15.9996	15.999	15.9978	15.9996	16.0002	15.9966	16.0002	15.999648
15.4464	16.00104	15.9996	16.0026	15.9996	16.0002	16.002	16.002	15.999	16.0002	16.002	16.0002	15.9995328
15.5544	16.00056	15.9996	15.9978	16.0002	15.999	15.9978	15.9984	16.0014	15.9996	16.002	16.0002	16.0003584
14.994	15.99936	16.0008	15.9996	16.0092	16.0014	16.0002	16.0014	15.9984	15.9984	16.0002	15.9984	16.0002912
16.0002	15.99984	15.9996	16.002	16.1634	16.0002	16.0026	16.1664	16.002	16.0032	16.2708	16.0008	15.9996672
15.0024	15.99984	15.999	15.9984	15.9324	15.9984	14.9964	16.0026	15.999	16.0002	15.9978	15.9996	16.0004928
14.9964	15.99924	16.0014	16.0014	16.068	16.0008	16.0014	15.9996	16.0008	16.0002	16.0008	16.0008	16.0000032
16.0038	16.00032	15.9996	15.9996	16.0002	16.0008	16.002	15.9984	16.0008	15.9996	16.0014	16.0002	15.9984768
14.9982	16.00008	15.9996	16.0002	16.002	16.0002	15.9984	16.0002	15.9984	16.0002	15.9978	15.999	16.0015584
15	15.99876	15.999	15.9996	15.9996	15.999	15.9996	16.0002	16.0008	16.0008	16.0008	16.0008	15.9990432
16.0032	15.99996	16.002	15.9996	16.1604	15.9972	15.9768	16.0014	15.9996	15.9996	15.999	16.0002	16.0002432
15.0024	16.00116	15.999	16.0002	16.1532	16.0026	16.0242	16.0008	16.0008	16.0008	16.1166	16.0002	16.0002144
15.4452	16.0002	15.999	16.0002	16.0062	16.0002	16.0002	16.2702	15.999	15.9996	16.2426	16.0002	16.0005408
15.5514	16.00056	16.0026	16.0008	16.002	16.0014	15.999	16.002	15.9996	16.0002	15.9984	16.0002	15.9993792
14.9988	15.9984	15.999	15.999	15.9996	15.9984	15.9984	15.999	16.0008	16.0002	15.9834	15.9972	16.0006176
15.9996	16.0008	15.9996	16.0014	15.9996	16.0032	16.0026	15.9978	15.9984	16.0002	16.0158	16.0008	15.9987552
15.0018	16.00212	16.0014	15.999	15.9978	15.9966	15.9996	16.0026	16.002	15.999	16.002	15.9996	15.9996768
14.997	15.99876	15.999	16.0014	16.152	16.0032	15.9984	15.999	15.9984	16.0002	16.1034	16.0002	16.0016832
16.0014	15.9978	15.9996	15.999	16.0032	15.999	15.9996	16.0014	16.0014	16.0002	16.0116	16.0008	15.9994272
15.0012	16.0014	16.0008	15.9978	16.1898	16.0002	16.002	16.398	15.999	15.9996	16.0176	15.9996	16.000464
15	15.9996	15.9996	16.0002	16.0008	16.0002	15.9984	15.999	16.0008	16.0002	16.0422	16.0002	15.9985344
15.9978	16.00092	16.0002	15.9996	15.966	15.9978	16.0002	16.0014	15.999	15.9996	15.999	16.0002	16.0009152
15.0012	15.99984	15.9996	16.002	16.0332	15.9996	15.9984	16.0008	15.9996	15.9996	16.0002	16.0002	16.000272
15.0054	15.9996	16.0008	15.9984	15.966	15.9996	16.002	15.999	16.0008	16.0002	15.999	15.9996	16.0003968
15.9942	15.99984	16.0008	16.002	15.9996	16.0056	15.9996	16.0008	15.999	16.0008	16.005	15.9984	15.9994368
15.0006	15.99912	15.9984	15.9996	16.152	15.9966	15.9996	15.9984	16.002	15.9996	16.0386	16.0002	15.9997728
15.4506	16.00224	16.0014	16.0002	16.044	16.0008	16.0014	16.161	15.9978	15.9996	16.1562	16.0002	16.0014624
15.5526	15.99816	15.9996	15.999	16.0002	15.9996	15.9996	16.0014	16.002	15.9996	15.999	16.0008	15.9985728
14.9952	17.00232	15.9996	15.999	15.999	15.999	15.9996	15.9984	15.9996	16.0002	15.9528	16.0002	15.9996096
16.0014	15.99912	16.0008	16.0014	16.0014	15.9984	15.9978	16.002	15.9966	15.9996	16.047	16.0002	15.9998976
15.0048	15.99996	16.0002	15.999	15.9996	16.0032	16.0026	15.9984	16.0026	16.0002	15.9984	16.0008	16.0002432
14.9928	16.00056	15.999	16.0014	15.9996	15.9978	15.9996	16.0014	16.0008	16.0002	15.9996	15.9996	15.999552
16.0038	15.99996	16.0014	15.9996	16.107	16.0002	15.999	15.999	15.9996	15.9996	16.0074	15.9996	16.0014432
15	15.99924	15.999	16.0008	16.0686	16.0008	16.0014	16.1694	15.9996	16.0002	16.218	16.0008	15.9993888
15.0498	16.00008	15.999	15.999	15.999	15.999	15.9996	15.9978	16.0014	15.9996	16.047	15.9984	15.9993024
15.9474	16.00212	15.9996	16.0008	16.0008	16.0014	15.999	16.0008	15.9984	15.9996	15.9996	15.9996	16.0003968
15.0018	15.99756	16.0014	15.9996	15.999	15.9978	15.999	16.0002	16.0002	16.0008	16.0008	16.0008	15.9996096
15.4494	15.99984	15.9996	16.0014	15.9996	16.0008	16.0026	16.0014	16.0014	15.9996	15.9984	15.9996	16.0006464
15.552	16.00068	15.999	15.9978	16.0008	16.0014	15.9984	16.0002	15.9984	16.0002	16.0014	16.0008	16.0002816
15.0192	15.99924	16.002	15.999	16.1604	15.9996	15.9996	15.9972	16.002	15.999	16.1028	16.0002	15.9984384
15.9792	16.00116	15.9996	16.002	16.1598	15.9996	15.1524	16.0008	15.9996	16.002	16.0008	15.9996	16.000416
15.0048	16.00092	15.9984	15.9984	15.9984	16.0014	15.8484	16.0002	15.9984	16.0008	16.2438	16.0002	16.0008864
14.9934	15.9978	16.0002	16.0014	16.0002	16.0002	15.9996	16.2678	16.0014	16.0002	15.8694	16.0002	15.9992544
16.002	16.00212	16.0014	15.999	16.0002	16.0002	16.0002	16.0038	15.9996	15.9996	16.137	15.9978	16.000608
15.0012	15.999	15.9996	16.0008	16.0002	16.0008	16.0014	16.0008	16.0008	15.9996	16.002	16.0002	16.0001376
15.0012	15.99996	16.0002	15.9996	15.9996	15.9996	15.999	16.0008	15.9996	16.0008	15.999	16.0008	15.9994176
15.9972	16.00008	16.0008	16.0014	16.0002	16.0008	16.0002	16.0014	16.0008	15.9996	16.002	15.9996	15.9997728
15.0024	16.00056	15.9984	15.9984	16.344	15.996	15.9984	15.9966	15.999	15.999	16.0134	16.0014	15.9993888
15.4476	15.99816	15.9996	16.002	15.9534	16.002	16.0026	16.3644	15.999	16.0008	16.1622	15.9996	16.0005024
15.5562	16.00032	16.0014	15.9984	16.014	16.0002	15.9996	16.0356	16.002	16.0002	15.9972	16.0002	16.00032
15.015	16.0014	15.9996	16.0014	16.0338	16.0014	15.9984	16.0008	15.9984	15.9996	16.0002	16.0002	15.9995136
15.717	16.00104	15.9996	15.999	15.9666	16.0002	16.002	15.9984	16.0014	16.0002	15.999	15.999	15.9998112
15.2616	15.99792	16.0014	15.999	15.999	15.9978	16.0002	15.9642	15.999	15.9996	16.0038	15.9996	15.9999456
14.9994	16.00188	15.999	16.0002	16.0356	16.0002	15.9984	16.0368	16.0008	15.9996	15.9984	16.0002	15.9995808
16.0002	15.9996	15.9996	15.999	16.161	16.0014	15.9984	16.0014	16.0002	16.0002	16.1406	16.0008	16.0005888
15.0018	15.99996	16.0008	16.002	16.0014	15.9984	16.0038	16.0038	15.9972	15.9996	16.05	16.0002	15.9999168
15.0006	15.99804	15.9996	15.9984	15.9996	15.9966	15.9978	16.1562	16.0026	15.9996	15.9576	16.0008	16.000656
15.9984	16.9992	16.0002	16.0008	15.999	16.002	15.999	16.0008	15.9996	16.0008	16.0482	16.0002	15.9995616
15	16.0014	15.9984	16.0002	15.9996	16.0014	16.0008	15.9984	16.0008	15.999	16.002	15.9996	16.0005312
15.1992	15.99948	16.002	16.0008	16.0014	16.0008	16.0014	16.0014	15.999	15.9996	15.9996	15.9966	15.9994368
15.801	15.99972	16.0002	15.9996	15.9996	15.9978	15.9984	15.9984	16.0008	16.0008	15.999	16.0026	16.0000896
15	16.00188	15.9984	16.0008	16.1274	16.0014	16.0008	16.0008	15.999	15.999	16.0656	16.0002	16.0003968
16.0014	16.00008	16.0014	15.999	16.047	15.9996	16.0014	15.9984	16.0014	15.999	16.1004	16.0002	15.999456
15.0054	15.99912	16.0002	15.9978	16.0002	15.9984	15.9984	16.1694	15.9996	16.0032	16.1046	16.0002	16.0002816
14.9928	16.00164	15.9996	16.0026	16.0002	16.002	15.9996	16.0002	15.9996	16.0002	16.0008	16.0002	15.9998208
16.0014	15.9966	16.0008	15.9978	15.9996	16.0008	15.9996	16.0008	15.999	15.999	15.999	16.0002	16.0000416
14.9982	16.00152	15.9996	16.002	15.9984	15.9978	16.0014	15.9972	16.0002	16.0002	15.9996	16.0002	15.99864
14.9994	16.0008	15.999	15.999	16.0008	15.9996	15.999	16.0008	16.0002	15.9996	16.002	15.9984	16.0012704
16.005	16.0008	16.0014	16.0008	16.0074	16.0032	15.9996	16.0008	15.9996	16.0002	15.9984	16.0002	15.9995328
14.9958	15.99936	15.9996	15.999	16.3134	15.9972	15.9978	16.0002	16.0008	16.0002	16.3182	16.0002	15.999648
15.0006	15.99972	15.999	15.9996	16.0002	15.999	16.0032	16.2708	15.9996	15.9996	16.0212	16.0002	16.0026816
15.999	15.99984	16.002	16.0008	15.9966	16.0026	15.999	16.0002	16.0008	16.0002	16.0176	16.0002	15.9974496
15.0018	15.99984	15.9996	15.9996	16.0014	15.9978	15.999	16.0008	15.9996	16.0002	16.0002	15.9996	15.9997728
15.7416	15.99984	15.999	16.002	15.999	16.0026	16.0026	16.0014	16.0002	16.0002	15.9996	16.0002	16.0010784
15.2604	16.00104	16.0014	15.9984	16.0002	16.002	15.999	15.9996	15.9984	15.999	15.9954	16.0002	15.999264
14.997	15.99948	16.0002	16.0032	16.2582	15.9984	15.999	15.9972	16.0002	16.0008	16.0056	15.9984	16.000128
16.0008	16.0008	15.9984	15.9978	15.9	15.9984	16.002	16.0008	16.0008	16.0002	16.0668	15.9996	16.0002336
15.0006	15.9966	16.0014	16.0014	16.1874	16.0008	16.0002	16.3992	15.999	15.9996	16.1082	16.0008	15.9992352
14.9982	16.00176	15.999	15.9984	15.966	15.9996	15.9978	16.0008	16.002	16.0008	15.999	16.0002	16.0013664
16.0032	16.00116	15.999	15.9984	16.0326	16.0002	16.0026	16.0002	15.9984	15.9996	16.0002	15.9996	15.9994272
14.997	16.00068	16.002	16.002	16.002	16.0008	16.0002	15.9978	16.0014	15.9996	15.999	16.0008	15.9986304
15.0204	15.99888	16.0002	16.0014	15.9654	15.9972	15.9972	16.002	15.9996	16.0014	16.005	16.0002	16.0017792
15.9846	15.9996	16.0002	15.9996	16.0446	16.0032	16.0002	16.0002	16.0002	15.999	15.9984	15.9978	15.9991584
14.997	16.0002	16.0002	15.9978	16.1514	15.999	16.0026	15.9978	15.9996	15.999	16.1436	16.0014	15.9999552
15.4488	16.00152	15.999	16.0008	15.999	16.0008	15.9978	16.1616	15.9996	16.0008	16.053	15.9996	16.0011552
15.552	15.99864	16.0008	15.9984	15.9996	16.0014	15.9996	16.0008	16.0008	16.0002	15.999	16.0002	16.0007904
14.9976	17.0016	15.9996	16.002	16.002	16.0008	16.002	15.9984	15.9996	15.9996	15.999	16.0008	15.9986976
15.7392	15.99924	15.999	15.9996	15.9984	15.9972	14.9982	16.0026	16.0014	16.0002	16.002	16.0008	15.999072
15.261	15.99972	16.0014	16.0014	15.9996	16.0002	16.0008	15.9996	15.9984	15.9972	15.999	16.0002	16.0002528
15	16.002	15.9996	15.9984	16.0572	16.0014	16.002	15.9996	16.0014	16.0026	15.9996	16.0008	16.000512
15.9996	15.99828	15.999	16.002	16.0704	16.0002	15.999	16.0002	15.9996	16.0008	15.9996	15.9954	16.0003008
15.0012	16.00056	16.002	15.9996	16.047	15.9984	15.9996	16.1688	16.0002	15.999	16.1682	16.0026	15.9993504
15.051	15.999	15.999	15.9984	16.0008	15.999	15.9996	15.9996	15.9996	15.9996	16.1034	16.0008	16.0003488
15.9474	16.00212	15.999	16.0014	15.9972	16.0002	15.0006	15.999	16.0008	16.0032	16.0008	15.9996	16.0003392
15	15.99852	16.0014	15.999	16.002	15.9996	16.0002	16.0002	15.999	15.9996	15.9984	16.0008	15.9998496
15.1992	15.99972	15.999	16.002	16.0002	15.9996	15.999	16.0002	15.9996	15.9996	16.0008	16.0008	15.9994848
15.8004	15.99984	16.0014	15.9978	15.9996	15.9996	15.9984	16.0008	16.0014	16.0002	16.0008	16.1028	16.0005504
15.0006	16.00044	15.999	16.0026	16.1112	16.0014	15.003	15.9996	15.9978	16.0002	16.0026	15.8964	16.0003104
15.7428	15.9996	16.0002	15.9996	16.2108	16.0008	15.9978	16.2708	16.002	15.9996	16.3428	16.0002	15.9984096
15.2616	16.00056	16.0008	16.0008	15.9972	15.999	16.0002	16.0014	15.999	16.0008	16.0092	15.9996	16.0017408
14.9958	15.99996	15.999	15.9984	16.0002	16.0008	16.002	16.0008	16.0002	15.9996	16.0014	16.0008	15.9985248
15.741	15.99936	15.999	15.999	16.0002	15.9996	15.999	16.0008	16.0002	16.0002	15.996	15.9984	15.9998112
15.2622	16.00152	15.9984	16.0014	16.0008	15.9978	15.9996	15.9966	16.0008	15.9996	15.9966	15.9996	16.0006464
14.9964	15.99972	16.0026	15.9984	16.0008	16.0008	15.9996	16.0014	15.999	16.0008	16.0074	16.0008	15.9995904
16.002	16.0002	15.9996	16.0026	16.296	16.0002	16.0014	16.0008	16.0008	15.999	16.05	16.0008	15.99912
15.0024	15.99888	15.9996	15.9984	15.858	15.9984	15.9984	16.0002	15.999	16.0002	16.1154	16.0002	16.0011648
15.1956	15.99888	16.0014	16.0014	16.155	16.0014	16.0008	16.398	16.0014	16.0008	16.002	16.0008	16.0001472
15.8022	16.00128	15.999	15.999	16.0332	16.002	16.0008	15.9984	15.9996	15.999	16.0074	16.0002	16.000464
15.0048	16.00068	16.0002	16.0014	15.9672	15.9978	15.999	16.002	15.9984	16.0002	16.0014	15.9978	15.999456
15.7338	15.99984	16.0008	15.9984	15.999	16.0026	15.9996	16.0002	16.0014	15.9996	16.002	16.0008	16.0009152
15.2598	15.9984	15.9996	15.999	16.0038	15.9984	16.0014	15.9978	15.999	15.9996	15.999	15.9996	15.9980736
15.0024	16.00032	16.0014	16.0014	16.1424	15.9996	15.9984	16.0014	16.0014	16.0008	16.0368	16.0002	16.0012896
15.9978	16.0008	15.999	15.9996	16.002	15.999	16.0002	16.0002	15.9984	16.0002	16.0092	16.0002	16.0002144
15.0018	16.00104	15.9996	16.002	16.0476	16.0008	15.9984	16.1616	16.002	16.0002	16.1508	16.0008	15.9993024
15	15.99924	16.002	15.9978	15.999	16.0014	16.0014	15.999	15.999	15.9996	15.9978	15.9996	15.9998784
15.999	17.00004	15.999	16.0014	15.9984	15.9984	16.0008	16.0014	16.0002	15.9996	16.0026	16.0008	15.9996384
15.0012	16.00008	15.9996	15.9996	16.0032	15.999	15.9978	15.9984	16.0002	15.999	16.0002	15.9972	16.0000704
14.9964	16.00032	16.0014	15.9978	15.9996	16.0014	16.002	16.0014	15.999	16.0002	15.9984	16.0008	16.0004832
16.0044	16.00032	15.9996	16.0014	16.0566	15.9984	16.0002	15.999	16.0002	16.0008	15.9984	16.0014	15.9988224
14.9964	15.99972	15.999	15.9996	15.9882	16.0008	15.999	16.0008	15.9996	15.9996	16.1544	15.9996	16.0004352
15.1986	16.00056	16.0014	16.0008	16.1292	15.9984	16.002	16.1676	16.0014	16.0002	16.1166	15.9996	16.0005024
15.8022	15.99996	15.9996	15.9996	16.0002	16.002	15.9996	15.9996	15.9984	15.9984	16.0014	16.0008	15.9997056
15.0054	16.00008	15.9996	16.0008	15.954	16.0002	15.9996	16.0008	16.002	16.0014	16.0008	16.0002	16.0000128
15.9936	15.99876	16.0008	15.999	16.0452	16.0002	16.0008	16.0002	15.9996	15.9996	15.9978	15.9978	15.9997536
15.006	15.99996	15.999	15.999	16.0008	15.9996	15.9996	16.0008	16.0002	16.0008	16.0014	16.0008	15.9996768
14.997	16.00236	15.999	16.0026	16.0002	15.9996	15.999	15.9978	16.0002	15.9978	16.0014	15.9996	16.0017408
15.9972	15.99804	15.999	15.9984	16.314	15.999	16.0002	16.0002	16.0002	16.0008	16.0146	16.0008	15.9987168
15.0024	15.9996	16.002	16.0008	16.005	16.0008	16.0002	16.2726	15.999	15.999	16.3404	16.0002	15.9999648
15.0306	16.00272	15.999	15.9996	15.9996	16.0008	15.999	16.0008	15.9996	16.002	15.9912	15.9996	16.0001376
15.9678	15.99696	15.9996	16.002	16.0002	16.0008	16.0014	15.9978	16.0008	15.999	16.0104	16.0002	15.9993696
15.0018	15.99948	16.0014	15.9984	16.0008	15.999	15.9996	16.0002	15.9984	16.0026	15.9972	16.0008	16.000608
15.0324	16.002	15.999	15.999	15.999	15.9984	15.9996	16.002	16.0026	16.0002	16.0032	16.0002	16.000032
15.9666	15.99984	15.9996	16.0014	16.0008	16.002	16.0002	16.0002	15.9978	16.0002	15.9996	15.9984	16.0006272
15.0006	15.99996	16.002	15.999	16.1556	16.0002	16.0002	16.0002	16.0008	16.0008	16.1064	16.0008	15.9994752
15.4494	16.00056	15.999	16.002	16.1538	15.999	15.999	16.3974	16.0002	15.999	16.014	15.9996	15.9991584
15.5508	15.99792	15.9996	15.9984	16.0338	16.0002	16.0014	15.9996	16.0008	16.0008	16.053	16.0008	16.0005984
15.015	16.00104	16.0008	16.0008	15.9666	15.9984	16.0002	16.0008	15.999	15.9996	16.0044	15.9996	15.9987648
15.984	16.00032	15.9996	15.999	15.9996	15.9996	15.999	16.0002	16.0014	15.9996	15.999	16.0008	16.000416
15.0012	15.99888	15.9996	15.9996	16.0014	16.0026	15.0006	15.999	15.999	16.0008	16.0002	15.9996	16.0005408
14.9976	16.00272	16.0014	16.0014	15.999	15.9978	15.9996	16.0002	15.999	16.0002	15.9966	16.0008	16.0006848
16.0008	15.99816	15.999	15.999	16.1352	16.0008	15.999	16.0002	16.0026	15.9996	16.0032	16.0002	15.9991872
15.0018	15.99984	15.9996	16.002	16.0608	16.002	16.0014	16.1622	15.9978	15.9996	16.092	15.9978	16.0001184
15.1956	16.00188	16.0014	15.9984	15.999	15.999	16.0002	15.9996	16.0008	16.0008	16.1022	16.0008	15.9989568
15.8028	16.72188	15.999	15.9984	16.0002	16.0008	15.9978	16.0002	16.0002	15.9996	15.9996	15.9996	16.0015584
15.0006	16.27656	16.0014	16.0026	15.999	15.999	16.0014	16.0014	16.0008	15.9996	16.0026	16.0002	15.9999072
15.7404	15.99972	15.999	15.9984	16.002	15.9984	16.0002	15.9978	15.9984	16.0002	15.9984	16.0002	15.99864
15.2598	16.00272	15.9984	16.0014	15.9996	15.9996	15.999	16.0008	16.0026	15.9996	16.0002	15.9996	16.0017408
14.9988	15.99816	16.0026	15.999	16.0098	16.0002	15.999	15.9996	15.9984	16.0002	16.002	16.0002	15.9986784
15.4518	15.99924	15.999	16.0002	16.0992	15.9996	16.0026	16.1664	15.999	16.0002	16.2222	16.0002	15.9997536
15.5484	15.999	15.999	16.0002	16.0668	16.0014	15.9984	16.002	16.002	16.0002	16.047	16.0002	16.0005024
14.9982	16.00224	16.002	16.0014	15.9972	16.0008	15.999	16.0002	15.9978	15.9996	16.0002	16.0002	16.0011072
16.0026	15.99864	15.9984	15.9984	15.963	15.999	15.0018	15.9984	16.002	15.9996	16.0014	16.0002	15.9984864
15	16.00044	16.002	15.999	16.0386	15.9996	15.9984	16.0002	15.999	16.0002	15.9984	15.9996	16.0002144
15.051	16.00056	15.9996	16.0026	15.9996	16.0044	16.0026	16.0014	16.0002	15.9996	15.9996	15.999	16.0000896
15.9492	15.99984	15.9984	15.9984	16.1586	15.996	15.999	16.0002	15.9996	16.0002	16.0014	16.0002	15.9998304
15.0006	16.00008	16.002	16.0008	16.1538	15.9984	14.9988	15.9978	16.002	15.9996	16.1028	16.0002	16.001712
15.0504	15.99912	15.999	15.9996	16.0074	16.0038	15.9996	16.2744	15.9984	15.9996	16.05	16.0002	15.998064
15.951	16.00116	15.9984	16.0008	16.002	16.0002	16.002	16.0008	16.0008	16.0002	16.2036	16.0002	15.9997632
14.9982	15.99972	16.002	15.9996	15.999	15.9984	15.9984	15.9978	15.9996	15.9996	15.9984	15.9996	16.0024512
15.7404	15.99996	15.9996	15.999	16.0008	16.0002	15.9996	16.0002	15.9984	16.0002	15.999	16.0008	15.9982752
15.2598	16.00044	16.0008	16.0008	15.9996	16.0002	16.0026	16.0002	16.0008	16.0002	16.002	16.0002	15.9995136
15.0042	15.99696	15.999	15.999	16.1484	16.0002	14.9982	16.0008	15.999	16.0002	15.999	15.9996	16.001088
15.9954	16.00356	15.9984	16.0026	16.0428	15.9996	15.999	16.0002	16.0008	16.0014	16.0056	15.9984	15.9988704
15.0012	15.99888	16.0008	15.9978	16.1172	15.9996	16.002	15.9978	15.999	16.0008	16.1688	16.0002	15.9999744
14.9988	16.00068	15.9996	16.0014	16.0056	16.0014	15.999	16.0008	16.0014	15.9996	15.999	16.0002	16.001088
15.9996	15.9996	16.002	15.9996	16.0296	15.9972	15.999	16.0008	15.9984	15.9996	16.0056	16.0008	15.9996192
15.0012	15.99996	15.999	15.999	15.9648	16.0014	15.9984	16.398	16.0014	16.0008	15.9972	15.9996	16.0002144
15.1962	16.00032	15.999	16.0002	16.0338	15.9996	16.0026	16.0008	15.999	15.999	16.0002	16.0002	15.9995136
15.8034	15.99984	16.002	15.9996	16.0008	16.0008	14.9988	15.999	16.0002	16.0002	16.0008	16.0002	15.9994368
15	15.99984	15.999	16.0014	16.1184	16.0002	16.002	16.0008	16.0008	16.0002	16.0428	15.9984	15.999984
15.7422	15.99912	16.0008	15.999	16.0434	15.9978	15.9996	16.0002	16.0002	15.9996	16.1466	16.0008	16.0009632
15.2586	16.00212	16.0002	15.9996	16.0008	15.999	15.999	15.9996	15.9984	16.0002	16.008	16.0008	15.9986016
14.997	16.99632	15.9978	16.0008	15.999	16.0032	15.9996	16.1604	16.0014	16.0008	15.999	15.999	16.0003296
15.7428	16.00416	16.002	15.9996	15.999	16.0002	16.002	16.0014	15.999	15.999	15.9996	16.0008	16.000944
15.261	15.99996	15.9996	16.0014	16.0014	16.0002	15.9996	15.9984	16.0002	15.9996	16.0002	16.0002	15.9987936
14.9982	15.999	15.999	15.9984	15.9996	15.999	15.9978	16.002	15.999	16.0008	16.0002	16.0002	16.0003392
15.9996	15.99852	16.0014	15.9996	16.0992	15.999	16.0038	15.999	16.0014	15.9996	16.0902	16.0002	15.999888
15.0024	16.00056	15.9996	16.0008	16.071	16.0002	15.999	16.0002	15.9978	16.0002	16.0074	16.0008	16.000752
15.0492	16.00044	16.0014	15.999	16.0026	16.002	15.9978	15.9996	16.002	15.9996	16.1742	15.9978	15.998688
15.9564	16.00068	15.999	16.0014	16.0008	15.9996	15.9996	16.1664	15.9984	16.0002	15.9984	16.0008	16.0015104
14.991	15.99984	15.9996	16.0002	16.0002	15.999	16.0032	16.002	16.0014	15.9996	16.0002	16.0008	15.99864
15.1992	16.00092	16.0008	16.0002	16.0002	15.9984	15.9972	16.0008	16.0008	16.0008	16.0014	15.999	16.000272
15.8028	15.99972	15.9996	15.999	15.9984	16.0032	16.0002	15.9996	15.9996	15.9996	15.9984	16.0008	16.0011936
15.0066	15.99912	15.9996	16.0026	16.0008	15.9978	16.002	16.0008	15.9984	16.0002	16.0002	16.0002	15.999888
15.9918	16.00032	16.0014	15.9978	16.2078	16.0002	15.9984	15.9984	16.002	16.0002	16.104	16.0008	15.9998016
15.0018	15.99936	15.999	15.999	16.11	16.0014	15.9996	16.0002	15.999	16.0002	16.2516	15.9984	15.999072
15.0024	15.99984	16.002	16.0014	16.0014	16.0008	16.0002	16.1142	16.0002	15.999	15.9996	16.0008	16.0004736
15.996	15.99984	15.999	16.0002	16.0002	15.9978	16.0002	16.1574	15.9996	16.0008	16.0038	15.9996	15.9996672
15.0012	16.00032	15.999	15.999	15.9996	16.0002	16.0008	16.0008	16.0014	15.999	15.9972	16.0008	16.0011264
15.0336	16.00092	16.002	16.0014	16.0008	16.0026	15.999	16.0008	15.9984	16.0002	15.9996	16.0008	15.9978624
15.9666	15.9996	15.9984	15.9984	15.9996	15.9984	16.0014	16.002	16.002	16.0002	16.0008	15.999	16.0002144
14.9982	16.00272	16.0014	16.0014	16.1514	15.9984	16.0008	15.9996	15.9996	15.9996	16.1352	16.0008	16.0018656
15.4536	15.99684	15.9996	15.999	16.158	16.0002	15.9984	15.9978	15.9984	15.9996	16.038	16.0002	15.9988512
15.5484	16.00176	15.999	15.9978	16.0332	16.0026	14.9982	16.0002	16.0014	16.0008	16.005	16.0002	16.0006176
15.0006	15.99972	16.0008	16.0014	15.9678	15.9996	16.0038	16.3992	15.9996	16.0002	15.999	15.9984	15.9999744
15.9978	16.00008	15.9996	16.0014	15.9984	15.9984	15.9978	16.0008	16.0008	15.9996	15.9996	15.9996	15.9992448
15.0006	15.99936	15.999	15.9978	16.0362	15.9984	15.999	15.9984	15.999	16.0002	15.9996	16.0008	16.0004352
15.0018	16.0008	16.002	16.002	15.966	16.0026	16.0002	16.0002	16.002	15.999	15.9972	15.9996	16.0001184
15.9978	15.9984	15.999	15.999	16.0914	15.9972	16.0014	16.0014	15.9984	16.0008	16.0998	16.0008	15.9999936
15.0036	16.00032	15.999	16.002	16.1022	16.005	15.9996	15.999	16.0014	16.0002	16.092	16.0002	15.9990624
14.9964	15.9996	16.0014	15.9984	16.002	15.9972	15.999	16.1598	15.9996	15.9996	16.008	16.0008	16.0016256
16.0002	16.9992	15.9996	15.999	15.999	16.0032	16.0014	16.0014	16.0002	15.9996	15.999	15.9996	15.999072
15.0048	16.00056	15.9984	16.0002	16.0002	15.999	15.9996	15.999	15.9996	16.0002	15.999	16.0002	15.999792
14.9982	15.99948	16.0014	15.999	15.999	15.9996	16.0002	16.0014	15.999	15.9996	16.0002	16.0002	16.0008288
15.9984	16.00044	16.0002	16.0026	16.0014	15.9978	16.0008	15.9984	16.0008	16.0002	16.0014	15.996	15.9987648
15.0006	16.00152	15.9996	15.9978	16.1268	16.0008	15.999	16.0008	15.999	15.9996	15.9996	16.002	15.9996192
15.1968	15.99804	15.9996	16.0014	16.047	15.999	15.9996	15.9996	16.002	15.9996	16.1646	16.0008	16.0008288
15.801	16.00056	16.0002	15.9996	16.0002	15.9996	15.9996	16.1568	15.9978	16.0002	16.1052	16.0002	15.999888
15.0024	16.002	16.0014	16.0002	16.0002	16.002	16.0008	16.0104	16.0014	16.0008	16.0008	15.9996	15.9999648
15.9966	15.99948	15.999	15.999	16.0002	15.9996	16.0014	16.0008	15.9996	16.0008	16.0008	16.0014	15.9998016
15.003	15.9978	15.999	16.002	16.0002	16.0008	15.9972	16.0008	15.9996	15.999	15.999	15.9996	15.9993312
15.0006	16.00188	16.002	15.9984	15.999	16.0008	16.0026	16.0002	16.0002	16.0002	16.0002	16.0008	16.0011264
15.9978	15.99936	15.9984	16.002	16.0086	15.9978	15.9996	15.9978	16.0014	16.0008	16.0014	16.0008	16.0002048
15.0012	16.00092	15.9996	15.9984	16.3116	16.0014	15.9978	16.0008	15.9978	16.0002	16.3134	15.9972	15.9996384
14.9976	15.99912	16.0014	15.999	16.0002	16.0002	16.0032	15.9996	16.0014	15.9978	16.0416	16.0008	15.998976
16.0026	16.00092	15.999	16.002	16.0008	15.9984	14.9982	16.2696	15.9996	15.9996	15.999	16.0002	16.000176
14.9994	16.0014	15.9984	15.999	16.0002	16.002	15.9996	16.0014	16.0002	16.002	15.9966	16.0002	15.9997248
15.738	15.99828	16.0026	16.0008	15.9966	15.9972	16.0032	16.0008	15.999	16.0008	16.005	16.0008	16.0001952
15.261	16.00032	15.999	15.999	15.9984	16.0026	15.9984	16.002	16.0014	15.999	15.9978	16.0002	16.0007712
15.0018	16.00044	15.9996	16.0008	16.2588	16.002	15.9978	15.999	15.9984	16.0002	15.999	15.9996	16.0003008
15.4494	15.99996	16.0014	15.9996	15.9012	15.9972	16.0008	15.9978	16.0014	16.0002	16.0686	16.0002	15.998736
15.5496	15.999	15.999	16.002	16.1532	16.0008	16.0008	16.0014	15.9996	15.9996	16.1076	16.0002	16.0008672
15.0006	16.00056	15.9996	15.9984	16.0332	15.9996	15.999	16.398	15.9996	15.9996	16.0056	15.9984	15.999504
15.9978	15.99888	16.0014	16.0014	15.9672	16.0008	16.0002	16.0014	15.9996	16.0002	15.9978	15.9996	15.9998304
15.0096	15.99912	15.9996	16.0002	15.999	15.9996	16.0014	15.9984	16.0014	15.9996	15.9984	16.0008	16.0010496
15.042	16.0032	15.999	15.9972	16.0356	15.999	15.9984	15.9996	15.9984	16.0008	15.999	16.0002	15.998544
15.9492	15.99912	16.002	16.0026	16.0104	16.0008	16.0002	16.002	16.0014	15.9996	16.0002	16.0002	16.0002912
14.9994	15.99864	15.999	15.9984	16.149	16.0002	16.0014	15.9978	15.9996	15.999	16.0428	16.0008	15.9997824
15.1986	16.00224	15.999	16.0014	16.0014	16.0008	15.9984	16.0008	15.9996	16.0008	16.155	16.0002	16.0005216
15.8022	15.99744	16.0002	15.9984	15.9996	15.999	16.0002	16.161	15.999	16.0002	16.0014	15.9978	15.9992448
15.0024	16.95144	16.0002	16.0026	15.9996	15.9996	15.9978	15.9984	16.0014	15.9996	15.9996	16.0014	16.0011648
15.7404	16.05036	16.0002	15.9978	16.0008	16.0014	16.0026	16.002	15.9996	16.0002	16.0002	15.9996	15.9986208
15.2568	15.99972	15.999	16.002	16.0002	15.9978	16.0002	15.9996	16.0002	15.9996	15.999	16.0014	16.0006944
15	15.99876	16.0014	15.9996	16.0572	15.9996	15.9984	16.0014	16.0002	15.9996	16.002	16.0002	16.0003776
16.002	16.00176	15.9996	16.0002	16.0416	16.0038	16.0026	15.9984	16.0002	16.0002	16.0428	15.9996	15.9997824
14.9964	16.0002	15.999	15.999	16.0746	15.9978	15.9996	16.002	15.9996	16.0002	16.2216	16.0008	15.9997728
15.0252	15.99948	16.0014	16.0008	16.0002	16.0032	15.9978	16.1682	16.0008	15.9996	16.0056	16.0002	16.0004448
15.984	15.99996	16.0002	15.9996	16.0002	15.9978	16.002	16.0008	15.999	16.0002	15.9978	15.9978	15.9999264
14.9916	16.0002	15.999	15.999	16.0008	16.0008	15.9996	16.0002	16.0008	16.0002	16.0014	16.0008	15.9985824
15.453	16.0008	16.0008	16.0008	15.9996	15.9978	15.9978	15.9984	15.9996	15.9996	16.0014	15.9996	16.0012896
15.5478	15.99888	16.0002	15.9984	15.9978	15.999	16.0026	16.0002	16.0008	16.0008	15.9978	16.0002	16.0006272
14.9988	15.99948	15.999	16.002	16.1046	16.0002	15.999	16.0008	15.999	15.9996	16.1622	16.0002	15.9989184
16.0014	16.00104	16.0008	15.9996	16.2168	16.002	15.9978	16.0002	16.0014	15.9996	16.0572	16.0008	15.9995616
15.0024	16.00068	16.0002	16.0008	16.0002	15.9972	16.002	16.2678	15.9984	16.0002	16.1358	15.9996	16.0010976
14.997	15.9972	15.999	15.999	16.0002	16.0038	15.9996	16.0026	16.0014	15.9996	15.9966	16.0008	15.9985344
16.0008	16.0014	16.0014	16.0014	15.9996	15.999	15.9978	16.0008	15.9996	15.9996	16.0062	15.9978	16.0010304
14.9994	16.0014	15.9996	15.9996	16.0002	15.9996	16.002	16.0008	15.9984	16.0008	15.9984	16.0002	15.9992352
14.9982	15.99828	15.9984	16.0014	16.0002	16.0002	16.0002	16.0008	16.0008	16.0002	16.0008	16.0008	16.00104
16.0026	16.00092	16.0014	15.999	16.0458	15.9972	15.9984	15.996	15.9996	15.999	15.9942	16.0002	15.9998592
14.9988	15.99984	16.0002	16.0008	16.263	16.0032	16.002	16.002	16.0008	16.0008	16.149	15.9996	16.0006368
15.0522	16.002	15.9984	15.999	16.0356	15.999	15.9984	16.3974	15.9984	16.0002	16.0362	16.0008	15.9993216
15.9486	15.999	16.002	16.0014	15.9648	15.9996	16.0014	16.0014	16.0014	15.9996	15.9972	16.0002	16.00008
15.0024	15.99996	15.9996	15.9984	16.0332	15.9996	16.0008	16.0008	16.0002	16.0008	15.9996	15.9996	15.9996
15.048	16.00104	15.9996	15.999	15.9672	16.0002	15.9984	15.9972	15.999	15.9996	15.999	16.0002	15.9988992
15.9486	15.99732	16.0002	16.0026	15.9996	15.999	16.0008	16.002	16.0014	16.0002	15.999	15.9984	16.0013088
15.0012	16.00224	16.0008	15.9984	16.1034	16.0032	16.0008	16.0008	15.999	15.9996	16.0074	16.0002	15.9997728
16.0002	15.9984	15.999	16.0014	16.0422	15.9966	15.9978	15.9978	16.0002	16.0002	16.0386	16.0002	15.9999648
15	16.00044	15.9984	15.9984	16.05	16.002	16.002	16.1166	15.9996	16.0002	16.1538	16.0008	16.0007904
14.9982	16.00044	16.0026	16.0014	16.0008	15.9996	15.9996	16.0464	16.0008	16.0008	15.999	15.9996	15.9999648
16.0044	16.99668	15.999	15.999	16.0002	16.0008	15.9984	15.999	15.9984	15.9996	15.9996	16.0002	15.9987936
14.9964	16.00284	15.999	16.0014	15.999	16.0002	16.0014	16.0008	16.0008	16.0002	15.9996	16.0014	16.0007232
15.0006	16.00068	16.002	15.999	15.9984	15.9984	16.0008	15.9996	15.9996	16.0002	16.002	15.999	16.0000416
16.005	15.9996	15.9996	15.9984	16.002	16.0032	15.9978	16.0002	16.0002	15.9996	15.999	16.0008	15.9995616
14.9976	16.0002	15.9984	16.0014	16.0458	15.9984	16.0026	15.9996	15.9996	16.0008	16.0998	15.9984	16.0003296
15.0498	15.99996	16.0014	15.999	16.1268	16.002	15.9996	16.0008	16.0014	16.0002	16.1244	15.9996	15.9991488
15.9594	16.00008	16.0002	16.0014	16.0014	15.999	15.9978	16.1676	15.9984	15.9996	16.0464	16.0008	16.0003968
14.9946	15.9996	15.9984	15.9984	16.0008	15.999	16.0014	16.0014	16.0008	16.0008	16.0008	15.9996	16.0004352
15.993	15.999	16.0026	16.002	15.9996	16.0014	16.0008	15.9996	15.9996	16.0002	15.9984	16.0002	15.9999264
15.0012	16.00128	15.999	15.999	16.002	15.996	15.9978	15.9984	16.0002	16.0002	16.0008	16.0008	15.9996864
15.0018	16.00032	16.0008	15.9984	15.9996	16.0014	16.0026	16.0002	15.999	16.0002	16.0014	16.0002	16.0000032
15.9966	15.99924	15.9996	16.002	16.3104	16.0008	15.9996	16.0008	16.0014	15.9996	16.0116	16.0002	15.9997248
15.0012	16.0026	15.999	15.999	16.008	16.0002	15.9984	15.9996	15.999	16.0002	16.1418	16.0008	15.9992544
15.0006	15.99912	16.0008	16.0014	15.9996	16.0014	15.999	16.2708	16.0008	16.0014	16.2006	15.9978	16.001088
15.999	15.99804	16.0002	16.0002	16.0008	15.9978	16.0026	16.0014	15.999	16.0002	15.9978	16.0002	15.999888
15.0294	16.00092	15.9996	16.0008	16.0008	16.0014	15.9978	16.0008	16.0014	15.9996	16.0038	16.0002	15.9998112
15.0222	15.99924	16.0008	15.9984	16.0002	15.9984	16.0002	16.0398	15.9984	16.0002	16.0002	16.0002	16.0003296
15.948	16.0008	15.999	16.0002	15.996	16.0032	16.0026	15.9594	16.0008	16.0002	15.9996	16.0002	15.9994656
15.0012	15.99972	15.9996	16.0008	16.1952	15.9966	15.9972	16.0008	16.0008	15.9984	15.999	16.0008	16.0002336
15.198	16.00164	16.0008	15.9984	16.1172	16.0032	16.0002	16.0008	15.999	15.9996	16.167	15.9996	15.9996192
15.8022	15.99864	15.9996	16.0026	16.0356	15.9978	16.002	16.3974	16.002	16.0008	16.014	16.0002	16.0001376
15.0006	15.99996	15.9984	15.9996	15.9648	16.0014	15.9984	16.0008	15.9978	15.9996	15.9978	16.0002	16.0001568
15.9978	16.00044	16.002	15.9984	16.0338	16.0008	15.9996	15.9978	16.0008	16.0002	15.9834	15.9984	15.999984
15.0018	16.00032	15.999	16.0014	15.9672	15.9972	16.0026	16.002	16.0002	16.0002	16.014	15.9996	15.9994656
14.9994	15.99792	16.002	15.9984	15.999	16.0008	15.9972	16.0002	16.0002	16.0002	15.9996	16.002	16.0003104
15.999	16.00104	15.9978	16.0014	16.1358	15.9978	16.0002	15.999	16.0008	15.9996	15.999	15.999	15.9998784
15.0012	16.00212	16.0002	15.999	16.0608	16.002	16.002	16.0008	15.999	16.0002	16.0896	16.0002	15.9987552
15.084	15.9978	16.0008	15.999	15.9984	15.999	15.9984	16.161	16.0008	15.9996	16.1094	16.0008	16.0006272
15.9174	16.00152	15.9996	16.002	16.002	16.0008	15.9996	16.0014	15.9978	16.0008	15.9996	16.0002	16.001232
14.9994	16.99968	15.999	15.9984	15.9996	15.9996	15.9996	15.999	16.002	15.9996	16.0002	16.0002	15.998592
15.4488	15.99996	16.0026	16.002	15.9996	15.9996	16.0002	16.0008	15.9978	15.9996	16.0008	16.0002	16.000416
15.5676	15.99852	15.9978	15.999	16.0002	16.0014	16.0002	15.999	16.0008	16.0008	16.0002	16.0002	16.0003488
14.9814	16.00008	15.9996	15.9996	16.008	16.002	15.9996	15.9996	16.0014	15.9996	15.9996	15.9984	16.000176
16.0002	16.0002	16.002	16.0002	16.1274	15.9972	16.0014	16.0008	15.999	15.9996	16.0962	16.0002	15.999456
15.0036	15.99948	15.999	15.9996	16.0392	16.0026	15.9996	16.1682	15.9996	16.0002	16.173	16.0002	16.0002432
14.9952	16.00104	15.9984	16.0014	16.0002	15.999	15.9984	15.9996	15.9996	16.0002	16.0008	16.0002	15.9998496
16.0038	15.99876	16.0026	15.999	16.0008	15.9978	16.002	15.9984	16.0014	15.999	16.0008	16.0008	16.001136
14.9976	16.00152	15.9984	16.002	15.9978	16.0002	15.9996	16.0002	15.9978	16.0008	15.999	15.9996	16.0004256
15.0516	16.00008	15.9996	15.9984	16.0002	16.0014	15.999	16.0002	16.0008	15.999	16.0008	15.9996	15.9987072
15.9492	15.99912	16.0014	15.999	16.1628	16.0002	16.002	16.0002	15.999	16.0002	15.9978	16.0002	15.9993696
15.0024	16.0008	15.999	16.0014	16.1508	15.9996	15.9996	16.0002	16.0014	16.0002	16.1202	16.0002	16.0007712
15.4476	16.00068	16.002	15.9984	16.0074	16.0002	15.9984	16.272	16.0002	16.0002	16.0002	15.9996	15.9992256
15.5508	15.99912	15.9984	16.002	15.9984	16.0008	15.999	16.0002	15.9996	15.9996	16.2354	16.0002	16.0008672
15.0018	15.99972	16.0002	15.9984	15.9996	15.999	16.0026	16.0008	16.0002	16.0002	16.0026	16.0002	15.9998304
15.9996	16.00152	16.0014	15.9996	16.0008	15.999	15.9984	16.0008	15.9984	15.9996	15.9984	15.9978	15.9994272
14.9964	15.99984	15.9996	16.0014	16.0002	16.0008	15.999	15.9978	16.002	15.9996	16.0008	15.9996	16.0007616
15.0006	15.999	15.9984	15.9984	16.0002	16.0026	16.0026	16.0008	15.9972	16.0008	15.9996	16.0008	16.000512
16.008	16.00092	16.002	16.0014	16.1514	15.9972	15.9984	16.0002	16.0014	15.9978	16.1166	15.9996	15.9996096
14.9922	15.99984	15.9996	15.999	16.1598	16.0014	15.999	16.311	16.0008	16.002	16.0194	16.0008	15.9996192
15	15.999	15.999	16.0014	15.9996	15.999	16.0026	16.089	15.999	16.0008	16.0398	16.0002	15.9993888
15.999	16.00008	16.0014	15.999	16.0332	16.0032	15.9984	15.9984	16.0008	15.999	15.999	15.9996	15.999312
15.0012	15.9996	16.0002	15.9984	15.9672	15.9972	15.999	16.0014	15.9984	15.9996	16.002	16.0002	16.0013376
15.4494	16.00152	15.9978	16.002	15.999	15.999	16.0032	16.0002	16.0014	16.0008	15.9978	16.0002	16.000752
15.5508	15.99804	16.0014	15.9996	16.0356	16.0014	15.9984	15.9996	15.9978	15.999	15.9996	16.0002	15.9977184
15.0006	16.00224	15.9996	16.0008	16.0098	16.0002	15.9984	16.0002	16.0014	16.0002	15.9984	16.0002	16.0016352
15.45	15.99924	15.9996	16.0002	16.152	16.0008	16.0038	15.999	16.0008	16.0002	16.1508	16.0002	15.9995712
15.555	15.99996	16.0008	16.0008	15.9996	15.9984	15.9978	16.161	15.9978	15.9996	16.0488	16.0002	15.9996576
14.9922	16.00008	15.9996	15.999	15.9984	16.0014	15.9984	16.0014	16.002	16.0002	16.0008	15.9984	16.000752
16.002	17.00052	15.999	15.9996	15.9996	15.9996	16.0002	15.9972	15.999	16.0002	16.0002	16.0002	15.9996288
15.0018	15.9978	16.0014	16.0008	16.002	16.0008	16.0002	16.0026	16.0002	15.9996	15.9996	15.9996	15.9991776
15.003	16.00284	15.999	15.9984	15.9984	15.9984	15.9996	16.0008	15.9996	16.0014	15.999	16.0008	16.0012416
15.9966	15.99924	15.999	16.0026	16.0992	16.0026	15.999	15.999	16.0008	15.999	16.0098	16.0008	15.9997152
15.0006	15.99924	16.0014	15.999	16.0362	15.999	16.002	16.002	15.9996	16.0002	15.9966	15.9996	15.9996
15.0006	16.00152	15.999	15.999	16.0392	15.9978	15.999	16.1664	16.0002	16.0002	16.2672	15.9996	16.000224
15.9966	15.99852	15.9996	16.0014	16.0014	16.0032	15.9996	16.0008	16.0014	16.0002	15.9984	16.0008	16.0004256
15.003	16.00116	16.0008	15.999	15.9972	15.9978	16.0008	16.0002	15.9978	16.0002	16.0002	15.9996	15.998304
15.4476	15.99888	16.0002	15.999	16.0002	16.0032	15.9996	15.9978	16.0014	15.999	15.999	16.0002	16.0008864
15.5508	16.0002	16.0008	16.0026	16.0014	15.9984	15.9996	16.0008	15.999	16.0014	16.0518	16.0002	15.9992352
15.0114	15.9996	16.0002	15.9984	16.0002	16.0008	16.0014	16.0002	16.0002	15.999	15.9486	15.9996	16.0006656
15.987	16.002	15.999	16.0014	16.2096	15.9966	15.999	16.0008	15.9996	15.9996	16.1028	16.0014	15.999984
15.0018	15.99936	16.0014	15.9996	16.1106	16.0026	15.9996	16.272	16.0008	16.0002	16.215	15.9972	15.999648
14.997	16.00008	15.9984	15.999	16.0014	15.9984	15.9984	16.0002	16.0002	15.999	16.0314	16.0002	15.999744
16.0014	16.0008	15.9996	16.0014	16.0002	16.0026	16.002	16.0002	15.9996	16.0008	16.0056	16.0002	16.0006944
15.003	15.99936	16.0014	15.9996	15.999	16.0002	15.9996	16.0008	16.0008	16.0014	16.002	16.0008	15.9995424
15.048	15.99816	15.9984	16.0008	15.9984	15.9984	15.9984	16.0026	15.9984	15.9978	16.0002	15.9996	15.9998784
15.9492	16.00248	15.9996	15.999	16.0014	15.9996	16.002	15.9954	16.0014	16.0014	15.999	16.0002	16.0008384
15	15.99984	16.0014	15.999	16.3032	15.9978	15.4782	16.0002	15.9984	16.002	16.017	16.0002	15.998928
15.4524	15.99804	15.999	16.0008	16.041	16.0038	16.5186	16.3998	16.0008	15.9996	16.158	16.0002	16.0001568
15.5478	16.00104	15.9996	16.0002	15.9666	15.999	16.0032	15.999	15.999	16.0002	16.0074	16.0002	16.0002528
15.0036	16.00176	16.002	16.0014	15.999	16.0032	15.9996	16.0002	16.0008	15.9996	15.996	16.0008	16.0010784
15.4482	15.99804	15.9978	15.9996	16.0338	15.9966	15.9972	15.9984	15.9984	15.9996	16.0002	15.9996	15.9986496
15.5604	16.00032	16.0026	16.002	16.0014	15.9996	16.0014	16.0014	16.0014	16.0002	15.9984	15.9996	16.0002336
14.9862	15.99948	15.999	15.9978	15.9648	16.0002	16.0014	16.0002	15.999	16.0002	15.999	16.0008	16.0005312
16.0014	15.99972	15.999	15.999	16.0926	16.0014	15.9978	15.9984	16.0008	15.9996	16.0044	15.9984	15.9993696
14.9982	16.0008	16.002	16.002	16.1046	15.9984	16.0026	16.1634	16.0002	16.0002	16.1874	16.0002	16.001088
15.0534	15.99996	15.999	15.999	15.999	16.0026	15.999	15.999	16.0002	16.0002	16.0002	15.9996	15.9989952
15.948	16.72356	15.9978	16.002	15.9996	15.9996	16.0014	16.0014	16.0002	16.0002	16.0056	16.0008	15.9998688
15.003	16.2768	16.0026	15.999	15.9996	15.999	15.0516	15.9984	15.999	15.9996	16.0008	15.9996	16.000416
15.0486	16.00068	15.999	15.9996	16.0014	15.9984	15.9486	16.0002	16.0014	16.0002	15.9996	16.0014	15.999648
15.948	15.99972	16.0014	16.0002	16.0002	16.0008	15.999	16.0002	15.999	15.9996	16.0002	15.999	15.9991296
15.003	16.00116	15.9996	15.9996	16.125	16.0002	16.0002	15.9978	16.0008	16.0008	15.999	16.0002	16.0018272
15.7398	15.99924	15.999	15.9984	16.0488	15.9996	16.0008	16.1682	15.9996	15.9996	16.1184	16.0002	15.9993408
15.2616	15.99936	16.0008	16.0014	16.0008	16.0014	15.9996	16.0002	16.0008	16.0002	16.1514	16.0002	15.9990336
14.9964	15.99864	15.9996	15.999	15.9972	16.0002	15.9996	16.0008	15.9978	16.0002	16.0008	15.9978	16.0003872
15.7416	16.0014	15.999	16.002	15.9642	16.0002	16.0008	16.0002	16.0026	15.9996	16.0008	16.0014	16.0011936
15.2586	15.99876	16.002	15.9984	16.0368	15.999	15.999	16.0002	15.9984	15.999	15.9978	16.0002	15.9993216
14.9982	16.0014	15.9996	15.9996	15.9996	15.9996	16.0026	16.0008	16.0002	16.0014	16.0008	15.9996	16.0000032
16.002	15.99936	15.9984	16.0008	16.008	16.0002	15.999	15.9978	15.9996	15.999	16.0014	16.0002	15.999744
15.0006	15.99912	16.0014	15.9984	16.3116	15.999	15.9984	16.2666	16.0008	15.9996	16.1646	15.9996	15.9998688
15	16.0014	16.0002	16.0026	16.0002	15.999	16.0026	16.0068	16.0002	16.0002	16.1526	16.0002	16.0003008
15.9984	15.9996	15.999	15.9984	16.0014	16.0008	15.9984	15.9996	15.9996	15.9996	16.0368	16.0008	16.0009824
15.0006	16.0008	16.0014	15.999	16.0008	16.0014	15.9984	16.0002	16.0002	15.9996	16.0002	16.0002	15.9981696
15.7422	16.00044	15.9996	16.002	16.0008	15.9996	16.0032	16.0008	15.9984	16.0014	16.0038	16.0002	16.0002144
15.2658	15.99792	16.0014	15.9984	15.9966	16.002	15.9984	15.9978	16.002	16.0008	15.9978	16.0002	16.0005408
14.994	16.00116	15.9984	16.002	16.2576	16.0002	15.9984	16.0002	15.9984	15.9996	15.999	16.0002	15.9984
15.45	15.99948	15.9996	15.999	16.0878	15.9978	16.0032	16.0014	16.0008	15.9996	16.0614	15.9972	16.0022784
15.5736	16.00044	16.0014	16.0014	16.0014	16.0014	15.9978	16.3974	16.0014	16.0002	16.1118	16.0008	15.999984
14.9736	15.99972	15.9984	15.999	15.9648	16.0014	16.0014	16.0014	15.999	16.0002	16.0056	16.0002	15.9990336
16.0014	16.00128	16.0002	16.0014	16.0338	15.9972	15.9996	15.9984	16.0002	16.0002	15.999	16.0008	16.0000704
15.0006	15.999	16.0014	15.999	15.9666	16.005	15.9978	16.0008	15.999	15.9996	15.9984	16.0002	16.0000032
15.0516	16.00008	15.999	15.999	15.9996	15.9966	16.002	16.0014	16.0008	16.0002	16.0002	15.9996	15.9996288
15.9468	15.99924	16.0014	16.002	16.0332	16.0002	15.9996	15.9984	15.999	16.0008	15.999	16.0002	16.0007712
15.0024	16.00188	15.999	15.9984	16.1118	15.9984	15.9972	16.0002	16.0008	15.9984	16.1454	16.0002	15.9999456
15.198	15.99804	15.9984	16.0014	16.0512	16.0002	16.002	16.1616	15.9996	16.0008	15.9012	16.0008	15.9992928
15.7998	16.0026	16.002	15.9996	15.9996	16.0014	15.3738	15.9996	15.9996	16.0008	16.1526	16.0002	16.0004448
15.0006	16.94304	15.9996	15.9978	15.9996	15.9972	15.6252	16.0002	15.9996	15.9996	15.9996	16.0002	15.9993408
15.7392	16.05408	16.0008	16.0026	15.9996	16.0002	16.0002	15.9996	16.0002	16.0002	15.9996	15.999	15.9998496
15.2616	15.99972	15.999	15.9984	16.0014	16.0044	16.0014	16.0008	16.0008	16.0008	16.0008	15.999	16.0007328
15.0012	15.99984	15.9996	16.002	15.999	15.9984	15.9978	16.0014	15.9996	15.9996	15.9996	16.0008	16.0002048
16.0266	16.00008	16.0014	15.9984	16.059	16.002	15.0012	15.999	16.0008	15.9996	15.999	15.9996	15.9995328
14.9712	16.0002	15.999	16.002	16.1172	15.9984	16.0008	16.1688	15.9984	16.0008	16.1658	16.0002	15.9991776
15	16.0014	15.9984	15.999	15.9972	15.9996	15.9996	15.999	16.0014	15.999	16.1052	16.0008	16.0009632
16.0044	16.00044	16.002	15.9984	16.0002	16.0002	16.0002	15.9996	15.999	16.0002	16.0008	16.0002	15.999648
15.0018	16.0008	15.9996	16.0014	16.0014	16.0002	15.4818	16.0002	16.0008	16.0002	16.0008	15.9996	15.9995424
15.0462	15.99864	16.0008	15.9984	15.9996	15.999	15.519	16.0014	15.999	15.9996	15.999	16.0008	16.0009536
15.9474	15.99876	15.9996	16.002	16.0002	16.0014	15.999	15.9996	16.0014	16.0002	16.0002	16.0002	15.99912
15.0006	16.00128	15.999	15.9984	16.1046	15.9996	15.9984	16.0002	15.9984	16.0002	16.0014	15.9996	15.9995616
15.7404	15.99984	16.0014	15.9996	16.2132	16.0014	16.0032	16.0008	16.0014	16.0002	16.0494	16.0008	16.000992
15.2604	16.00056	15.999	16.0014	16.0008	16.0032	15.9984	15.9978	15.9996	15.9996	16.3044	15.996	16.0003776
14.9994	16.00152	16.002	15.9996	16.0002	15.9942	15.9984	15.9996	16.0002	16.0002	16.0026	16.002	15.9995136
15.999	16.0002	15.9984	16.0014	16.0002	15.999	16.0038	16.2738	15.999	15.9984	15.999	16.0002	16.000656
15.0024	15.999	15.999	15.9984	15.9996	16.0008	15.9984	16.0008	16.002	16.0008	15.999	16.0008	15.9993216
15	15.99948	16.002	16.0014	16.0014	16.0026	15.9984	16.0002	15.9984	15.9996	15.9978	15.9996	16.0003488
15.9984	15.9984	15.9996	15.9996	16.0494	15.9954	16.0038	15.9972	16.0014	16.0002	16.0038	16.0002	15.999216
15.0024	15.99852	15.999	15.9984	16.2612	16.0014	15.9984	16.0002	15.999	15.9996	16.1436	16.0002	16.0009728
15.0492	16.00428	16.0014	16.002	15.9996	16.0002	15.9978	16.0026	16.0008	16.0008	16.0212	16.0002	15.9996096
15.948	15.99864	15.9996	15.9978	16.0014	15.9984	16.0008	15.9996	15.9984	15.9984	16.0068	16.0002	16.0000704
15.0006	15.99888	16.0002	16.002	16.032	16.0032	16.0014	16.398	16.002	16.0008	16.0062	16.0008	15.9998016
15.0528	16.00104	15.9996	15.999	15.9666	16.0002	15.999	15.9996	15.9984	15.9996	15.9984	15.999	15.9998976
15.9486	16.00056	15.9984	15.999	16.0002	16.0002	16.0002	15.9984	16.0002	16.0002	15.9984	16.0002	16.0003104
15.0018	16.00128	16.0014	16.0026	16.137	16.0002	16.0014	16.002	16.0002	16.0002	15.999	16.0008	15.998928
15.9978	15.99768	16.0002	15.9984	16.0092	15.9978	15.999	15.9996	16.0008	15.9996	16.0464	15.999	16.0003488
14.9994	16.00284	16.0014	15.999	16.05	15.9996	16.0002	15.9984	15.999	16.0026	16.1526	15.9984	16.0003872
15.0018	15.99672	15.9984	16.002	16.0002	16.0014	15.999	16.0008	16.0014	15.9996	15.999	16.0008	16.000032
15.999	17.00172	16.0002	15.999	15.9996	16.0002	16.0008	16.161	15.9984	15.9996	15.999	16.0002	15.99888
15	16.00116	16.0008	16.0008	16.0002	16.0008	16.0002	16.0008	16.0008	15.999	16.0032	16.0002	16.0015008
15.0504	15.99804	15.9984	15.9996	15.999	16.0008	15.9984	15.999	15.9996	16.0014	15.9984	16.0008	15.9991488
15.9534	16.0008	16.0002	15.999	16.0008	15.9996	16.0008	16.0008	16.0008	15.999	15.9996	15.9996	16.000608
15.0156	16.00092	16.0008	16.0002	16.104	15.9996	16.0008	15.9996	15.9984	16.0002	16.0038	16.0008	15.9993504
15.0324	15.99912	15.999	16.0002	16.0698	16.0026	15.0042	16.002	16.0014	16.0008	16.266	15.9996	16.0006272
15.9486	15.999	16.0026	16.0014	15.999	15.999	15.996	15.9978	15.999	15.999	16.0014	15.9996	15.998928
14.9994	16.00116	15.999	15.9984	15.999	15.9984	15.9996	16.1694	16.0008	16.0002	16.0008	16.0008	16.0000512
16.0014	15.99672	15.9972	15.999	16.0008	16.0014	15.9984	16.0002	15.999	16.0002	15.9978	15.9996	16.001232
14.9994	16.00296	16.0038	16.0014	16.0008	15.999	16.002	16.0002	16.0014	15.9996	16.0014	15.999	16.0000512
14.9982	15.99876	15.9984	15.9996	16.0002	16.002	15.9996	15.9978	15.9984	16.0002	16.0002	16.0002	15.9993984
16.0032	16.00092	16.0014	15.999	16.314	15.9966	15.9726	16.0002	16.002	15.9996	15.9984	16.0002	16.000368
14.9976	15.99948	15.999	16.0008	16.0068	16.002	16.0278	16.0002	15.9984	15.9996	16.1538	16.0002	15.9990816
15.003	16.00164	16.0008	15.9984	16.0002	15.999	16.0002	16.0002	16.0002	16.0008	16.2042	16.0002	16.0005792
15.999	16.00092	16.0002	16.0032	15.9966	16.0014	15.9984	16.2708	15.9996	15.9996	15.999	16.0002	15.9997632
15.0012	15.99888	15.999	15.999	16.002	15.999	16.0014	16.0008	16.0008	15.9996	15.999	16.0002	15.9990144
15.1974	16.0008	16.002	15.9984	16.0002	15.9996	15.9996	16.0002	16.0008	16.0002	16.002	16.0002	16.0007616
15.7998	15.99624	15.9984	16.002	15.9996	16.002	15.9984	16.0014	15.9996	16.0008	15.999	15.9978	16.0011744
15.0012	16.00332	15.9996	15.9984	16.1562	15.9978	16.002	16.0008	16.0008	15.999	15.9996	16.0008	15.9984864
16.002	15.99948	16.0014	16.0014	16.1886	15.9984	16.0002	15.9966	15.9984	16.0002	16.0596	16.0002	15.999696
14.9964	16.00104	15.999	15.999	15.9678	16.0008	15.9972	16.0014	16.0008	16.0002	16.119	16.0008	16.0007136
15.0012	15.99972	16.002	16.002	15.9984	16.0032	16.0026	16.3974	15.9996	15.999	15.999	15.9996	15.9998688
16.0164	15.99912	15.999	15.9984	16.0014	15.9978	15.9996	16.0014	16.0002	16.0002	15.9984	16.0008	16.0000512
14.9826	15.9996	15.999	15.999	15.999	16.0014	15.9984	16.0002	16.0002	15.9996	16.0008	15.9996	16.0011168
15.03	16.0014	16.0014	16.0008	16.0326	15.9984	16.002	15.999	16.0008	15.9996	16.0026	16.0002	15.998928
15.9732	15.99912	15.9996	15.999	16.002	16.002	16.0002	16.0014	15.9978	16.0002	15.9984	15.9984	15.9992448
14.9964	16.00008	15.999	16.0014	16.1604	15.999	15.9984	16.0002	16.0014	15.9996	16.0848	16.0002	16.0006656
15	16.00188	16.002	15.999	16.0014	15.9972	16.002	15.999	15.999	15.9996	16.11	15.9996	15.9999552
16.005	15.999	15.9984	16.002	15.9996	16.0014	15.9984	16.161	16.0002	16.0008	16.0026	16.0008	15.9995328
14.9958	16.9986	15.999	15.999	15.9996	15.9978	16.0008	16.0008	16.0008	16.0002	16.0002	16.0002	16.0007136
15.7416	16.0002	16.002	15.9978	16.0014	16.0038	15.9996	16.0002	15.999	15.9984	15.9972	16.0008	15.9995616
15.2598	16.00068	15.9996	16.0026	15.999	15.999	15.9996	15.999	16.0002	16.002	16.0032	15.9996	15.9993216
15.0012	16.0002	15.9984	15.999	15.9996	16.0008	16.0014	16.0008	15.9996	16.0008	15.9996	16.0002	16.0010592
15.7374	15.99912	16.002	16.0008	16.107	16.0008	15.9984	15.999	16.0008	15.9978	16.095	16.0002	15.999504
15.2604	16.00068	15.9996	15.999	16.0686	15.9984	15.9996	16.0014	15.9984	16.002	16.1286	16.0008	16.0003104
15.0006	15.99948	15.9984	16.0014	15.9996	15.9978	16.0014	16.0524	16.0014	16.0008	16.047	15.9996	16.000272
15.9984	15.99912	16.0008	15.999	15.9984	16.0014	15.4782	16.1148	15.999	15.9996	16.0008	16.0002	15.9995424
15.003	16.00188	16.0008	16.0014	16.0002	16.0002	15.5202	16.0008	16.0008	16.0008	15.9978	15.9984	15.9994752
15.048	16.00044	15.999	15.9984	16.0008	16.0032	16.0014	16.0002	15.9984	15.9996	16.0008	15.9996	16.0017696
15.9492	16.0002	16.002	15.9996	15.9996	15.9966	15.9996	15.9978	16.002	16.0002	16.0002	16.0008	15.9990432
14.9994	16.00008	15.9996	16.0014	16.1616	16.0008	15.999	16.0008	15.9978	16.0002	16.0458	16.0008	15.9991392
15.0534	15.99828	15.9984	15.9984	16.1586	16.002	16.0008	16.0002	16.0008	16.0002	16.071	15.9996	16.0004544
15.9492	16.00164	16.0014	16.002	15.9978	15.9972	16.0002	16.0008	15.9996	15.9996	16.2396	16.0002	16.0003584
15.0144	15.99816	15.9996	15.999	16.0014	15.9996	15.9984	16.3122	16.0002	16.0008	15.9972	16.0002	15.9992256
15.9846	16.0008	15.999	16.0008	16.0002	16.0008	16.0014	15.9588	16.0008	15.999	16.0044	15.9996	16.0008192
15.0024	16.0002	16.0014	15.9996	16.0002	15.9996	15.9996	16.0014	16.0002	16.0002	15.9978	16.0002	15.9995136
14.997	16.00068	15.999	16.0014	16.0014	15.9978	15.9996	16.0002	15.9996	16.0008	15.999	16.0008	15.99912
16.0008	15.99852	15.9984	15.999	16.1496	16.002	16.0002	16.0008	15.999	15.999	16.002	15.9996	16.001328
14.7414	16.00056	16.0026	15.9978	16.1592	16.0008	15.7962	16.0008	16.002	16.0002	16.1322	16.0002	16.0003872
14.2596	15.9996	15.999	16.0026	16.0344	15.9978	16.2036	15.999	15.9984	16.0008	16.0476	15.9984	15.9986016
15.999	16.002	16.0008	15.9978	15.966	16.0032	16.0002	16.3986	16.0008	15.999	15.9978	16.0002	16.000896
15.0006	15.99744	15.999	16.0014	16.0332	16.0008	16.0008	16.0008	15.9996	16.0002	15.9978	16.0008	15.999312
15.0498	16.00104	16.0002	15.9996	15.9672	15.9996	15.999	15.9984	16.0002	16.0002	15.999	16.0008	16.0010016
15.951	15.99972	16.0008	16.0014	16.0326	16.0014	16.0002	16.0002	16.0014	15.9996	15.999	15.9996	15.9998112
14.9976	15.99912	15.999	15.9978	16.0134	15.9984	15.9996	16.0002	15.999	16.0002	16.0056	16.0002	15.9989472
15.7416	16.002	15.9996	16.002	16.1484	15.9978	16.0002	16.0014	16.0002	16.0002	16.0938	15.9978	16.0011744
15.2592	15.99924	16.0014	15.9984	16.002	15.9996	16.0008	15.9978	15.9984	15.9996	16.0986	16.0008	15.999648
15.0048	15.99984	15.9996	16.0014	15.999	16.002	14.997	16.1628	16.002	16.0002	16.0008	16.0008	15.999024
15.9948	17.00136	16.0008	15.9996	15.9996	15.999	16.0032	15.9996	15.9978	15.9996	15.9996	16.0002	16.0003776
15.0012	15.99948	15.999	16.0008	16.0008	16.0008	15.9984	15.9996	16.0014	15.9996	15.9996	16.0008	15.99984
14.9976	15.99828	15.999	15.9996	15.9996	16.0014	15.792	15.999	15.999	16.0008	15.9984	16.0002	16.0004448
16.0026	16.0014	16.0014	15.999	16.098	15.9984	15.2076	16.0008	16.0002	15.9996	16.002	15.9996	15.999936
14.9982	15.99912	15.9996	16.0008	16.0734	16.002	16.0014	15.9984	16.0008	15.9996	16.008	15.9996	16.0001376
15.0552	16.00044	16.0014	15.9984	16.002	15.9984	16.0002	16.0014	15.999	16.0002	16.2606	15.9996	15.9999744
15.9462	16.00008	15.9984	16.0014	15.9342	15.999	14.9988	16.1676	16.0008	16.0002	16.002	16.0002	15.9998208
15	16.00152	15.999	15.9984	16.0662	16.002	16.0026	16.0002	15.999	15.9996	16.0002	15.9996	15.9995712
15.7416	15.99876	16.0014	16.002	15.9984	16.0014	15.9996	16.0002	16.0008	15.999	15.9984	16.0008	15.999936
15.2574	16.0008	15.9984	15.999	15.9996	15.9966	15.9972	16.0002	15.9972	16.0014	16.0014	15.9996	15.999552
15.0006	15.99852	16.002	15.999	16.0008	16.0038	16.0026	16.0002	16.0014	15.9996	16.0002	16.0002	16.0018848
15.4506	15.99996	15.999	16.0008	16.2078	16.0026	15.999	16.0008	16.0014	16.0002	16.1028	15.9996	15.9982944
15.5526	16.00092	15.9984	15.999	16.1106	15.9954	15.9984	15.9978	15.999	16.0002	16.212	16.0002	15.9999744
14.9958	16.00128	16.0014	16.0014	16.0014	16.0002	16.0026	16.2738	16.0008	15.9996	16.0404	15.9978	16.000224
16.0008	15.9972	15.999	15.9996	15.9996	15.999	15.9996	16.0002	15.999	16.0008	15.9996	16.0014	15.9997344
15.0276	16.00128	16.0014	16.0008	16.0002	16.0014	15.9984	16.0002	16.0008	16.0002	16.0032	15.9996	16.0006368
14.9718	16.00128	15.9996	15.999	15.9996	16.0002	16.0014	16.0386	15.999	15.9996	15.9984	16.0002	16.0001376
16.0038	15.9978	15.999	16.002	15.9996	15.9984	16.0002	16.0002	16.0008	15.9996	15.9996	16.0002	15.9992736
14.9982	16.00068	16.0014	15.9984	16.305	16.0026	15.999	15.9612	15.9978	16.0002	16.002	15.9996	16.0006944
15.45	16.00188	15.999	15.999	16.0074	15.9984	15.999	16.0038	16.0026	16.0002	16.0674	16.0008	16.0000896
15.552	16.00008	16.0014	16.002	15.999	16.0008	16.0026	16.3572	16.0002	15.9996	16.1076	15.9996	15.9998208
14.9964	15.9984	15.9996	15.999	16.035	15.9978	15.9984	16.0374	15.9984	16.0008	15.9996	15.9984	15.9999168
15.4524	16.00176	15.9984	16.0014	15.9654	15.9978	15.999	15.999	16.0008	15.9996	15.9984	16.0002	16.0005216
15.5472	15.99816	16.002	15.9984	16.0326	16.0038	16.0032	16.0002	15.999	16.0002	16.0002	16.0008	15.9998208
15.0024	16.00128	15.9984	16.002	15.9678	16.0002	15.9984	16.0014	16.0002	16.0002	16.005	15.9996	15.998784
15.9978	16.00032	16.0014	15.999	16.092	15.9996	15.999	16.0008	15.9996	15.9996	16.0032	16.0008	16.0010784
15.0012	15.99852	15.9996	15.9984	16.104	15.9984	15.999	15.9984	16.0014	16.0002	16.1826	16.0002	15.9997824
15.0324	16.00128	15.999	16.0014	15.9984	16.0026	16.002	16.1604	16.0002	16.0002	16.0068	15.9996	15.9999552
15.966	15.99972	16.0014	15.999	16.002	15.9984	15.9984	16.0008	15.999	16.0008	16.0002	15.9984	16.0008
15.0006	17.00028	15.999	16.0008	15.9996	16.0008	16.0008	16.0008	16.0014	16.0002	16.0002	16.0008	15.9987936
15.0534	15.999	15.9996	15.9984	16.0086	16.0008	16.0014	15.999	15.9978	15.9996	15.999	15.9996	15.9995328
15.9498	16.00092	16.0014	16.0014	15.9906	16.0002	15.999	16.0008	16.0014	15.9996	16.0014	16.0002	16.0009728
14.9952	16.00056	15.999	15.9996	16.1736	15.9966	15.9984	16.0008	16.0014	16.0002	15.9996	16.0002	15.9989568
16.0008	15.99948	15.999	16.0008	15.9552	16.0002	16.0026	15.999	15.9978	15.9996	16.1088	16.0002	16.000368
15.0018	16.00068	16.002	15.9996	16.044	16.0002	15.9984	16.0524	16.0014	16.0008	16.1616	16.0008	16.000128
14.997	15.99936	15.9996	15.9984	15.936	16.0008	15.9996	16.1172	16.0014	16.0002	16.0014	16.0002	16.0000416
16.0014	15.99852	16.0002	16.0014	16.0662	16.0002	16.0026	15.9996	15.9972	16.0002	15.9978	15.999	15.9996288
15.0168	16.00236	16.0002	15.9984	16.0014	15.9984	15.9978	15.9996	16.002	15.9996	16.0014	16.0002	16.0009536
14.9844	15.99864	15.999	16.0014	15.999	16.0014	15.9996	15.9954	15.999	15.9996	16.0014	16.0002	15.9992256
15.9978	16.00104	16.0008	15.9984	15.9978	16.0008	16.002	16.0038	16.0008	16.0002	15.9972	15.9996	15.9999648
15.0174	15.99864	15.9996	16.0014	16.1142	15.9996	15.9984	15.999	15.9984	15.9996	16.1664	16.0008	16.0001664
15.1812	16.002	15.999	15.999	16.2042	16.0008	15.999	16.0008	16.0014	16.0002	16.1916	15.9984	15.9988992
15.8028	15.99696	16.0014	16.0008	16.002	15.9996	15.0024	16.2732	16.0002	16.0002	16.0002	15.9996	16.0004448
15.0012	16.00128	15.999	15.999	16.0002	16.0008	15.999	16.0008	16.0002	15.9996	15.999	16.0002	16.0006464
15.7356	16.00068	16.0014	16.0014	15.9984	15.9984	15.9996	16.0008	16.0008	15.9996	15.999	16.0002	15.999552
15.2616	16.00056	15.999	15.999	16.002	16.0002	15.999	15.999	15.9978	16.0002	16.0032	16.0008	15.999936
15.0006	16.00008	15.999	16.0014	16.0002	15.9996	16.0008	16.0044	16.0014	15.9996	16.1712	15.9996	16.0015296
16.0026	15.99852	16.0014	15.9984	16.2966	15.9996	16.0002	15.9942	16.0008	16.0014	15.8772	15.9996	15.9995616
14.997	16.00044	15.999	16.0014	16.0476	16.0014	14.9982	15.999	15.9984	15.999	16.1094	15.9996	15.9993216
15.0042	15.99972	15.9996	15.9978	15.9654	15.9984	15.1674	16.4016	16.0014	15.9996	16.0182	16.0008	15.999936
16.0008	16.00068	16.0008	16.0026	16.0008	16.002	15.8334	15.9984	15.9984	16.0002	15.9984	16.0002	15.9993888
14.9958	15.99972	15.9996	15.9984	15.999	15.9984	15.9984	16.0008	16.0002	16.0002	15.9984	16.0002	16.0004832
15.0006	16.00092	15.9996	15.9978	16.0332	16.0038	16.0032	16.0002	16.0014	15.9996	15.9984	16.0002	16.0001664
15.9984	15.99912	16.0008	16.0014	16.0014	15.9978	15.9984	16.0002	15.999	16.0002	16.005	16.0002	15.9995808
15.0012	16.00128	15.9996	15.9984	16.1112	15.999	15.1674	15.999	16.0002	15.9996	16.0368	15.996	16.0001472
15.0528	15.9966	15.999	16.0014	16.0494	16.0026	15.8334	16.0002	15.999	15.9996	16.1118	16.0026	16.0005888
15.948	16.00152	16.002	15.9996	15.999	15.9966	15.9978	16.161	16.0008	15.999	16.0464	15.9996	15.9998784
15.0024	16.00044	15.9984	16.0008	16.002	16.0014	15.999	16.0014	15.9996	16.0014	16.002	16.0002	15.9993312
15.7356	16.99884	16.002	15.999	16.0002	15.9984	16.0032	15.9978	15.9996	15.9996	15.999	16.0002	16.0011264
15.261	16.0026	15.9996	16.002	15.999	16.0008	15.9978	16.002	16.0002	16.002	15.999	16.0002	15.998976
14.9994	15.9984	15.999	15.9984	15.9996	15.9996	16.0014	16.0002	15.9978	15.9996	15.999	16.0002	16.0004256
16.0146	15.9984	16.0008	16.0014	16.059	15.9984	16.0002	15.9984	16.0014	16.0008	16.002	16.0008	15.9994848
14.9868	16.00176	15.9996	15.999	16.116	16.0026	15.9984	16.0014	16.0008	16.0002	16.1514	16.0002	16.000368
14.9994	16.00032	15.999	16.0008	16.0002	15.999	16.0026	16.1676	15.999	16.0002	16.119	15.9996	16.0000704
15.999	15.99924	16.0014	15.9996	15.999	16.0008	15.999	16.0008	16.0014	15.9996	16.0008	16.0008	15.9997248
15.003	16.002	16.0002	16.0008	16.0002	15.999	14.9982	16.0002	15.9984	16.0002	15.999	16.0002	15.9988704
15.0228	15.99876	15.9984	15.999	16.0002	16.0014	16.0026	15.9996	16.0002	16.0002	16.1016	16.0002	16.0015392
15.9738	15.999	16.0026	15.999	15.9996	15.9996	15.999	16.0002	16.002	15.9996	15.8976	16.0008	15.9995616
15.0018	15.99828	15.999	16.0008	16.1046	16.0014	15.9978	15.9984	15.9984	16.0008	16.0014	16.0002	15.9995424
16.0014	16.0002	15.999	15.999	16.2138	15.9978	16.0026	15.999	16.0002	15.9996	16.0506	15.9984	16.0013472
14.9982	16.00164	16.002	16.002	16.0008	15.999	15.9996	16.3158	15.999	15.999	16.3026	16.0002	15.9996768
15	16.00056	15.999	15.9984	15.9996	16.0026	15.9984	15.9588	16.0008	16.0002	15.9996	15.9996	15.9987648
15.7416	16.00068	15.9984	16.0014	16.0002	15.9984	16.0014	16.0002	16.0008	16.0002	16.0026	16.0002	15.9994368
15.2598	15.99888	16.002	15.999	16.0002	15.9996	15.9996	16.0392	15.999	16.0002	15.9996	16.0002	16.0008384
14.9982	16.00176	15.9996	16.0014	16.0002	16.0002	14.9982	15.9564	16.0008	16.0002	15.9978	16.0002	15.9999552
16.002	16.00068	15.9984	15.9984	16.0464	16.0014	16.0038	16.0032	15.9984	16.0002	16.0002	16.0002	15.9996576
15.0006	15.99828	16.002	16.002	16.2654	15.9996	15.999	15.9996	16.0014	15.9996	16.1484	15.9996	16.000416
15.0144	15.99996	15.999	15.9984	16.0338	15.9972	15.9984	16.3968	15.9984	16.0002	16.02	15.9996	15.9992832
15.9828	16.00044	16.0014	16.002	15.9654	16.0038	14.9994	16.002	16.0008	15.9996	16.0098	16.0008	16.0000608
15.0018	16.0008	15.9996	15.999	16.0014	15.9984	16.0014	16.0002	16.0014	16.0002	15.9984	15.9996	16.0010496
15.4488	16.0008	15.9996	15.999	15.999	15.9984	15.9996	16.0008	15.9984	16.0002	16.0044	16.0002	15.9992448
15.5508	15.99744	16.0008	16.0014	16.1454	16.0026	15.9996	15.9984	16.0014	15.9996	15.999	16.0008	16.0007904
14.997	16.00104	15.9996	15.9996	15.8544	15.999	15.7908	16.0008	15.9984	16.0002	15.999	15.9996	15.9994944
16.0008	16.00116	15.999	16.0008	16.1958	15.999	15.2112	16.0008	16.0008	16.0002	16.038	15.9978	15.998928
15.0126	15.99852	16.0008	15.9984	15.999	16.0032	15.9996	16.0044	15.999	15.9996	16.056	16.0008	16.0003968
14.9856	15.9996	16.0002	16.002	16.002	15.9984	14.9994	16.1562	16.0014	15.9996	16.1016	16.0008	16.0015488
16.0014	16.0014	16.0014	15.9978	15.999	15.999	15.9996	15.9996	15.9996	16.0002	15.999	15.9996	15.998256
15.0126	16.99968	15.9984	16.0014	15.999	16.0008	15.999	16.0002	15.9996	16.0002	16.0026	16.0008	15.9995712
14.9856	15.99924	15.999	15.999	16.0026	15.999	16.0014	15.999	16.0014	15.9996	15.9978	16.0002	16.000512
16.0032	16.00044	16.002	16.0008	15.9984	16.0014	15	16.0014	15.9978	16.0008	16.0008	15.9996	16.000272
15.0006	16.0002	15.9984	15.9996	16.1046	16.0002	15.9984	15.9984	16.002	16.0008	16.0032	15.9996	16.0003392
15.0312	15.99936	16.002	16.0014	16.0698	15.9984	16.002	16.0008	15.999	15.999	16.2672	16.0002	15.9997536
15.9654	16.00032	15.9996	15.9978	16.0002	16.0014	14.9988	16.1682	16.0002	16.0002	16.0014	16.0002	16.000368
15.0018	16.0002	15.999	16.0014	16.0008	15.999	15.9984	16.0002	15.9978	16.0002	16.0002	16.0002	15.9992448
16.0026	15.99984	16.002	15.999	16.0002	16.0008	16.002	15.9996	16.002	15.999	15.9978	15.9984	16.000464
14.9964	16.0014	15.9996	16.0008	15.9978	16.0014	16.0002	16.0002	16.0008	16.0014	16.002	15.9996	15.9998592
15.0006	15.99888	15.9978	15.999	16.0002	15.9984	15.1662	15.9996	15.9996	15.9996	16.0008	16.0002	16.0002048
16.0074	15.99816	16.0026	16.0014	16.1622	16.0008	15.8346	16.0002	16.0008	15.999	16.0446	16.0002	16.0001088
14.9922	16.002	15.999	15.999	16.152	15.9984	15.9984	16.0002	15.9978	16.0008	16.2774	16.0008	15.9994944
15.0324	16.00152	15.999	16.0008	16.0074	16.0038	15.9978	16.3128	16.0014	16.0002	16.0326	15.9996	15.9992448
15.9702	15.99948	16.0026	15.9996	16.0008	15.9984	15.003	16.0002	15.9984	15.9996	16.0002	16.0008	16.0012608
14.997	15.99816	15.999	16.0002	15.9972	15.9984	15.9972	15.9582	16.0008	16.0002	15.9978	16.0002	15.9990624
15.0576	16.00236	15.9978	15.9996	16.0002	16.0032	16.0002	16.0008	16.0014	16.0002	16.0032	16.0002	15.999984
15.9444	15.99816	16.0026	16.0014	16.0008	15.9984	15	16.0008	15.999	16.0002	16.0002	15.9996	16.0008768
14.9994	16.00008	15.9996	15.9978	16.311	15.9996	16.0002	15.999	16.0002	16.0002	15.9984	15.9996	16.0003008
15.1962	16.0002	15.9984	16.002	15.843	16.0008	15.0024	16.0014	15.999	15.9996	16.1202	16.0008	15.9982464
15.8028	15.9996	16.002	15.9984	16.1586	15.9996	15.9984	16.3974	16.0008	16.0002	16.0248	15.9978	16.0010784
15.0024	16.0014	15.9984	16.0008	15.9996	16.002	15.9996	16.0008	15.9978	16.0002	16.0314	15.9996	15.9991776
16.0008	15.9996	16.0002	15.9996	15.999	15.9984	15.0018	16.0008	16.002	15.9996	16.0008	16.0008	16.0002432
14.997	16.00092	16.0014	16.0014	16.0356	15.999	15.999	15.9978	16.0008	15.9996	16.0032	16.0002	16.000704
15.0018	15.99756	15.9984	15.9984	15.9648	16.0002	15.999	16.0014	15.9984	16.0008	15.9978	15.9996	15.9990624
15.996	16.00128	16.0014	16.002	16.0326	16.0002	16.0014	16.0008	16.002	16.0002	15.999	16.0008	16.001616
15.0006	15.999	15.9996	15.999	16.119	16.002	15.9984	15.9996	15.9984	16.0002	16.0434	15.9996	15.9993312
15.0522	15.99924	15.999	16.0008	16.0434	15.9984	15	16.1616	16.0002	16.0002	16.1544	16.0002	15.9998112
15.9486	16.00152	16.002	15.999	15.9978	15.9996	15.9996	15.999	15.9966	16.0002	15.9996	16.0008	15.9991968
15.0042	16.72368	15.999	16.0014	16.0032	16.0014	16.0002	16.0008	16.0026	15.999	15.999	15.999	16.000704
15.1938	16.27644	15.9996	15.9978	15.9996	16.0026	15.9996	15.999	16.0008	16.0002	16.0026	16.0002	15.9991968
15.801	15.99972	16.0014	16.0014	16.0002	15.9966	16.0014	16.0002	15.9996	16.0002	15.999	16.0002	15.9995712
15.0018	16.00044	15.999	15.999	15.9996	16.0002	15.999	16.0008	16.0008	15.9996	15.999	15.9978	16.0020576
15.9984	16.00008	15.9996	16.0014	16.1076	16.0002	15.729	15.9996	15.9984	16.0002	16.0056	16.0008	15.999168
15.0006	16.00032	16.0014	15.999	16.065	16.0002	16.2708	16.167	16.002	16.0002	16.2186	16.0002	15.9992256
15.0018	15.99876	15.999	16.0014	16.0014	15.9984	15.9996	16.0008	16.0002	15.9996	16.0464	15.9996	16.001376
16.0008	16.00104	15.9984	15.999	16.0002	16.0008	16.0032	16.0002	15.999	16.0002	16.002	16.0002	15.998976
14.9988	16.0002	16.002	16.0014	15.9996	16.0014	14.9982	15.9996	16.0014	16.0002	15.9972	16.0002	15.9998016
15.0786	15.99948	15.9996	15.999	16.0014	15.9984	16.0008	16.0002	15.9984	15.9996	16.0014	15.999	16.0013088
15.9288	16.00224	16.002	16.0008	15.999	16.002	15.999	15.9996	16.0008	16.0002	16.0002	16.0014	15.9986784
14.9898	15.9978	15.9984	15.999	16.1616	15.9996	16.0008	15.9996	15.999	16.0008	16.1034	15.9996	16.0004448
15.1998	15.99936	15.9996	16.0014	16.158	15.9996	15.1422	16.2708	16.0008	15.999	16.0014	16.0002	16.0000992
15.804	16.00164	16.0014	15.999	16.0008	15.9972	15.8574	16.0008	16.0008	16.0002	16.2522	16.0002	16.0002912
14.9994	15.99756	15.999	16.0026	15.9966	16.0014	15.9984	16.0008	15.9996	16.0002	16.0002	16.0002	15.9997536
15.1974	16.00272	15.9984	15.9978	16.0014	16.0014	16.0032	16.0008	15.9996	15.9996	15.9984	15.9996	16.0000128
15.7998	15.99804	16.002	15.999	16.0002	15.9972	14.9976	15.999	15.999	15.9996	16.0014	16.0002	15.99888
15	16.00008	15.999	16.0014	16.0002	16.0044	15.9996	16.0416	16.0014	16.0014	16.0002	16.0008	16.0008768
16.0032	16.00104	16.002	15.9984	16.1496	15.9984	16.0026	15.9594	16.0002	15.9996	16.002	15.9996	16.0010688
14.997	16.00116	15.999	16.0008	16.1616	15.9996	14.9994	16.0002	15.9996	15.999	16.0116	16.0002	15.998496
14.9988	15.99876	15.9984	16.0002	16.0014	15.9996	15.9996	16.398	16.0008	16.0008	16.164	16.0002	15.9997344
16.0014	15.9996	16.0014	16.0008	15.999	16.0008	15.999	15.9984	15.9984	16.0008	15.9978	15.999	16.000416
15.0306	16.00116	15.999	15.999	15.9996	15.9978	15.0018	16.0002	16.002	16.0008	15.9996	15.996	15.9999072
15.0198	15.9978	16.0014	16.0014	16.035	16.0038	15.9996	16.0014	15.999	16.0002	16.0062	16.0026	16.000224
15.9486	16.00128	15.9996	15.999	15.966	15.9972	15.9984	15.9984	16.0002	15.999	15.9966	15.999	15.999312
15.0012	16.0002	15.999	16.002	16.044	16.0002	15.9996	16.0008	16.0002	15.9996	15.999	16.0008	16.0003872
15.4518	16.00044	16.0008	15.999	16.1508	15.9996	16.002	16.0002	15.9996	16.0008	16.1382	15.9996	16.00008
15.5478	16.00032	15.999	15.9984	16.0002	16.0032	15.9978	16.1616	16.0008	16.0002	16.0524	16.0002	15.9995232
14.9994	16.00008	15.9996	16.0008	16.0008	15.999	16.0002	15.999	15.9984	15.9996	16.005	16.0002	16.0007232
16.002	16.94508	16.0014	15.9996	15.999	15.999	16.0026	16.0008	16.002	16.0008	16.0002	15.9996	15.9994464
14.9976	16.05444	15.999	16.0002	15.9996	16.0026	15.9978	16.0008	15.9996	15.9996	16.0008	15.9996	15.999552
15	16.00008	16.0014	15.999	16.002	15.9966	15.9996	15.999	15.9996	15.9996	15.9996	16.0008	16.0005504
16.0038	15.99948	15.999	16.0026	16.098	16.0014	15.4806	16.0002	16.0014	16.0002	15.9996	15.9996	15.9994656
15.0042	16.00032	15.9996	15.9978	16.0296	15.999	15.5208	16.0002	15.9972	16.0002	16.0908	16.0002	16.0014816
15.1908	16.00128	16.0014	16.0014	16.0458	16.0002	15.9996	16.1688	16.0014	15.9996	16.077	16.0002	15.999072
15.8022	15.99828	15.9984	15.999	16.0014	16.0002	15.9996	16.0002	15.999	16.0008	16.1016	15.9996	15.9992448
15.0036	16.0014	16.0008	16.002	15.9996	16.0008	16.0014	15.9996	16.0002	15.9996	16.0014	16.0002	16.0002816
15.4476	15.9984	16.0002	15.9978	15.9978	16.0002	16.0002	15.999	16.002	15.9996	16.0008	16.0008	16.0005024
15.5526	16.0014	15.9984	16.0026	16.0008	15.9996	15.999	15.9996	15.999	16.0008	16.0008	16.0002	16.000224
14.9976	16.00092	16.002	15.9984	16.0002	16.0002	15.9978	16.0014	15.9996	15.9996	15.9984	16.0002	15.999264
15.9984	15.99936	15.999	15.9984	16.0068	15.9996	16.0032	15.9996	15.999	15.9996	16.0014	16.0008	16.0009824
15.0012	15.99924	16.0002	16.0026	16.3104	16.0008	15.9984	16.3116	16.0014	16.0008	16.3548	15.999	15.9993408
14.9994	16.00032	16.0008	15.9984	16.0008	15.9972	15.0012	16.0014	16.0008	16.0002	15.999	15.9996	15.9995616
15.9996	15.99924	15.999	16.0014	16.0002	16.002	15.999	15.9576	15.999	15.9996	16.002	16.0008	16.0004256
15	16.0002	16.0014	15.9984	15.9996	15.999	15.9978	16.0008	16.0008	16.0002	16.0002	16.0002	15.9999552
15.0498	16.00236	15.9984	16.0002	16.0002	16.0008	16.0026	16.0008	15.9984	16.0002	15.9984	15.9996	15.9995808
15.9534	15.99792	15.9984	15.9984	16.0008	15.999	15.7932	16.0002	16.0014	15.9996	15.9978	15.9984	16.0000512
14.9994	16.00092	16.0032	16.002	16.2564	16.0008	15.2058	16.0008	16.0002	16.0002	16.0134	16.0002	16.0008384
15.0294	16.0002	15.9978	15.999	16.0554	15.999	16.0002	16.3974	15.9978	16.0002	16.0566	16.0002	15.9990624
15.9666	16.00032	16.002	16.0014	15.9996	16.0002	15.9984	16.0014	16.002	15.9996	16.1088	16.0002	15.9999552
15.0012	15.99828	15.9996	15.9996	16.0002	15.9996	16.002	15.9996	15.999	16.0002	15.999	15.999	15.999936
15.4518	16.00092	15.9984	16.0008	16.0344	16.0014	15.9996	15.999	16.0002	15.9996	15.9996	16.0008	15.9998016
15.5478	15.99984	16.002	15.999	15.9654	15.9996	15.9996	16.0008	16.0008	15.9996	15.9984	16.0002	16.000752
15.0012	15.99948	15.999	16.0014	16.0326	16.0014	15.9984	16.0008	15.999	16.0008	16.005	15.9996	16.0000032
16.002	16.00032	15.9972	15.9984	16.014	15.9972	16.0026	15.9978	16.0002	15.9996	15.9972	15.9996	15.9991008
14.9964	16.0014	16.0032	16.002	16.1484	16.0026	15.999	16.1622	15.999	15.999	16.1448	16.0008	16.0006464
15.054	15.9984	15.9996	15.9984	16.0014	15.9978	15.9984	16.0008	16.0008	16.0002	16.0536	16.0002	16.0005984
15.9474	15.99972	16.0008	16.0014	16.0002	16.0014	16.0026	16.0002	15.9984	16.0002	15.9972	16.0002	15.9994944
14.9994	16.99992	15.999	15.999	15.9984	16.0014	15.9996	15.999	16.0014	15.999	16.0014	15.9984	16.0004544
15.051	15.99996	15.9996	16.0014	15.9996	15.9984	15.9978	16.0008	16.0008	16.0008	15.9996	16.0002	15.9995424
15.951	16.00128	16.0014	15.9984	16.002	16.0008	16.0008	15.999	15.9984	16.002	16.0908	16.0008	15.9997632
15.0024	15.9984	15.9996	16.0008	16.0566	16.0008	16.002	16.0008	16.0014	16.0002	15.909	16.0008	15.9998112
15.447	16.0014	15.999	15.9996	16.0716	15.999	14.9982	16.1664	15.9978	15.9996	16.0446	15.9996	16.0009824
15.5538	15.99996	16.0014	16.0008	16.0452	15.9984	16.0008	16.002	16.0008	16.0002	16.2276	16.0002	15.9994944
15.0012	15.999	16.0002	15.9984	16.0002	16.0014	15.9978	15.9996	16.002	15.9996	15.999	16.0002	16.00032
15.993	15.99972	15.9984	16.0026	15.9978	15.9984	16.002	15.9996	15.9984	16.0002	16.0008	15.9996	15.9991392
15.006	16.0014	16.0014	15.9978	15.936	16.0032	16.0002	16.0002	16.0002	16.0008	15.9978	16.0014	15.9998976
14.9952	16.00092	15.9996	16.002	16.0656	15.9996	15.1668	16.0002	15.9996	15.999	16.0014	16.0002	16.0001664
16.0002	15.99924	15.999	15.999	16.0014	15.9996	15.8346	15.9996	16.0008	16.0002	16.0014	15.999	15.9997728
15	16.00008	15.9996	16.0002	16.1106	15.9972	15.999	16.0002	15.9984	16.0002	16.1646	15.999	15.999456
15.021	15.9996	16.0002	15.999	16.2048	16.0014	15.9978	16.2708	16.0014	15.999	16.1904	16.0002	15.9999744
15.981	16.0008	16.0014	16.0014	16.002	16.0008	16.0008	16.0002	16.0008	16.0002	15.9666	15.9996	16.0014624
14.997	16.00092	15.999	15.9984	15.9996	15.9978	16.002	16.0014	15.9984	15.9996	16.0332	16.0014	15.998304
15.1986	15.99972	16.0002	15.999	16.0008	16.002	15.9978	15.9996	16.0014	16.0002	15.999	16.0002	16.001184
15.8028	15.99708	16.0014	16.002	16.0002	16.0032	16.0008	15.9996	15.999	16.0002	16.002	16.0002	16.0005984
14.9976	16.00008	15.9984	15.9984	15.999	15.9966	15.999	16.0008	16.0002	15.9996	15.999	16.0002	15.9990912
16.0014	16.00116	15.999	16.0014	16.2978	15.9984	16.0014	16.0008	15.9972	15.9996	16.05	16.0008	15.9994272
15.0012	16.00092	16.002	15.9996	16.0134	16.0008	15.9996	16.398	16.002	15.9996	16.1142	15.9996	16.0014144
14.9976	15.99924	15.999	16.0014	16.0344	16.0008	15.999	15.999	16.0008	16.0002	16.0116	15.9996	15.9986112
16.0014	15.99936	16.0002	15.9978	15.9654	15.9996	16.002	15.603	16.0002	16.0002	16.1448	15.9996	15.9989952
14.9994	16.0002	16.0008	16.0014	16.0326	15.9984	15.0006	16.3974	16.0008	16.0002	15.8598	16.0002	16.0017696
14.9988	16.00128	15.999	15.999	15.9678	16.0002	15.9984	16.0008	15.9972	15.9996	15.9972	16.0002	15.9990912
16.0038	15.99984	16.0002	15.999	15.9984	16.0008	15.999	15.9984	16.0014	15.9996	15.999	15.9996	16.0000128
14.9982	15.99864	16.0014	16.002	16.1466	16.0014	16.0008	16.0014	16.0008	16.0008	16.0386	16.0002	16.0011936
15.45	16.00104	15.999	15.9984	16.0488	15.9984	16.0008	16.0002	15.9978	16.0002	16.0068	16.0014	15.999264
15.5514	16.00092	15.9996	16.0008	16.0014	16.0014	15.999	16.0002	16.0026	15.999	16.1052	16.0002	15.999504
15	15.99948	16.0014	16.0002	15.9996	15.999	16.0002	15.999	15.9984	16.0014	16.0446	16.0002	16.0010976
15.9978	16.9998	15.999	16.0014	15.9996	15.9996	15.999	16.1604	16.0008	16.0002	16.0002	16.0002	15.9986784
15.0012	16.00152	15.9996	15.9984	15.9996	16.0008	16.002	16.0014	16.0014	15.999	15.9996	16.0002	16.0004544
15.0018	15.99852	16.0014	16.002	16.0008	16.0002	14.997	15.999	15.999	16.0002	16.0014	15.9996	16.0010208
15.9966	16.0002	15.999	15.999	16.0572	16.0014	16.0002	16.0002	15.9996	15.9996	16.0002	15.9984	15.9985344
15.003	15.99984	15.9996	16.0014	16.0776	15.9996	16.0038	16.0014	15.9996	15.9996	16.152	16.0002	15.9999936
15.0312	15.9984	16.0014	15.9996	16.0398	15.999	14.9976	15.9996	16.0008	16.0008	16.119	15.9996	16.0006464
15.966	16.0002	15.9984	15.9978	16.0002	16.0002	16.0002	16.1562	16.0002	15.9996	16.0008	16.0014	15.9995136
15	16.00128	15.9996	16.0014	16.0002	16.0008	16.0026	16.0116	15.999	15.9996	15.9978	15.9996	15.9996864
15.1986	15.99864	16.002	15.9996	15.9984	16.0008	15.9984	15.9996	16.0008	16.0002	16.0008	16.0002	16.0012992
15.8028	15.9996	15.9984	16.0008	15.9996	15.9996	15.999	16.0002	15.9984	16.0002	16.002	16.0008	15.9991584
14.9982	16.00272	15.9996	15.9984	16.1052	15.999	16.0014	16.0008	16.0014	15.9996	15.9978	15.9996	15.9995136
15.1992	16.00008	16.0014	15.9996	16.2102	15.9984	15.9996	16.0002	16.0008	16.0008	16.3566	16.0002	16.0003392
15.801	15.99876	15.9996	16.0014	16.0038	16.0044	16.0002	15.9978	15.9996	15.999	15.8574	16.0002	16.0000512
15.006	16.00044	15.999	15.999	16.0008	15.9978	15.999	16.0008	16.0002	15.9996	16.143	16.0002	16.0010208
15.9942	15.99984	16.0014	16.0014	15.9996	16.0002	15.9984	16.2732	15.9984	16.0002	16.0002	16.0002	15.9990528
15.0006	15.99924	15.999	15.9996	16.0008	15.9972	16.0026	16.0008	16.0014	16.0002	15.999	15.999	15.9992352
14.9994	16.0026	15.999	16.0014	15.9996	16.0044	16.0002	16.0386	16.0008	15.9996	15.999	15.9996	16.0008768
15.999	15.99876	16.002	15.9984	16.0494	15.9966	15.9978	15.957	15.999	16.0002	15.999	16.0002	16.000464
15.0036	16.00008	15.9984	15.9996	16.1058	16.0014	16.0014	16.0026	16.0008	15.999	16.1088	16.0002	15.9999456
15.048	15.9984	15.9996	16.0008	16.1538	16.0008	16.002	16.002	15.999	16.0002	16.0146	15.9996	16.0001568
15.9492	16.00152	16.0026	15.9996	16.0014	15.9978	15.9984	16.3962	16.0008	16.0002	16.053	16.0008	16.0004832
14.9994	16.00068	15.9984	15.999	16.0002	16.0026	15.9996	16.0008	16.0002	16.0002	16.0056	16.0002	15.9980064
16.4508	15.99888	15.999	16.002	16.005	16.0008	16.0002	16.0002	15.999	15.9996	16.0002	15.999	16.0005984
15.5496	15.99936	16.002	15.9984	15.9948	15.9984	16.0002	15.9984	16.0014	16.0002	15.9978	16.0008	16.000656
15.0012	16.00176	15.9996	16.0026	15.999	15.9984	16.0002	16.0014	15.9972	16.0002	15.9972	16.0002	15.9988992
15.738	15.99816	15.999	15.9984	16.1358	16.0014	15.999	16.0002	16.0014	15.9996	16.0008	15.9978	16.0005408
15.2598	16.00176	16.002	15.999	16.0602	15.999	16.002	16.0002	16.0008	16.0002	16.053	16.0002	16.000608
15	15.99912	15.9996	16.0014	15.999	16.0008	15.9996	16.1622	15.9984	15.9996	16.1418	16.0008	15.9983712
16.0008	16.00044	16.0002	15.9984	16.0014	15.9984	15.9996	15.9978	16.0008	16.0002	16.0026	15.9996	16.0012032
15.0012	17.00076	16.0008	16.0032	15.9996	16.0014	15.9984	16.0008	15.9996	15.9996	15.9984	16.0002	15.9998304
15.0324	15.99936	15.999	15.9978	15.999	16.0002	16.0026	15.999	15.999	16.0002	16.0002	16.0002	15.9996768
15.9666	16.0002	15.9996	15.999	16.0014	15.9978	15.9996	16.0014	16.0014	15.9996	15.9996	16.0002	15.9998784
15.0006	15.99864	16.0014	16.0014	16.0086	16.0014	15.9978	16.0008	15.9996	16.0008	15.9984	16.0008	16.0017792
15.1992	16.0008	15.9996	16.0002	16.164	15.999	16.0032	15.999	15.9996	15.9996	16.2276	16.0002	15.9986016
15.8004	15.99984	15.999	15.9972	16.0002	16.0002	15.999	16.167	15.999	16.0002	16.0464	15.9996	16.0002144
14.9994	16.00092	16.002	16.0026	16.0014	16.002	15.9984	16.0008	16.0014	16.0002	15.9984	16.0002	16.0006464
16.002	15.99996	15.999	15.9996	15.9996	15.9978	16.0002	16.0002	15.9978	16.0002	16.0014	15.999	15.9999168
14.9988	16.00044	15.9984	15.9984	16.0008	15.9996	16.002	15.999	16.0014	15.9996	15.9978	15.9996	15.9992736
15.0006	15.9996	16.002	16.002	15.9984	16.0002	15.9984	16.0002	16.0014	15.9996	16.0008	16.0002	16.0002144
15.9984	16.00032	15.999	15.9984	16.1616	16.0032	16.0002	16.0002	15.9978	16.0002	16.0014	16.0008	15.99912
15.0036	16.0002	15.9996	15.999	16.152	15.9978	15.999	16.0002	16.0008	15.9996	16.1022	16.0002	15.9993408
15.0132	16.0002	16.002	16.0026	16.008	16.0008	16.002	16.3128	15.9996	16.0008	16.0518	15.9996	16.0013376
16.0098	15.99936	15.9984	15.9984	15.9996	16.0008	15.9996	15.9588	16.0002	15.9996	16.1988	16.0008	15.9990816
15.0078	15.9984	15.9996	15.9996	16.0008	15.9972	15.4812	16.0002	16.0002	15.9996	16.182	15.9996	16.0002432
15.7128	16.00284	16.0008	16.002	16.0002	16.0002	15.5196	16.0008	15.9996	16.0002	15.9972	15.9996	16.0000512
15.255	15.99768	15.999	15.9984	15.9996	15.999	16.0008	15.999	16.0002	16.0002	15.8244	16.0008	15.9993312
15.0258	16.00068	15.999	16.0014	16.1484	16.002	14.9982	16.0002	16.0008	16.0002	16.1076	16.0002	16.0004832
15.4266	16.00104	16.002	15.9996	16.0062	15.999	15.7908	16.0428	15.999	16.0002	15.8976	15.996	15.9998304
15.558	15.9978	15.999	15.999	16.155	15.999	15.207	16.3548	16.0002	15.9996	16.1712	16.0026	16.0000128
15.0228	16.00248	16.0002	16.002	16.0008	16.0008	16.0026	16.002	15.9984	16.0008	16.0014	15.9996	16.0004928
15.9684	16.00044	16.0002	15.9996	15.9978	16.0008	16.0002	15.9996	16.0014	15.9996	16.0002	16.0002	15.9996672
15	15.9972	15.999	15.9984	16.0356	16.0014	15.9978	15.999	16.0002	16.0002	15.9966	16.0008	15.9998304
15.03	16.0014	16.0014	16.0014	15.9654	15.9972	15.4818	16.0002	15.999	16.0008	16.1976	15.9996	16.0004352
16.0014	16.00056	15.9996	16.0002	16.0002	16.0014	15.5244	16.0002	16.0014	16.0002	15.8082	16.0008	15.9995232
14.9676	15.9978	15.9984	15.9984	16.1502	15.9996	15.9948	16.0008	15.9978	15.999	16.038	16.0002	16.0006368
15.0552	16.00224	16.002	16.0014	16.0452	15.9996	15.9996	16.1592	16.0014	16.0008	16.149	15.9996	15.999984
15.9462	15.99972	16.0002	16.0002	16.0014	15.9996	16.0014	16.0008	16.0014	15.9996	16.005	16.0014	15.9993504
15.0252	15.99984	15.999	15.999	15.9996	16.0014	15.999	16.0002	15.9984	16.0002	15.9996	16.0002	15.999552
15.7158	16.99956	16.0014	16.0008	15.9984	16.0014	16.0008	16.0014	16.0008	16.0008	16.0002	15.9996	16.0015872
15.2898	16.00056	15.9996	15.9996	15.999	15.9966	15.9984	15.999	15.9996	15.9996	15.9984	15.9978	15.9993888
14.9952	16.0002	15.9984	16.0014	16.0014	16.0014	16.002	16.0008	16.0002	15.9996	16.0032	16.0008	15.999792
15.972	16.00032	16.002	15.999	16.1052	15.9984	16.0002	15.999	16.0002	16.0008	16.2318	16.0002	15.9998016
15.0186	15.99996	15.999	15.9996	16.068	16.0008	15.9972	16.0008	15.9996	15.9996	15.864	16.0002	16.00032
14.985	15.99852	15.999	16.0008	16.0014	16.0014	16.0032	16.1664	16.0008	16.0002	16.1724	16.0002	15.999216
15.9972	16.00224	16.0014	15.9996	16.0008	15.9984	15.9996	16.0008	15.9978	16.0002	16.0002	16.0002	16.001184
15.0018	15.99948	15.9996	15.999	15.9984	15.9996	15.9984	16.0002	16.002	15.996	16.002	15.9996	15.9986208
15.0552	16.00056	15.9984	16.0008	15.9996	16.0026	15.9996	16.0002	16.0008	16.0026	15.9996	16.0008	16.0001376
15.9594	16.00008	16.002	16.0002	15.9618	15.9984	16.0032	16.0002	15.9978	16.0002	15.999	15.9996	16.0016256
15.0156	15.9996	15.9996	15.999	16.1982	15.999	15.9984	16.0002	16.0014	16.0002	16.0014	16.0008	15.9986784
15.165	15.99996	15.9984	16.0008	16.1604	16.0014	15.999	16.0002	15.9984	15.9996	16.1166	16.0002	16.0001952
15.8052	15.99996	16.002	16.0002	16.0008	15.9996	16.0008	16.2714	16.0008	16.0008	16.2384	15.9996	16.0003392
14.9994	16.00056	15.9996	16.0014	15.9966	16.0026	15.0492	15.9984	16.0008	16.0002	16.0014	15.9984	15.9992448
15.7386	15.99948	15.9984	15.999	16.0002	15.9984	15.9504	16.0026	15.999	15.9996	15.999	16.0002	16.0000608
15.2682	16.0008	16.0026	15.9996	16.0008	15.9984	16.002	15.9996	16.0002	16.0002	15.9996	16.0002	16.000848
15.0222	15.99876	15.999	16.002	15.999	16.0014	15.9984	15.999	16.0014	16.0002	15.9984	16.0002	15.9991392
15.969	15.99768	15.999	15.9984	16.0002	16.0008	16.0014	16.0014	15.999	16.0002	16.0026	16.0002	16.0003968
15.0006	16.00248	16.002	15.999	16.3068	16.0008	15.9978	16.0398	16.0002	16.0002	16.011	15.9996	16.000368
15.0132	15.99936	15.9996	16.002	16.0398	15.9978	16.002	16.359	15.9984	16.0002	16.1616	15.9996	15.99936
16.0182	15.99816	15.9984	15.999	15.9654	16.002	15.9996	15.999	16.002	16.0002	16.0044	16.0008	15.9995712
14.9706	16.0026	16.002	15.999	16.0326	15.9972	15.9978	15.999	15.9996	16.0002	16.0014	15.9996	16.0010496
15.0702	15.9996	15.9996	16.002	15.9666	16.0014	16.0032	16.0008	15.999	15.9996	15.9954	16.0008	15.9987072
15.9294	15.99984	15.999	15.9984	16.0008	15.9996	15.9996	16.0002	16.0014	15.9984	16.0002	16.0002	16.0009344
15.0288	15.9996	16.002	16.002	16.0002	16.002	15.9984	15.999	16.0002	16.0002	16.0062	15.9996	16.0007616
15.7116	16.00248	15.9996	15.999	16.0884	15.999	16.0026	16.0008	15.9984	15.9996	16.0914	15.9984	15.998112
15.2892	15.999	15.9984	15.999	16.1076	16.0008	15.999	16.1622	16.0014	16.0002	16.0956	16.0008	16.0008576
14.9802	15.99876	16.002	16.0008	15.9984	15.999	15.4782	16.0002	15.9996	16.0008	16.0044	15.9996	16.000752
15.9876	16.00128	15.999	15.9996	16.0008	16.0014	15.5202	15.9996	15.9996	15.9996	15.9996	16.0008	15.9991392
15.0024	16.9986	16.0014	16.0014	16.0008	15.999	15.4806	16.0008	16.0008	16.0002	16.0002	16.0008	15.9997056
15.0276	16.00116	15.9996	15.9996	15.999	15.9996	15.5208	15.999	16.0002	16.0002	15.999	15.999	16.000224
15.9702	16.00056	15.999	15.999	15.999	16.0008	16.0002	16.0014	15.9984	15.9996	16.0026	16.0008	15.9993984
15.003	15.99888	16.002	16.0014	16.128	15.9978	15.9978	15.999	16.002	16.0008	15.9984	16.0002	16.0013952
15.069	15.99984	15.9996	15.999	16.0452	16.002	16.0026	16.167	15.9978	15.9996	16.164	15.9996	15.9991968
15.9348	16.00056	15.9978	16.0026	16.0026	15.9984	16.0002	16.0008	16.0008	15.9996	16.1076	15.9984	15.9995712
15.0036	15.99924	16.002	15.9972	15.9996	16.0014	15.9984	15.9996	16.0014	16.0008	16.0002	16.0002	16.0005888
15.441	16.00236	15.9996	15.9996	15.999	15.9984	16.0026	15.9996	15.9978	16.0002	15.9978	15.9996	16.0001376
15.5616	15.999	15.9984	16.0014	15.9996	15.999	15.9996	16.0002	16.0008	15.9996	16.0014	16.0008	15.9995904
14.9952	15.99804	16.0014	15.999	16.0008	15.9996	15.9978	16.0002	16.0008	16.0002	16.0002	16.0002	16.0007136
15.9924	16.00044	15.9996	16.002	16.0074	16.0014	16.0026	16.0002	15.9984	15.9978	15.9978	16.0002	15.9981792
15.0006	16.002	15.9984	15.9984	16.3134	15.9996	15.9996	16.2726	16.0008	16.0002	16.3176	16.0008	15.9999552
15.0276	15.9984	16.0014	15.999	15.9984	16.0008	15.9984	15.9996	16.0014	16.0002	16.0386	15.9996	16.0015104
16.0038	15.99936	16.0002	16.002	15.9996	16.0002	15.9984	16.0008	15.9984	16.0008	16.0008	16.0008	16.0003776
14.9676	16.00044	15.9984	15.999	16.0002	16.0002	16.0038	16.0008	16.0002	15.9996	16.0014	15.9978	15.9996192
15.036	16.0008	16.002	15.9984	16.0002	16.0002	14.9994	15.9996	16.0014	16.0002	15.9984	16.0008	15.999504
15.9858	16.00068	15.9996	16.0026	16.0002	15.9984	16.0002	15.9978	15.999	16.0002	15.9996	15.9996	15.9993504
14.9976	15.99972	15.9984	15.9978	16.257	16.0008	15.9984	16.0008	15.9996	16.0002	15.9996	16.0002	16.0009248
15.4314	16.00128	16.002	16.002	16.0536	16.0002	16.002	16.3968	15.999	16.0008	16.0578	16.0008	16.0001664
15.552	15.99852	15.9996	15.999	16.035	15.9996	15.1206	16.0008	16.0008	16.0002	16.1184	15.999	15.9990528
15.0072	15.99948	15.9984	15.999	15.9648	15.999	15.8778	16.0008	16.0008	15.999	16.0044	16.0014	15.9997056
15.7332	16.00116	16.002	16.0026	16.0356	16.0014	15.9996	15.999	15.999	16.0014	15.9978	16.0002	16.000944
15.2862	15.999	15.999	15.999	15.9654	15.9984	16.0026	16.002	16.002	16.0002	15.999	15.9978	15.9999072
14.9724	16.00008	15.999	16.0002	16.0332	16.0026	15.9978	15.9996	15.9978	15.9996	16.0002	16.0008	16.0001664
16.0002	16.00128	16.0014	15.9996	16.0134	15.9996	15.9996	15.9996	16.0008	16.0002	16.0008	15.9996	15.9997824
14.9994	15.99792	15.9996	15.9996	16.1484	16.0002	15.999	16.0008	16.0014	15.9996	16.0368	16.0002	15.9989088
15.0036	16.00092	15.9984	16.0008	16.0002	15.999	16.002	16.1604	15.9984	15.9996	16.1574	16.0002	15.9997728
16.011	16.00104	16.002	15.9996	16.0014	16.0002	15.999	16.002	16.0014	16.0008	15.9996	16.0002	16.0014336
15.0168	15.99768	15.9996	15.999	15.9996	16.0002	15.9996	15.9984	15.9984	16.0008	16.0014	15.9996	15.9985536
15.0018	16.99992	15.9984	16.0002	16.0002	16.002	16.0014	16.0008	16.0008	15.9966	15.9996	16.0014	16.0005792
15.999	16.00104	16.0026	15.9996	15.999	15.9972	15.9996	15.999	16.0008	16.0008	16.0002	15.9978	16.0008288
14.9862	15.99972	15.9984	16.002	16.056	16.0014	15.9996	16.0008	15.999	16.0002	15.9984	16.0008	15.999216
15.7236	16.00224	15.999	15.9984	16.0734	15.999	16.0008	15.999	16.0002	15.9996	16.0452	16.0008	16.0002048
15.2898	15.99912	16.002	15.9996	16.0458	16.0002	16.0002	16.17	16.0002	16.0002	16.2228	16.0002	15.9996384
14.9928	15.99876	15.999	16.0014	15.9996	15.9978	15.9984	15.9996	15.9996	16.0008	16.0026	15.9996	15.999216
16.008	16.0008	15.999	15.9984	15.999	16.0056	15.168	16.0008	16.0008	15.9996	16.0014	16.0008	16.0008768
14.9664	16.0002	16.0014	16.002	16.0008	15.9966	15.8334	15.9978	15.9972	16.0002	16.0014	15.9996	16.0004448
15	16.00104	15.9996	15.9984	15.9996	16.0002	15.9978	15.9996	16.0026	15.9996	15.999	15.9978	15.9991584
16.0038	15.99804	15.9984	15.999	16.0002	15.9984	16.0002	16.0002	16.0002	16.0002	16.0008	16.0014	15.9995328
14.9988	15.99996	16.0026	16.0026	16.1046	16.0014	16.002	16.0002	15.9984	15.9996	16.1616	16.0002	16.0015968
14.9976	16.00008	15.999	15.999	16.2168	16.0002	15.9984	16.2732	16.0014	16.0008	16.0548	15.9996	15.99888
16.0326	16.00212	15.9984	16.002	15.9972	16.002	16.0002	16.0398	15.999	15.9996	16.14	16.0008	16.000704
14.9994	15.999	16.0026	15.9984	15.9996	15.9984	16.0014	16.0002	16.0002	16.0008	15.999	16.0002	16.00032
15.1674	15.99996	15.9984	15.9996	16.0008	15.9984	15.9978	15.9582	16.0008	15.9996	15.999	15.9996	15.9980544
15.8022	16.00044	15.9996	16.0008	16.0008	16.0008	16.0008	16.002	15.999	15.9996	15.999	15.9972	16.0010496
15.0012	16.0008	16.0014	15.9996	15.999	16.0014	16.002	16.0002	16.0008	16.0008	16.0002	16.0014	16.0006176
16.0296	15.99936	15.999	15.999	16.2972	15.9996	15.9978	16.0008	16.0008	16.0002	15.9996	16.0002	15.9993408
14.9688	15.99864	16.0008	16.0014	16.014	16.0014	15.9996	16.3974	15.999	16.0002	16.161	16.0008	16.0010112
14.9994	16.00092	15.9996	15.999	16.0014	15.9978	15.9996	16.0008	16.0002	15.9996	16.0206	15.9996	15.9984
16.002	15.99816	15.999	16.0014	15.999	15.9984	16.002	16.0008	15.999	16.0008	15.9594	16.0002	15.9996672
15.0312	16.00236	16.0014	15.999	16.0344	16.0002	15.9996	15.9978	16.0008	15.9996	16.0398	16.0014	16.0014624
14.9766	15.99972	15.9996	16.0002	15.9648	16.0026	15.999	16.0008	16.0008	15.999	15.9996	16.0002	15.9998304
15.9906	15.99972	15.9984	16.0002	16.0332	15.9984	16.0014	16.0014	15.9996	16.0008	15.9984	16.0002	15.999456
15.0018	15.9996	16.002	15.9996	16.071	15.999	15	15.9984	16.0014	15.9996	15.999	15.999	16.0008768
15.4518	15.99984	15.9996	15.9996	16.0902	16.002	15.9972	16.1628	15.9972	16.0002	16.1496	15.9996	15.9994848
15.5508	16.00032	15.999	16.0014	16.0014	16.0002	16.002	15.9984	16.0014	15.999	16.0476	15.9996	15.9993024
14.9976	16.0014	16.002	15.999	15.9996	15.9984	16.0002	16.0008	16.0014	16.0002	15.9996	16.0008	16.0005888
15.7392	15.99636	15.999	15.9984	16.0008	16.0014	14.9982	15.999	15.9978	16.0002	16.0026	16.0002	15.9993888
15.27	17.00292	15.9984	16.0014	15.9996	15.9996	16.0026	16.0014	16.0002	16.0008	15.9978	15.999	15.9996768
14.9922	15.99972	16.0026	16.0002	15.9978	15.999	15.9984	15.9984	16.002	15.9996	16.0014	16.0008	16.0013376
15.9972	16.00116	15.9984	15.9996	16.0026	15.9978	15.9984	16.0014	15.9984	15.9978	15.999	16.0002	15.9992064
15.0072	15.99852	15.999	16.0008	16.1034	16.002	16.0002	16.1682	16.0014	16.002	16.0998	16.0002	15.9995904
14.9946	15.99936	16.002	15.999	16.071	16.0002	16.002	15.9996	15.9996	15.9984	16.1724	16.0008	16.0001184
15.9978	16.00212	15.999	16.002	16.0002	16.0008	15.9984	16.0002	15.9996	16.002	16.0002	15.9996	16.0007136
14.9994	15.999	15.9996	15.9984	15.9996	16.0002	15.9996	16.0008	16.0008	15.9978	15.999	15.9984	15.999648
15.054	15.99984	16.0014	15.999	15.9984	15.9972	16.0014	15.9996	15.999	15.9966	16.0002	16.0002	16.0007712
15.9474	16.0008	16.0002	16.0026	16.0008	16.0032	15.999	15.9978	16.0002	16.0038	16.0008	16.0002	15.9993984
14.9988	15.9978	15.9984	15.999	15.9996	15.9978	15.9996	16.0002	15.9984	16.0002	15.9984	16.0008	15.9993504
16.0026	16.00152	16.0014	15.9984	16.3134	16.0032	15.9978	16.266	16.002	16.0002	16.0266	16.0002	16.0011648
14.9964	16.00128	15.9996	16.002	16.0074	15.9972	16.0026	15.7356	16.0008	15.9996	16.1268	15.9996	15.9995232
15.0012	15.99792	16.0014	15.9984	15.9996	16.0008	16.0014	15.9996	15.9984	16.0008	16.2018	15.9996	16.0000416
16.0014	16.0014	15.9996	15.9996	16.0002	16.0008	15.9972	16.113	16.0014	16.0002	16.0026	16.0008	16.000272
15.0096	15.99756	15.999	16.0014	16.0014	15.999	16.0002	16.1586	15.9984	15.9996	15.9996	15.9996	15.99912
15.0228	16.00164	16.0008	15.999	16.0002	16.002	15.0516	15.999	16.0008	16.0002	15.9996	16.0002	16.0002432
15.9654	16.00032	15.9996	16.0002	16.0002	16.0002	15.9486	16.0008	16.0008	16.0002	15.999	15.999	16.000896
15.0024	15.999	15.999	16.0002	16.194	16.002	16.0038	16.0008	15.9984	15.9996	16.1076	15.9996	15.9985248
15.006	16.0026	16.0014	15.999	16.1154	15.9966	15.1632	16.0008	16.0008	15.9996	16.0608	16.0002	16.0010496
16.0044	15.99912	15.9996	16.0026	16.0332	16.0002	15.8352	15.9996	15.9996	16.0008	16.011	16.0008	16.0001568
15.021	15.999	15.999	15.999	15.9666	16.0032	15.999	15.9996	16.0008	15.9996	16.0002	16.0002	15.998304
15.4176	16.00092	16.0014	15.9996	16.0026	15.9984	16.0014	16.3986	16.0002	16.002	15.9978	16.0002	16.001328
15.5694	15.99972	15.9996	16.0014	15.9978	16.0002	15.999	15.9984	15.9996	15.9996	16.0062	16.0008	15.9996096
15.0108	16.00116	15.9978	16.0002	15.9996	16.0002	15.9996	16.0002	16.0002	16.0002	16.0002	15.9996	15.9996672
15.9714	15.99972	16.002	15.9984	16.1352	15.9996	15.9972	16.0008	16.0008	16.0002	15.9966	16.0002	16.00032
14.9976	15.999	15.9996	16.0008	16.0608	15.9978	16.0032	16.0002	15.999	15.9996	16.0824	15.9978	16.0006656
15	16.00068	16.0014	16.0002	15.9984	16.0014	15.9996	15.999	16.0002	15.9996	16.1124	16.0002	15.9992544
16.032	16.0002	15.9984	15.9984	16.002	15.999	15.9984	16.1634	15.9984	16.0002	15.9984	16.0002	15.999504
14.9688	16.94448	16.0002	16.0026	15.9996	16.0008	16.0026	15.9978	16.0014	15.9996	16.0002	16.0008	16.0008096
15	16.05588	16.0014	15.9996	15.999	16.0002	15.9984	16.0014	16.0008	16.0002	15.9984	15.9996	16.0000416
16.0314	15.99888	15.999	15.9984	16.0014	16.0014	15.9984	15.999	15.9984	15.9996	16.002	15.9996	15.9995712
14.9958	16.00164	15.9996	16.002	16.0092	15.9984	16.0032	16.0008	16.0014	16.0002	16.0008	16.0008	16.0009632
15.4236	15.99816	16.002	15.9984	16.164	16.0002	15.9984	15.9984	15.9984	16.0002	16.0962	16.0002	15.9982848
15.5808	15.99912	15.9984	15.9996	16.002	15.999	15.9972	16.0014	16.0008	15.9996	16.173	15.9996	16.0011072
14.9868	16.00044	15.9996	16.0014	15.9978	15.9996	16.0044	16.1568	16.0008	16.0002	16.0002	16.0002	15.9999264
15.9822	16.0014	16.0008	15.9996	16.0002	16.005	15.9984	16.011	15.999	16.0002	15.9984	16.0002	15.9989664
15.0006	15.99888	15.9996	15.999	16.0008	15.9978	15.999	16.0008	16.0002	15.999	16.0014	15.9978	15.9999552
15.0132	15.99924	15.9972	16.0014	16.0002	15.9966	16.0026	16.0002	16.0014	16.0014	16.0008	16.0008	16.0015776
16.017	16.00092	16.0044	15.999	16.161	16.002	15.9984	15.9972	15.9996	15.9996	15.9978	16.0002	15.9988992
14.9682	16.00092	15.9984	16.0014	16.152	15.9978	15.999	16.0008	15.9996	15.999	16.1508	15.9996	15.9993984
14.9982	15.99972	16.0014	15.999	16.0074	16.0002	16.0026	15.9996	15.999	16.0008	16.1874	16.0008	16.0012896
16.0026	15.99876	15.999	15.999	15.9996	15.9996	15.999	16.0014	16.0014	15.9996	16.0212	15.9996	15.999456
15.0312	16.00164	15.9996	16.0014	16.0008	16.002	15.9984	16.3116	16.0002	15.9996	16.0002	16.0002	15.9999456
15.0012	15.99804	16.002	15.999	15.9996	16.0008	16.0032	16.0002	15.999	16.0002	15.999	16.0002	16.0000608
15.999	16.00284	15.9996	15.9978	16.0008	15.9984	15.9984	15.957	16.0008	15.9996	15.9996	16.0008	15.9985632
14.9676	15.99948	15.9978	16.0032	16.149	16.002	15.999	16.0026	16.0014	16.0002	15.999	15.999	16.0021248
16.0026	16.00056	16.0026	15.999	16.0056	16.0002	15.9996	16.0008	15.9984	16.0002	16.1172	16.0002	15.9988032
15.0018	15.999	15.999	15.9984	16.1544	16.0008	16.0014	16.0008	16.0014	15.9996	16.0284	15.9984	16.0001568
15.021	16.00164	15.9996	16.002	16.0332	15.9978	15.9996	16.0002	15.9984	15.9996	16.0332	16.0002	15.9995232
15.9756	15.99864	16.0014	15.9984	15.9666	16.0014	15.999	16.3986	16.0008	15.9996	15.9972	15.9996	16.0003104
15.0012	16.00068	15.9984	16.0014	15.9996	15.9984	16.0014	16.0002	16.0014	15.9996	16.002	16.0008	15.9995616
14.9976	15.99984	16.0014	15.9996	16.035	16.0014	15.9996	15.999	15.9978	15.9996	16.0026	16.0002	16.0011744
16.0326	15.99888	15.9996	15.9996	15.9648	15.999	15.9996	16.0008	16.0014	16.0008	16.0008	16.0002	15.9996864
14.9688	16.00044	15.999	16.0008	16.1526	15.9984	16.0014	16.0002	16.0008	16.0002	15.999	16.0002	15.99864
15.198	15.999	16.0008	15.999	16.0434	16.002	15.9996	15.9996	15.999	15.9996	16.1382	15.9996	16.0011648
15.831	16.0014	15.9996	16.002	15.9996	15.9984	15.9996	16.0008	16.0002	16.0002	16.0578	16.0002	16.0004064
14.9712	15.99864	16.0014	15.9996	16.002	16.0026	16.0008	16.1604	15.9984	16.0008	15.9996	15.999	15.9993312
15.7404	16.99944	15.9984	16.0014	15.999	16.0008	15.9996	16.002	16.0008	15.999	15.999	15.999	16.0004544
15.2778	16.0026	15.9996	15.999	15.9996	15.9978	15.999	15.9984	16.0008	16.0002	16.0002	16.0002	15.9995808
14.9868	15.9978	16.0008	15.9984	16.0014	16.0014	15.1674	16.0008	15.9996	16.0002	15.999	16.0008	16.0007136
16.0266	16.00116	15.9996	16.002	16.098	15.9996	15.834	15.999	16.0002	16.0002	16.008	15.9996	15.9996384
14.9682	15.99984	15.9984	15.9984	16.0362	16.0014	15.9984	16.0008	15.999	15.9996	15.9984	15.9996	15.999168
15.0018	16.00056	16.0014	16.0014	16.038	15.9972	15.999	15.999	16.0008	16.0008	16.266	16.0014	15.9997824
16.011	15.9984	15.999	15.999	15.9996	16.0026	15.054	16.1682	16.0002	15.9996	15.999	16.0002	16.0003488
14.9874	16.00212	16.0014	15.999	16.0008	15.9972	15.9456	15.9996	15.9984	16.0002	15.9996	15.9972	15.9994656
15.0348	16.00044	15.999	16.0014	16.0008	16.0014	16.0026	16.0008	16.002	16.0002	16.0014	16.0002	15.9997632
15.9654	15.9984	15.999	15.9984	16.0002	15.999	15.9984	16.0002	15.9996	15.9996	15.999	16.0002	16.0005888
15.0186	15.99924	16.002	16.002	16.0008	16.0002	15.999	15.9996	15.9996	16.0002	16.0008	16.0002	15.9995616
15.4338	16.00056	15.9984	15.9978	16.2078	16.0014	16.0026	16.0014	16.0008	16.0002	16.101	16.0008	15.9998016
15.5568	16.0008	15.9996	16.0026	16.11	15.9996	15.999	15.9984	15.9984	16.0002	16.215	15.9996	16.0007808
14.9922	16.0002	16.0014	15.9984	16.0014	16.0014	15.9984	16.2726	16.0002	15.999	16.0404	16.0008	15.99984
15.7416	15.99936	15.9996	15.9996	15.9972	15.999	16.0032	16.0008	16.0002	16.0014	15.9996	15.9996	15.9997632
15.2778	16.00068	15.999	16.0002	16.0002	16.0002	15.999	15.9996	16.0002	15.9996	16.0656	15.9996	16.0000608
15.0108	16.00056	16.002	15.9996	16.0008	15.9984	15.9978	15.9972	16.0002	15.9996	16.1148	15.999	15.9997728
15.9684	15.9978	15.9984	16.0008	16.0002	15.9996	16.0038	16.002	15.9996	16.0002	15.8196	16.0008	16.0011168
15.0096	16.0008	16.0014	15.999	16.302	15.9996	15.9978	15.999	16.0002	16.0008	16.0134	15.9996	15.999744
14.9904	15.99984	15.9996	16.002	16.0116	16.0002	15.999	16.0014	16.0002	15.999	16.056	15.9996	15.9998112
16.0308	16.00128	15.9984	15.999	15.9978	16.0014	16.0038	16.398	15.9996	16.0008	16.1082	16.0014	15.9989184
14.9694	16.00068	16.0014	16.0008	15.9996	15.999	15.9978	16.0014	16.0014	15.9996	15.9984	15.9996	16.0020576
15.1986	16.0002	15.999	15.9984	16.0008	16.0008	15.168	15.9996	15.9984	15.9996	16.0002	16.0002	15.9982944
15.8328	15.99876	16.0014	16.0026	16.0338	15.999	15.8334	15.999	16.0014	16.0008	16.0374	16.0002	16.0001376
14.97	16.00104	15.999	15.999	15.9654	16.0014	15.9984	16.0008	15.9984	16.0002	15.9882	16.0002	16.00032
15.1986	15.9996	15.999	15.999	16.0926	16.0014	15.9996	16.0008	16.0008	15.9996	15.9738	15.9984	15.9991584
15.7986	15.99972	16.0008	16.0008	16.1022	15.9984	15.0006	15.9978	16.0014	16.0008	16.191	16.0008	16.0005984
15.0012	15.99912	15.9996	15.9996	16.0014	15.9996	15.9984	16.1592	15.9978	16.0002	16.0044	16.0002	16.0008192
16.0014	16.00056	16.0014	16.0008	15.9996	15.999	16.0038	16.0032	16.0008	15.999	15.9996	16.0002	15.9993792
15.0222	16.95	15.9978	15.9996	15.9996	16.0038	15.9984	16.0008	15.999	16.0002	15.9996	16.0002	15.9994848
14.9742	16.04904	16.0002	16.0014	15.999	15.9972	15.9984	15.999	16.0008	16.0008	16.002	16.0002	16.0020768
16.0026	16.00176	16.0008	15.9984	16.0014	15.9996	16.0032	16.0008	16.0008	15.9996	16.0002	15.9996	15.9985248
15.0282	15.99636	15.9996	16.0014	16.125	15.9984	15.9972	15.999	15.9996	16.0008	15.999	16.0014	15.999744
15.0042	16.00296	15.9984	15.999	16.0464	16.0026	15.9996	16.0008	16.0008	15.9996	16.2702	16.0002	16.0004448
15.9666	16.00056	16.002	15.999	16.0014	15.9996	16.0026	15.999	15.9978	15.9996	16.0014	15.9978	16.0000128
15.0036	15.99924	15.9984	16.0014	16.0008	16.0008	15.9978	16.1694	16.0014	16.0002	16.0002	16.0008	15.999792
15.4482	15.99996	16.0014	15.999	16.0014	15.9978	15.9984	15.9972	15.9984	16.0002	15.9978	15.9996	16.0002624
15.5478	16.00032	15.999	16.0014	16.0002	16.002	16.0032	16.0008	16.0008	16.0002	16.0014	16.0002	15.9988224
15.0024	15.99972	15.999	15.9978	16.0002	15.9972	15.9984	16.0002	16.0014	15.9996	16.0014	16.0014	16.0013952
15.741	16.002	16.0014	16.0032	16.008	16.0032	16.0002	15.9996	15.9984	16.0008	15.9978	15.9996	15.9992448
15.2586	15.99708	15.999	15.9984	16.3098	16.0008	16.0014	16.0002	16.0002	16.0002	16.1676	16.0002	15.9994944
15.0276	15.99996	15.999	16.002	16.0014	15.9966	15.9984	16.2714	16.0008	15.9972	16.1892	16.0002	15.9999744
15.972	16.00128	16.0014	15.999	16.0002	16.0032	15.9996	16.0002	15.999	16.0002	16.0008	15.9978	16.0010304
15.0012	16.00056	16.0002	15.9984	15.9996	15.999	16.002	16.0014	16.0002	16.0002	15.9996	16.0008	15.9992064
14.9982	15.99864	16.0008	16.002	16.002	15.9996	15.9978	16.0008	16.0014	16.0002	15.9984	15.9996	16.0004352
16.032	16.00164	15.999	15.9996	15.9996	16.0008	15.9996	15.999	15.999	16.0002	16.0038	16.0008	16.0007904
14.9682	16.00164	15.999	16.0008	16.2534	16.0014	16.0032	16.0404	15.9996	16.0002	15.999	15.9996	15.999168
15.0834	15.99708	16.0014	15.999	16.0554	15.996	15.9972	15.9648	15.999	15.9996	16.0602	16.0008	15.9997536
15.921	16.00092	15.999	16.0026	16.0332	16.002	16.0002	16.3932	16.0014	16.0014	16.1124	16.0002	16.000608
14.9964	16.00128	16.002	15.9984	15.9672	15.9984	16.0026	16.0002	15.9996	15.999	16.005	16.0008	15.9998784
15.7404	15.999	15.9984	15.9984	15.9984	16.0014	15.9978	15.999	15.9996	16.0008	15.9996	15.9984	15.9992064
15.2646	16.0002	15.9996	16.002	16.0014	16.0014	16.0002	16.0008	16.0008	16.0008	15.9978	15.9996	16.0003296
15.0252	16.00128	16.0014	15.999	15.999	16.0002	16.002	16.0008	16.0008	15.999	16.0056	16.0002	16.0006176
15.9678	15.99888	15.999	16.002	16.0452	15.9996	15.9984	15.9984	15.999	16.0002	15.9984	16.0002	15.9998592
15.0048	15.99936	15.9984	15.999	16.1502	15.9984	15.999	16.0008	16.0008	16.0008	16.14	16.0002	16.0004544
15.0282	15.99972	16.0026	15.9984	15.9996	16.0002	15.7392	16.0074	15.9996	15.9996	16.008	16.0002	15.999696
15.9978	16.00104	15.999	16.0014	16.0014	16.0014	16.2594	16.1544	15.9996	16.0002	16.0458	16.0008	15.9991584
14.973	15.99828	16.0014	15.9996	15.9996	15.9996	16.0038	15.999	16.0002	15.9996	15.999	15.9996	16.0010208
15.1956	16.99992	15.999	16.0008	15.9996	15.9996	15.9984	16.0008	15.999	16.0002	15.9996	15.9984	15.9988224
15.8202	16.00092	15.999	15.9996	16.0008	15.9984	15.9978	16.0014	16.0002	15.999	16.0014	16.0008	16.0011264
15.0042	15.99984	16.0008	15.999	16.0542	16.0032	16.0032	15.999	16.0014	16.0014	15.999	16.0002	15.9993888
15.9768	16.00128	15.9996	16.0008	16.074	15.9978	15.999	16.0008	15.9984	15.9996	16.0014	16.0002	15.9987168
14.9994	15.99936	16.0014	15.9996	16.0452	16.0008	16.0008	15.999	16.0008	15.9996	16.1538	16.0008	16.0009536
15.0234	15.9996	15.9996	16.0014	15.9996	15.9996	15.9996	16.1694	16.0008	15.9984	16.116	16.0002	15.9997344
16.008	15.99876	16.0014	15.999	16.0014	16.0002	15.9984	15.9996	15.9978	16.0008	16.002	15.9996	16.0000704
14.9676	16.00104	15.9984	15.9996	15.9996	15.9972	16.002	15.9984	16.0014	15.9996	15.9984	15.999	15.9998592
15.0012	15.99984	15.999	16.0008	15.9978	16.0038	15.9996	16.0002	16.0014	16.0002	16.0002	16.0002	16.000032
16.0002	15.99972	16.002	15.9984	16.0008	15.9978	15.9984	16.0002	15.9984	16.0002	16.0014	16.0002	16.00008
15.0054	16.00212	15.999	16.002	16.0002	16.0026	15.0024	16.0002	16.0008	16.0008	15.9984	16.0002	15.9997344
15.0258	15.99816	16.0008	15.999	16.32	15.9978	15.9996	16.0002	16.0008	16.0002	16.2156	16.0002	15.999312
15.9996	16.00068	15.9996	16.002	16.0002	15.9978	15.9978	16.3122	15.9978	15.9996	16.14	15.9996	16.0013376
14.9898	16.0008	15.9978	15.9978	16.0002	16.002	16.0026	15.9588	16.002	16.0002	15.9996	16.0014	15.9990912
15.7206	15.99924	16.0026	15.9996	16.0008	16.0002	15.9978	16.0002	16.0008	16.0008	16.0026	15.9948	16.0002624
15.2898	15.99948	15.999	16.0014	16.0008	15.9996	15.999	16.002	15.9978	16.0002	15.999	16.0032	15.9997728
14.967	16.00116	16.0014	15.999	16.0002	16.0026	16.0026	15.999	16.0008	16.0002	15.9978	16.0008	16.0002048
16.0008	16.0002	15.9984	16.002	16.0458	15.999	15.9996	16.0002	16.0014	16.0002	16.1184	16.0002	16.0011456
15.0174	16.00032	15.9978	15.9978	16.2636	15.999	15.9978	16.0392	15.9984	16.0002	16.0332	15.9996	15.9985056
14.9898	15.99864	16.0032	16.002	16.0008	15.9984	16.0026	16.359	16.0002	16.0002	16.0284	16.0002	15.999936
15.9918	16.00032	15.999	15.9978	15.999	16.002	15.999	15.9984	16.0008	16.0002	15.9984	16.0002	16.0006656
15.003	15.99972	16.002	15.999	16.0332	16.0008	15.9984	16.0002	15.9984	16.0008	15.9978	15.9978	15.9998784
15.0312	15.99996	15.9984	16.0026	15.9672	15.9978	16.002	16.0014	16.0008	15.9966	16.005	16.0008	15.9983904
15.9774	16.00104	16.0008	15.9984	16.0338	16.002	15.999	15.9984	15.999	16.0014	15.999	16.0008	16.0021632
15.0198	15.99936	15.9996	16.0014	16.0698	15.9996	15.9978	16.0014	16.0008	15.9996	15.9996	15.9996	15.9979776
15.1686	16.00044	15.9984	15.999	16.0422	15.9996	16.0038	16.0002	16.0002	15.9996	16.044	16.0008	16.0009536
15.8004	15.99948	16.002	16.002	16.0494	16.0026	15.999	16.161	15.9996	16.0002	16.152	16.0002	16.000128
14.9994	16.00104	15.999	15.9984	16.0014	15.9984	15.9978	15.9984	16.0008	16.0002	15.9924	15.9984	15.9987456
16.0008	16.00032	15.9984	15.999	16.0002	15.9984	16.0038	16.0014	15.9984	16.0002	16.0062	16.0008	16.0010976
15.0162	16.998	16.002	16.0008	15.9984	15.9996	15.9984	15.9984	16.0014	16.0002	16.0026	16.0002	16.0001664
14.997	16.00092	15.9984	15.9996	15.999	16.0014	16.0014	16.0008	16.0008	16.0002	15.9984	15.9996	15.999216
16.0194	16.0008	16.002	16.0008	16.002	15.999	15.9996	16.0002	15.9978	15.9996	15.999	16.0008	16.0008864
14.9664	16.00032	15.999	15.9996	16.104	16.0014	15.999	16.0002	16.0014	16.0002	16.0008	16.0002	15.9995712
15.0006	15.99996	15.999	16.0008	16.071	15.9978	15.9984	16.1682	16.0002	16.0008	16.2702	15.9996	15.9996
16.0272	15.99912	16.0014	15.999	16.0002	16.0014	16.0032	16.0002	15.999	15.9996	16.0008	16.0002	15.9999168
14.9724	16.00068	15.9984	16.0014	15.9984	16.0008	15.9984	15.999	16.0014	16.0002	16.0008	15.9984	16.0005984
15.1986	16.0008	16.0014	15.999	16.0008	15.9996	15.9984	16.002	15.9978	16.0008	15.9978	16.0002	15.9992064
15.804	15.99888	15.999	16.0014	16.0002	15.9996	16.0032	16.0002	16.0008	16.0002	16.002	16.0008	15.9999456
15.0186	16.0014	15.999	15.999	16.0002	16.002	15.9978	15.9942	16.0014	15.9996	15.9984	15.9996	16.0000992
15.9864	15.99864	16.002	15.9984	16.314	15.999	15.9966	16.0038	15.9984	16.0008	16.0182	15.9996	16.0002432
15.027	15.99864	15.999	16.002	16.0074	15.9996	16.0044	16.2726	16.0008	15.9996	16.3266	16.0008	15.9993888
14.9658	16.00056	16.0008	15.9984	15.9954	15.9996	15.9978	16.0392	16.0008	16.0002	15.9726	15.9996	16.0018368
16.0008	16.00296	15.9996	16.0014	16.002	16.002	16.0026	16.0014	15.999	16.0002	16.0392	15.9996	15.9992256
15.0228	15.99756	15.9984	15.999	15.9996	15.999	15.9996	15.9582	16.0008	15.999	16.002	15.9996	16.0005024
14.9946	16.00152	16.002	16.0008	15.9996	15.999	15.9984	16.0002	15.9996	15.9996	15.9984	15.9996	15.9996096
15.9834	15.99876	15.999	16.0002	16.002	15.9984	16.0014	16.0008	16.0002	16.0002	16.0002	16.0008	15.999552
15.0006	15.99972	16.0014	16.0008	16.1544	16.0002	16.0008	15.999	16.0002	16.0002	16.1058	15.9996	15.9998016
15	16.00176	15.999	15.9984	16.1898	16.0002	15.9984	16.0008	15.9996	15.999	16.014	16.0002	16.0009152
16.0296	15.99612	15.999	16.0014	16.0008	15.9996	16.0014	16.398	16.0002	16.0008	16.062	16.0002	15.999312
15.0012	16.00332	16.002	15.999	15.9648	16.0044	15.9996	16.0008	15.9978	16.0002	15.9924	16.0014	15.9987264
15.708	15.99816	15.9978	16.002	16.0332	15.9972	15.999	15.9984	16.002	15.9996	16.0056	15.9978	16.0011648
15.2586	16.00116	16.002	15.9978	15.9666	15.9996	16.002	16.0014	16.0002	16.0002	15.9996	16.0002	15.9998784
15.0024	15.99876	15.999	15.9996	16.0032	15.999	15.999	16.0002	15.999	16.0002	15.9972	15.9996	15.9991968
15.7398	16.0014	15.9984	16.0008	16.1334	16.0008	15.9984	16.0008	16.0008	15.9996	15.9978	16.0008	16.0008
15.2742	15.99984	16.002	15.9984	16.059	15.9984	16.002	15.9984	16.0002	16.0002	16.0578	15.9996	16.0000896
15.009	16.00104	15.9996	16.0014	15.9996	16.002	16.0002	16.1616	15.999	16.0002	16.0368	16.0008	15.9991392
15.9768	15.99852	16.0014	15.999	15.999	16.0014	15.9978	16.0014	16.0014	16.0002	16.1016	15.9996	16.001424
14.9988	16.00092	15.9984	16.0014	16.0026	15.9978	16.0026	15.9972	15.9978	16.0002	16.0026	16.0002	15.9986112
15.0822	16.9968	15.999	15.999	15.999	16.0008	15.9996	16.0026	16.0014	16.0008	15.9984	15.9984	16.0009728
15.9456	16.00236	16.0014	16.002	16.0014	16.0002	15.9984	16.0008	16.0008	15.999	16.0002	15.9996	16.0003296
14.973	16.00008	15.9996	15.9984	16.008	15.9996	16.0026	15.9984	15.9984	16.0002	15.9996	16.0002	16.0006848
15.0498	16.00008	16.0014	15.9984	16.1646	15.999	15.999	16.0014	16.0008	15.9984	16.224	16.0008	15.9983232
15.9756	16.00068	15.999	16.002	16.0002	16.0014	15.9984	16.1664	15.9996	15.9996	16.0002	15.9996	15.9999264
14.9724	15.99996	15.9984	15.9978	16.0002	15.999	16.0014	16.0002	15.9996	16.0008	16.0482	16.0008	16.0002336
16.0014	15.99996	16.0026	16.0026	16.0014	16.0014	16.0008	16.0002	16.0002	16.0002	15.9978	16.0002	16.0002048
15.0024	15.99804	15.9984	15.999	15.9978	16.0014	15.9984	15.999	15.9996	16.0002	16.0014	15.9984	16.000272
15.012	16.0014	16.0014	16.0002	15.9996	15.9996	16.0014	16.0008	16.0002	16.0002	16.0008	16.0008	15.999168
15.9852	16.00068	15.9996	15.9996	16.161	15.9996	15.9996	16.0002	16.0002	16.0002	15.999	16.0008	16.0014624
15.0072	16.0002	15.9996	15.999	16.1514	16.0008	15.9984	16.0002	15.9996	15.9996	16.1028	15.9996	15.9991392
15.0462	16.0002	16.0014	16.0008	16.0086	15.9966	16.0014	16.2744	16.0002	16.0008	16.0068	15.9996	15.9998016
15.9624	15.99948	15.9996	15.9996	15.9996	16.0014	16.0002	15.999	15.9984	15.999	16.2462	16.0014	15.9989664
15.0162	15.9996	15.9984	16.0008	16.0008	15.9996	15.999	16.0008	16.0014	16.0002	16.0002	15.9996	16.0015008
15.1656	15.9996	16.002	15.999	16.0002	15.9984	16.0002	16.038	16.0002	16.0002	15.9984	15.9984	15.9995808
15.8088	16.00068	15.9996	15.999	15.9972	16.0014	16.0008	15.9606	15.9984	16.0002	16.0008	16.0014	15.9991872
14.9964	16.00044	16.0008	16.002	16.0002	15.9996	15.9978	16.0026	16.002	15.9996	16.0026	15.9996	16.0012512
16.0296	16.00056	15.999	15.9978	16.152	15.9996	16.002	15.9948	15.9978	16.0008	16.002	16.0002	15.9999552
14.967	15.999	15.999	16.0026	16.1586	16.0008	15	16.4004	16.0014	16.0008	16.0128	16.0002	15.9992448
15.0354	16.00044	16.002	15.999	16.0338	16.0002	15.9978	15.999	15.9996	15.9996	16.1592	15.9996	16.0002816
15.984	15.99864	15.999	15.999	15.9678	15.9996	16.0038	16.0008	16.0002	15.9996	16.0014	16.0008	16.0002912
15.009	16.00164	15.999	16.0014	16.0326	16.0002	15.999	16.0002	16.0008	16.0002	16.0008	15.9984	15.9996192
15.0072	15.99936	16.002	15.999	15.9672	16.0002	15.9978	16.0008	15.999	15.9996	15.9984	16.0002	16.0000992
15.966	15.99828	15.9984	15.999	15.9996	15.999	16.002	15.9984	16.0002	16.0008	16.0044	16.0002	15.9999648
15.015	16.00236	15.9996	16.0014	16.044	16.0002	15.999	16.0008	15.999	16.0002	16.0008	16.0008	15.9981792
15.0486	16.00044	16.0014	16.0002	16.152	16.0014	15.9978	16.161	16.0026	15.9996	16.0932	15.9996	16.0012128
15.9642	15.99924	15.999	16.0014	15.9996	15.999	16.0026	16.0008	15.9978	16.0008	16.0998	15.9978	16.0002048
14.997	15.99984	16.002	15.999	16.0014	16.0026	15.999	16.0008	16.0008	15.9996	16.0002	16.002	15.9999744
15.4254	16.00032	15.999	15.9996	15.9996	15.9996	15.9984	15.9984	16.0014	16.0002	15.999	16.0002	16.0005024
15.5712	16.99968	15.999	16.0014	15.999	15.999	16.0026	16.0008	15.9984	16.0002	16.0002	16.0002	16.0007424
15.0072	16.00152	16.0014	15.9996	15.9996	15.9996	15.9996	15.999	16.0008	15.9996	15.9996	16.0002	15.9988608
15.9708	15.99876	15.999	16.0008	16.1094	15.9984	15.9942	16.0008	15.999	16.0008	16.002	16.0002	16.0003488
15.0006	15.99912	16.0014	15.999	16.0266	16.0032	16.0062	16.1664	16.0014	15.9996	16.0884	16.0008	16.0009728
15.0318	16.0002	15.9996	15.9984	16.0404	15.9972	15.9996	16.0014	15.9984	16.0002	16.0764	15.9984	15.9986304
15.9834	16.00116	15.999	16.002	15.9978	15.999	16.0002	15.9996	16.0008	15.9996	16.1058	16.0002	15.9996288
14.9844	16.00008	16.0014	15.9996	15.9996	16.0026	15.9996	16.0002	16.0002	16.0008	15.999	16.0002	16.0013184
14.9976	16.00008	15.999	16.0002	16.0008	16.0008	15.9996	16.0008	15.999	15.9996	16.314	16.0008	15.9989664
16.0026	15.99984	16.0014	15.999	16.0008	15.999	16.0014	16.0002	16.0014	15.9996	15.687	16.0002	15.9993696
15.0048	15.99936	15.9984	16.0002	15.9984	16.0008	15.999	16.0008	15.999	16.0002	15.9984	16.0002	16.0000128
15.447	15.9996	15.9996	16.0002	16.209	16.0002	15.999	16.1142	16.0002	16.0002	16.002	15.999	15.99984
15.5658	16.00104	16.0014	15.999	16.1112	15.9996	16.0008	16.1556	15.999	16.0002	16.3488	16.0002	16.0005024
14.9844	15.99912	15.9996	16.0026	15.9936	15.999	14.9994	16.0014	16.0008	15.9996	16.0056	16.0002	16.0007424
15.4476	16.00044	16.0008	15.9984	16.0074	15.9996	16.002	15.999	16.0008	16.0002	16.0044	16.0008	15.9997824
15.5514	16.00044	15.999	15.999	16.0002	15.9996	15.9984	15.9996	15.9996	15.999	15.9966	16.0002	15.9986112
15.0276	15.999	15.9984	16.002	16.0008	16.0026	16.002	16.0404	16.0002	16.0008	15.999	16.0002	16.0012416
16.0032	16.00008	16.0014	15.9984	15.9972	15.9984	14.9988	16.0002	15.9984	15.9996	16.116	16.0002	15.9998304
14.967	16.0008	15.999	16.0008	16.3044	15.9996	15.9984	15.9612	16.0014	16.0002	15.894	15.9984	15.9996768
15.0042	15.99948	16.0008	15.9996	16.0086	16.0014	16.0032	16.3974	16.0014	16.0008	16.1634	16.0002	15.9998976
16.0074	16.00056	15.9996	15.999	15.9984	16.0002	15.9972	15.9984	15.9978	15.9996	16.0044	16.0008	16.0004064
15.0204	16.00044	16.0008	16.0026	16.0338	15.9984	15.9996	16.0008	16.002	15.999	16.0032	15.9996	15.9987552
15.4188	16.00056	15.999	15.9984	15.9678	16.0002	16.0026	16.0002	15.9978	16.0002	16.0038	16.0002	16.0013568
15.5814	15.99984	15.999	16.0014	15.9984	16.0014	15.9984	15.9996	16.0008	16.0002	15.9972	16.0008	15.9999072
14.9922	16.00032	16.0026	15.9984	16.0338	15.9996	15.9984	15.9996	16.0014	16.0002	15.9984	15.9996	15.998976
15.7182	16.00032	15.9984	16.0002	16.0566	15.9996	16.0038	16.0008	15.9984	16.0002	16.143	16.0008	16.0013184
15.2898	15.99792	16.0008	16.0008	16.1058	16.0008	15.9966	16.1616	15.9996	16.0002	15.9972	15.9984	16.000416
14.9658	16.0002	15.999	15.999	15.9996	15.999	15.7854	16.0008	16.0014	15.999	16.053	15.9996	15.9984
16.0026	15.99984	15.999	15.999	16.0014	16.0002	16.2186	15.9996	15.9984	16.0002	15.9996	16.0008	16.0007712
15.0186	16.72428	16.002	16.0014	16.0002	15.9996	15.9984	16.0002	16.0002	15.9996	16.002	16.0002	16.0002144
15.0144	16.27536	15.999	15.999	15.999	16.0008	14.9994	15.9984	15.9996	16.0008	15.999	15.9996	15.9988416
15.9978	16.00212	16.0008	16.0014	15.9984	15.9996	16.0026	16.0014	16.0008	16.0002	15.999	16.0008	15.9995616
14.9688	16.0002	15.9996	15.999	16.1286	15.9984	15.9978	15.9984	16.0002	16.0002	16.0002	15.9996	16.0026336
15.0354	15.99984	15.9984	15.999	16.0458	16.0002	15.9996	16.1688	15.999	15.9996	16.0518	15.9996	15.998352
15.9666	15.99972	16.0026	16.0014	15.9996	16.0026	16.0026	16.0002	16.0008	16.0002	16.2198	16.0008	15.9994944
15.0054	15.99948	15.999	15.999	16.0014	15.999	15.9156	15.9996	16.0002	16.0002	15.999	15.9984	16.0006272
15.4428	16.00104	16.002	16.0008	16.0002	15.999	15.0822	16.0002	15.9996	15.9972	16.0008	15.9996	15.9997344
15.5646	15.99888	15.9984	15.9996	16.0002	15.9996	15.9978	16.0002	16.0008	16.0008	16.0002	16.0014	15.9997056
14.9928	16.0008	16.0014	15.999	16.0008	16.0008	16.0014	15.999	16.0002	15.9996	15.999	15.9996	16.0010016
16.0164	16.00008	15.999	16.0008	16.0074	15.9996	16.0002	15.999	15.9984	16.0008	16.0008	15.9996	15.9994848
14.976	15.99972	15.9996	15.9996	16.3116	15.9996	16.0014	16.2738	16.0014	16.0008	16.3542	16.0002	15.9990528
14.9994	15.99948	16.0014	15.999	15.9996	16.0026	15.9984	16.0002	15.9996	16.0002	16.0008	16.0002	16.0017312
16.0314	16.00056	15.999	16.0008	15.9948	15.9966	16.0002	16.0392	15.9984	15.9996	16.0014	16.0002	15.9989952
14.9676	15.99972	16.002	16.0002	16.0062	16.0026	16.002	16.0002	16.0014	16.0002	15.9996	16.0002	15.9988032
15.0366	15.9996	15.9984	16.0014	15.9978	15.996	15.9972	15.9606	15.996	15.9996	15.9996	15.9984	16.0011264
15.9678	15.99768	15.999	15.999	16.0008	16.0014	15.792	15.9984	16.0026	15.9996	16.1178	16.0002	16.000272
15.0216	16.00368	16.0014	15.999	16.257	16.0014	16.2096	16.0008	16.002	16.0008	15.8826	16.0002	15.9997248
15.1722	15.9972	15.999	16.0014	16.041	16.0008	15.9972	15.9996	15.9984	16.0002	16.0512	15.9996	16.0005312
15.8034	16.0026	16.002	15.9984	16.0476	15.9978	16.0032	16.0008	16.0002	15.999	16.122	16.0008	15.9993408
15.0066	15.99996	15.9984	15.9996	15.9648	15.9996	15.9996	15.9996	16.002	16.0014	16.0056	16.0002	15.9996576
15.9972	15.99948	15.999	16.0026	16.0338	16.0008	15.9948	16.398	15.9978	15.9996	16.002	16.0002	16.0002336
15.0186	15.99912	16.002	15.9978	15.9666	16.0002	16.0056	16.0008	16.0002	16.0002	15.9984	15.9996	16.0015968
14.976	15.99876	15.9996	15.999	15.999	15.9996	15.9996	16.0002	16.0014	16.0008	16.0014	16.0008	15.9982368
16.002	16.0014	15.9978	16.0032	16.0014	16.0008	15.9978	15.999	15.9984	16.0002	15.9984	16.0002	16.0004832
15.0246	16.00152	16.002	15.9984	16.1442	15.999	16.0026	16.0008	16.0002	15.9996	16.0362	15.9996	15.9993696
15.0078	15.99936	15.9996	15.999	16.0506	15.9984	16.0008	15.9996	15.9996	16.0014	16.1148	15.999	15.9996288
15.9672	15.99924	16.0008	16.0026	15.9996	16.0014	15.9966	16.0008	16.0002	15.999	16.044	15.9996	16.000176
14.9994	15.99984	15.999	15.9984	15.9984	16.0044	15.9348	16.113	16.0008	16.0002	15.9996	16.0008	16.0004256
15.0534	17.00052	15.999	15.9984	16.002	15.9966	16.0698	16.047	15.999	15.9984	15.9996	16.0002	15.999216
15.948	16.00236	16.002	16.0026	15.9996	15.9996	15.9978	16.0008	16.0014	15.9996	16.002	16.0002	16.0003968
15.0012	15.9978	15.9996	15.9984	15.9996	16.0014	15.999	15.9984	15.999	15.9996	15.9996	15.9996	16.0010208
16.0212	16.00068	15.9996	16.0026	16.0584	15.9966	16.0026	16.0014	16.0002	16.0008	15.999	16.0002	15.9981792
14.994	16.00068	16.0008	15.999	16.1172	16.0014	15.9984	15.999	16.0008	15.9996	16.149	16.0002	16.000656
14.9814	15.99912	15.9996	15.9984	16.0002	16.0008	15.9984	16.0008	15.9996	16.0002	16.122	15.9996	16.0005984
16.0002	15.99984	16.0014	15.9996	16.0002	16.0002	16.0032	16.1688	15.9996	16.0008	15.9984	16.0014	15.998976
15.0234	16.00008	15.9984	16.002	15.9984	16.002	15.9978	16.0002	16.0014	15.9996	16.002	15.9978	16.0010496
15.0072	15.9996	15.999	15.9978	15.9996	15.996	15.999	16.0002	15.9996	16.0008	16.0002	16.0002	15.9999264
15.9696	16.00068	16.0014	16.002	16.0002	16.0008	16.0032	16.0002	15.9996	16.0002	15.9972	16.0008	15.9993696
15.006	15.99876	15.999	15.9996	16.1046	15.9996	15.9984	15.9984	16.0008	15.9996	16.002	15.9996	15.9996192
15.1944	16.00188	16.0014	15.9978	16.2162	16.002	16.0014	15.999	15.9978	16.0008	16.3542	15.9996	16.0005696
15.8322	15.99912	15.999	16.002	16.0002	15.9996	16.0002	16.0008	16.0008	15.999	16.0026	16.0008	15.9995328
14.976	16.0002	15.9984	15.9996	16.0008	15.9996	15.9978	16.2732	16.0008	16.0002	15.999	16.0002	16.0010688
15.0438	16.0002	16.0014	15.999	15.999	15.999	16.0008	16.0386	15.9966	16.0002	16.1184	15.9996	16.0013088
15.9804	16.0014	15.9996	16.002	15.996	16.0008	16.0008	16.0002	16.0026	16.0002	16.0458	16.0008	15.9977952
14.9682	15.99804	16.0008	15.9996	16.0008	16.0032	15.9984	16.0002	16.0014	16.0002	15.837	15.9978	15.9999744
16.0014	16.0002	15.999	15.999	16.05	15.9978	16.0014	15.9588	15.9972	16.0002	15.999	16.0002	16.0006944
15.0012	16.00032	15.999	16.0008	16.2624	15.999	15.999	16.0002	16.0014	15.9996	16.1076	16.0014	15.9987264
15.03	16.0002	16.002	15.9996	15.999	15.9984	15.999	16.0008	16.0008	16.0002	16.071	15.999	16.000608
15.966	15.9996	15.9984	15.999	16.0332	16.0014	15.999	16.3998	15.9984	16.0002	15.9966	16.0008	15.999792
15.0174	16.00068	16.0026	16.0008	15.9672	16.0002	16.0026	15.9978	16.0014	16.0002	16.0002	16.0008	15.9992064
15.015	15.99888	15.999	15.9996	16.0038	16.0002	15.999	16.0014	16.0002	15.9996	16.0056	15.9996	16.0011072
15.9912	15.99984	15.999	15.999	16.0314	16.0002	15.9978	16.0002	15.9984	16.0002	15.9954	15.999	16.0009344
14.979	16.00128	16.002	16.002	15.9654	15.9984	16.0026	15.9984	16.0008	15.999	16.0014	16.0002	15.9990048
15.1956	15.99948	15.999	15.999	16.1454	16.0008	15.9996	16.0002	16.0008	15.999	16.0212	15.9996	15.999744
15.8046	16.00032	15.9984	15.999	16.0488	16.0008	15.9978	16.002	15.9984	16.0008	16.1724	16.0008	16.0008384
15.0006	15.99996	16.0026	16.0014	16.0014	16.0014	16.0026	16.1136	16.0002	15.9996	16.0008	15.9996	15.9998112
16.0296	15.99888	15.9984	15.9996	16.0002	15.9972	15.9996	16.0452	16.0014	15.9996	16.0014	16.0002	15.999312
14.9676	17.00136	16.0008	16.0008	15.999	16.002	16.0008	16.0014	15.999	16.0008	15.999	16.0002	16.0003488
14.9988	15.99984	16.0008	15.9984	15.9996	15.9996	16.0008	16.0008	16.0002	15.9996	16.0002	16.0002	16.0000608
16.0254	15.99924	15.9984	16.0002	16.002	15.9996	15.999	15.9984	16.0014	16.0002	16.0014	16.0002	16.0001088
14.9754	16.00164	16.0014	16.0008	16.1028	16.0008	16.0014	16.0008	15.9984	16.0002	16.0974	15.9984	16.000416
15.033	15.9978	15.999	15.9996	16.0686	15.9978	15.999	15.999	16.0002	16.0002	16.1256	16.0002	15.9989376
15.9984	16.00008	16.002	15.9984	15.9996	15.9984	16.0008	16.002	16.0014	16.0002	16.0464	16.0002	15.9992544
14.9682	16.00068	15.999	16.0008	16.0014	16.0038	16.0002	16.1676	16.0002	16.0002	16.0002	16.0008	16.0010304
15.0348	15.999	15.9996	15.999	15.9996	15.999	15.999	15.9978	15.9984	15.9996	16.0002	16.0002	16.0006368
15.969	16.00068	16.0008	16.0032	16.0008	16.0002	15.9996	16.0002	16.0008	16.0002	15.999	16.0002	16.0004256
15.0006	16.00104	15.999	15.9978	16.0008	15.9996	16.0014	16.0002	16.0002	16.0002	16.0002	16.0002	15.9993312
15.1962	16.0008	15.9996	15.999	16.3098	15.999	15.999	16.0032	15.9978	15.9996	16.0002	16.0002	15.9994656
15.7998	15.99828	16.0014	16.0026	16.0074	15.9996	15.9996	15.9972	16.0014	16.0002	16.356	15.9978	16.00056
14.9982	16.00176	15.999	15.999	16.0008	16.002	16.0014	16.002	16.0008	16.0002	15.798	16.0014	15.9998976
16.008	15.99996	15.999	16.002	16.002	15.9996	15.9996	16.272	15.9978	15.9996	16.2024	16.0008	15.999888
15.0108	15.999	16.0026	15.9984	15.999	16.0002	15.9996	15.9996	16.0014	15.9996	15.999	15.9996	15.9987456
14.9808	16.00032	15.999	15.9984	16.0008	16.0014	16.0014	15.9996	16.0008	16.0008	15.999	16.0008	16.0010016
16.0038	15.99912	16.002	16.0014	15.9978	15.9972	15.9996	16.0392	15.9972	15.9996	16.0026	15.9996	15.999264
15.0114	15.99996	15.999	15.999	16.1574	16.0014	15.9996	15.9606	16.0014	16.0008	15.9984	15.9984	16.0000128
14.9862	16.00092	15.9978	16.002	16.0002	16.0002	16.0008	16.0392	16.0008	16.0002	16.119	16.0008	16.0009728
15.9996	16.0014	16.0026	15.9984	16.1544	16.0014	15.999	15.9618	15.9984	16.0002	16.0584	16.0002	16.0000032
15.0054	15.99912	15.999	15.9996	16.0338	16.0008	15.9996	16.3986	16.0008	16.0008	15.999	16.0002	15.9985152
15.4476	15.99936	15.999	16.0008	15.9678	16.0008	16.0014	16.0002	16.0008	15.9996	16.0044	16.0002	16.0018752
15.5484	15.99984	16.0026	16.0002	15.9978	15.9966	15.9984	15.999	15.9978	15.999	15.9996	16.0002	15.999216
15.0006	16.00104	15.9996	15.9996	16.0344	16.0014	16.0008	16.0002	16.0014	16.0008	15.9972	15.9996	15.9998688
15.4512	15.9996	15.9984	16.0014	15.9678	15.9978	16.0014	15.9996	16.0014	16.0002	15.9984	15.999	16.000032
15.5586	15.99996	16.0026	15.999	16.1514	16.0008	15.9978	16.0002	15.9978	15.9996	16.0434	16.0002	15.9996672
15.0216	16.00032	15.999	16.0014	16.0452	16.0026	16.0008	15.999	16.0008	16.0002	16.1544	16.0002	15.9993408
15.99	15.99924	15.9996	15.999	15.9984	15.9978	15.9966	16.1628	15.9996	15.9984	15.9996	16.0008	16.0014912
14.9766	16.002	16.002	15.9984	16.0002	16.0002	15.4836	15.999	16.0002	16.0002	15.999	15.9996	15.9995808
15.0366	16.9968	15.9996	16.0014	15.9996	16.0008	15.5202	16.0008	16.0008	16.0008	16.0014	16.0002	15.9998208
15.9672	16.00032	15.999	15.9984	16.002	15.9972	15.9972	16.0014	15.999	16.0002	16.0002	16.0002	16.0002144
15	16.00152	16.002	16.002	15.9996	16.0014	16.0026	15.9984	16.0002	15.9996	15.999	15.9996	16.0005312
15.0306	15.9984	15.9984	16.0002	16.1076	15.9996	14.9988	16.0008	16.0008	16.0014	16.0962	15.9996	15.9985824
15.999	16.00284	15.9996	16.0008	16.065	16.0014	15.9978	15.9984	15.999	15.9996	16.002	15.999	16.0002336
14.9994	15.99984	16.0008	15.9984	16.0002	15.9966	16.0044	16.1682	16.0014	15.9996	16.1718	15.9996	15.9999648
15.9672	15.99876	15.9996	16.0002	16.0008	16.0056	15.9984	16.0008	15.9996	16.0002	16.002	16.0002	15.9999264
15.0222	15.99972	15.9996	16.002	16.0002	15.996	15.999	16.0002	16.0002	16.0008	16.0002	16.0008	16.0003872
14.9964	15.99936	16.0014	15.999	16.0008	16.0014	16.0026	15.9996	16.0002	15.999	15.9984	15.9996	16.0003296
15.9828	16.00224	15.999	16.002	15.9978	15.9978	15.9984	15.9996	15.9984	16.0008	16.0008	16.0008	15.9991968
15.0006	15.99792	15.999	15.9984	16.1628	16.0002	15.9984	15.9996	16.0014	15.9996	16.1022	16.0002	16.0008192
14.9994	15.99972	16.0026	15.999	16.1586	16.0026	16.0038	16.0008	16.0002	15.9996	16.0476	16.0002	15.999984
16.0314	15.99912	15.9996	16.0014	15.9936	15.9984	15.9984	16.3122	15.9984	16.0002	16.2072	16.0002	16.0003488
14.97	16.00296	15.9984	15.9984	16.0044	15.9984	15.9978	15.9648	16.0014	16.0002	15.9984	15.9984	15.9989568
15.1968	15.99864	16.002	16.0026	16.0014	16.002	16.0032	15.9942	16.0002	16.0002	16.0032	15.9996	16.0008672
15.8166	15.99948	15.999	15.999	15.9996	15.9972	15.9978	16.0002	15.9978	16.0002	15.9978	16.0008	15.9984864
14.9862	16.00248	15.9996	15.9984	16.0002	16.0014	16.002	16.0008	16.002	15.9996	15.9996	16.0008	16.0013856
15.4506	15.9996	16.002	16.002	16.1514	16.0002	15.9996	16.0416	16.0002	16.0002	16.0038	15.9996	15.9998688
15.5802	15.99696	15.999	15.999	16.1586	16.0008	15.9978	15.9582	15.9984	16.0002	16.1742	16.0002	15.9994464
14.967	16.0008	15.999	16.0014	15.9996	15.9972	16.002	16.3464	16.002	16.0002	16.0062	16.0002	15.9998496
16.0128	16.00224	16.0026	15.9996	16.0356	16.0014	15.999	16.0518	15.9978	15.9996	15.9972	15.9996	16.0004256
15.018	15.9978	15.9984	15.9984	15.9654	16.0014	15.9996	15.9984	16.0008	16.0008	15.9966	16.0002	15.998736
15.021	16.00212	15.9996	16.0014	16.0338	15.999	16.0008	16.0014	16.0008	15.9996	15.9996	15.9984	16.0013088
15.9492	15.99972	16.0008	15.999	16.0014	16.002	16.0002	16.0002	15.999	16.0002	16.0032	16.0008	15.9996288
15.0222	15.99756	15.999	16.0008	16.0092	15.9978	15.9984	16.0008	16.0002	16.0002	15.9954	16.0008	15.9994368
15.4284	16.00296	15.9996	15.999	16.1526	16.0002	16.0014	15.9984	16.002	15.999	16.1004	16.0002	16.00008
15.5814	15.99684	16.002	15.9996	15.9996	15.9996	15.9996	16.0002	15.9984	16.0014	16.0974	15.9996	16.0015296
15	16.00116	15.9996	16.0014	15.999	15.9996	14.997	16.1616	16.0008	15.9996	15.9984	16.0008	15.9985152
15.4188	15.99972	15.9984	15.9984	15.9996	16.0008	16.0044	16.0002	16.0014	15.999	15.9996	15.9996	16.0000992
15.5808	17.00184	16.0014	16.002	16.002	16.002	15.999	15.999	15.9978	16.0002	16.0014	16.0002	16.0007712
14.9862	15.99996	15.9996	15.999	15.9996	15.9966	15.996	16.0014	16.0002	16.0002	15.999	15.999	15.9998304
15.726	15.9984	15.999	15.9984	16.098	16.002	16.0038	15.9984	15.9996	15.9996	16.0002	16.0002	15.9993888
15.2562	16.00128	16.002	16.002	16.0734	15.9996	15.9996	16.0008	16.0008	16.0002	16.0068	15.9996	16.0007808
14.9994	16.00164	15.999	15.9984	16.0026	16.0008	16.0014	15.9996	16.0002	16.0002	16.2636	16.0008	15.9992352
16.0098	15.9978	15.999	16.0014	16.0002	15.9984	15.999	16.1688	15.999	15.9996	15.9996	16.0008	16.0004736
15.021	16.00116	16.0014	15.999	15.9996	16.0002	16.0002	16.0002	16.0014	16.0002	16.0008	15.9996	15.9996768
15.0036	15.99708	15.9996	16.0014	16.0002	16.0008	16.0014	16.0002	16.0002	16.0002	16.0014	16.0008	16.000272
15.9672	16.0032	16.0008	15.9984	15.9984	16.0008	15.9984	15.9972	15.9996	15.9996	16.0002	16.0002	15.999312
15.0132	15.99912	15.9996	15.999	16.0002	16.0014	16.0002	16.0002	16.0002	16.0002	15.9978	16.0002	16.0017312
15.4362	15.99936	15.9996	16.0014	16.2084	15.996	16.0008	16.0002	16.0008	16.0002	16.1052	16.0002	15.99816
15.5544	16.00068	15.9996	15.999	16.1112	16.0008	15.999	16.0002	15.999	16.0002	16.2102	15.9984	16.0002816
15.0276	15.99924	16.0014	16.002	15.9936	16.0002	15.9996	16.3152	16.0008	15.9996	16.0416	16.0002	16.0004256
16.0002	16.00092	15.999	15.9984	16.0074	16.0002	16.002	15.9582	16.0002	16.0002	15.9996	16.0002	15.9996096
14.9688	15.99828	15.9978	15.9984	16.0002	16.0002	15.999	16.0392	15.999	15.9996	15.999	16.0002	15.998784
15.0006	16.0014	16.0026	16.0026	15.9996	16.0008	15.9996	16.0014	16.0008	16.0002	16.0026	15.9996	16.0017312
16.0164	15.99972	15.999	15.9984	16.0008	15.9996	16.0026	15.9588	16.0002	16.0008	15.999	16.0014	15.9990336
14.982	15.9996	15.999	15.999	16.3014	15.9996	15.9984	16.0002	15.999	15.9984	16.0014	15.9996	15.9995712
15.0534	15.99996	16.0014	16.0014	16.0086	16.0008	16.0002	16.0008	16.0008	16.0008	16.0644	15.9978	16.0019712
15.9486	16.00068	15.999	15.9996	16.0332	15.9996	16.0008	16.3992	16.0002	16.0002	16.116	16.0008	15.9996288
15	15.99972	15.9996	16.0014	15.9678	16.0026	15.999	15.999	15.999	15.9996	15.999	16.0002	15.998784
15.1998	15.99972	16.0014	15.9996	16.0338	15.9972	15.9984	16.0002	16.0008	16.0008	15.9972	16.0002	16.000272
15.7992	16.00128	15.9984	15.9984	16.0002	15.9996	16.0026	16.0014	16.0002	15.9996	15.9996	16.0008	15.999408
15.0012	16.00008	16.0002	16.002	15.9654	15.9978	15.9978	15.9984	15.9984	16.0002	16.0056	16.0002	16.0002336
16.0002	15.999	16.002	15.9996	16.0914	16.005	16.0002	16.0002	16.002	15.9996	15.9972	15.9996	16.0006272
15.0312	16.002	15.9984	15.9984	16.1046	15.996	16.002	16.0002	15.9996	16.0002	16.1412	15.999	15.9999168
14.973	15.99924	15.9996	16.0014	15.9996	16.0014	15.9978	16.1616	15.9984	16.0002	16.0524	16.0002	15.9990624
15.9954	15.99876	16.0014	16.0002	15.999	16.0008	16.0014	15.999	16.0014	16.0008	15.999	16.0008	16.0004832
15.0306	16.00164	15.999	16.0002	16.0014	15.9972	16.0002	16.0014	16.0002	15.9996	15.999	15.9996	16.000224
14.9826	17.00112	15.9996	15.9996	15.9996	16.0008	15.9984	15.9984	15.9984	15.9996	16.002	16.0002	15.9994368
16.0188	15.99864	16.0014	15.9984	15.9996	16.0014	16.0008	16.0008	16.002	16.0008	15.9984	16.0002	16.0001184
14.9676	15.99936	15.9984	16.0014	16.0572	16.0008	16.0008	15.999	15.9996	15.9996	15.9996	15.999	16.0009728
15.0366	16.00032	15.9996	15.9996	16.0716	15.9984	15.9984	16.0014	15.9984	15.9996	16.0446	16.0002	15.9995808
15.9654	16.0008	16.0014	16.0002	16.0452	16.0002	16.0008	16.1676	16.0014	16.0008	16.224	16.0002	15.999456
15.0306	15.99816	15.9996	16.0014	15.9612	16.0002	16.002	16.0008	15.9996	16.0002	16.0026	16.0008	16.0021248
15.7116	16.00188	15.9996	15.999	16.0398	15.9996	15.9978	16.0002	15.999	15.9996	15.9528	15.9996	15.9988224
15.2556	15.99972	16.0008	16.0014	16.0002	16.0008	16.0002	16.0002	16.0014	16.0008	16.0488	16.0014	15.9992928
15.033	16.00008	15.9984	15.999	16.0002	15.999	16.0014	15.9978	16.0008	15.999	15.9978	15.9972	15.99912
15.7068	15.99828	16.0008	15.999	16.0008	16.0038	15.9984	15.9996	15.9978	16.0008	16.0008	16.0008	16.0012992
15.261	16.0008	16.0014	16.0026	16.3176	15.9972	15.9996	16.0002	16.0008	15.9996	16.1616	16.0008	16.00056
14.9976	16.00128	15.9996	15.9984	15.8898	15.9984	16.0014	16.1148	16.0008	15.9996	16.1934	16.0002	15.9999072
16.0248	15.99936	15.999	16.0014	16.1118	16.0008	15.9984	16.1982	15.9984	16.0002	16.0026	16.0008	15.9994944
14.976	15.99972	16.0008	15.999	16.0002	16.0008	15.9996	15.9594	16.0008	16.0002	15.9984	15.9996	16.0003968
15	15.99912	16.0002	15.999	16.0008	15.9984	16.0014	15.9996	16.0008	15.999	16.0008	15.999	15.9998976
16.0032	16.00068	15.999	16.0026	15.9954	16.002	15.9984	16.0008	15.9984	16.0002	15.9984	16.0002	15.9987552
15.0234	15.99984	16.0014	15.9984	16.002	15.9978	15.9996	16.0002	16.0014	16.0008	15.999	16.0008	16.00056
15.1734	16.00056	15.9996	15.999	16.2966	16.0008	16.0014	16.0002	15.9978	15.999	16.002	16.0002	16.0007808
15.8322	16.0008	16.0002	16.0008	16.014	15.9984	15.9978	16.038	16.0014	16.0002	16.158	15.9996	15.9987648
15.0006	16.00104	16.0008	15.999	16.0332	16.0002	16.0002	16.3596	16.0008	16.0002	16.0182	15.999	15.9999456
15.4188	15.99948	15.999	16.0014	15.9672	16.0002	14.9994	16.0008	15.9978	16.0002	15.9984	16.0008	16.000464
15.5808	15.99924	15.999	15.999	15.9996	16.0038	16.0002	15.9984	16.0014	15.9996	16.0062	16.0002	15.999792
14.9742	15.99768	16.0014	15.9996	16.0338	15.9972	16.0026	16.0008	16.0014	15.9996	15.9978	16.0002	15.9998784
15.9948	16.00104	15.9996	16.0008	15.9672	16.0008	15.9978	16.0002	15.9978	16.0002	15.999	16.0002	16.0009632
15.0012	16.00248	15.9996	15.999	16.1454	15.999	16.002	15.9996	16.0008	15.999	15.9978	16.0002	15.9994752
15.0012	15.99732	16.0014	16.002	16.05	16.0014	15.9996	16.0002	16.0008	16.002	16.1514	15.9984	16.000128
15.9978	16.00284	15.9996	15.9984	15.999	15.999	15.9972	16.161	15.9984	15.9996	16.0482	16.0008	15.9994944
15.0012	15.99612	15.9996	15.9996	16.002	15.9996	16.0038	16.002	16.0014	15.9984	15.9984	15.9996	15.99936
15.1974	16.00332	15.999	16.0008	16.0002	15.999	15.9996	15.9984	15.999	15.9996	15.9978	16.0014	16.0013568
15.819	16.99884	16.002	15.9996	15.999	15.9996	15.9978	16.0008	16.0002	16.0002	16.0026	16.0002	15.9995232
14.9832	15.99996	15.9984	16.002	15.999	15.9996	16.002	15.999	16.0008	15.9996	15.999	15.9984	15.99936
15.4506	15.99984	15.9984	15.9984	16.0596	16.0002	16.0002	16.0008	15.9996	16.0002	15.9996	16.0008	16.0000896
15.5772	16.0002	16.0026	15.999	16.1154	15.999	15.9972	15.9984	16.0002	15.9996	16.1016	16.0008	16.0017984
14.9706	16.00092	15.9996	16.002	16.0008	16.002	16.0026	16.1688	16.0002	16.0002	16.1688	16.0002	15.997488
16.0056	15.99816	15.999	15.9978	15.9996	16.0008	15.9996	16.0002	15.9996	16.0002	15.8952	16.0008	16.0005696
15.0012	16.00116	16.0014	16.0026	15.9972	15.9984	15.9972	16.0008	16.0002	15.9996	16.1064	15.9984	16.0010496
15.0228	15.99852	16.0002	15.9984	16.0014	16.0008	16.0026	16.0002	15.9984	16.0014	16.0002	16.0002	15.9986208
15.972	16.00104	15.9984	15.9984	16.0002	15.999	15.9996	15.9996	16.002	15.9996	16.0014	16.0008	15.9998976
15	15.9996	16.002	16.002	16.1052	16.0008	16.0008	15.9996	15.9996	15.9996	15.9978	16.0008	16.0022016
15.0642	16.0002	15.9996	15.999	16.2144	15.999	15.999	15.9978	15.9996	16.0002	16.0512	15.9996	15.9977952
15.936	16.00116	15.9984	16.0008	15.9996	16.0032	15.999	16.2738	16.0008	15.9996	16.3056	15.9996	16.0016736
15.0216	16.00068	16.0026	15.999	16.0002	15.9966	16.0014	16.0392	16.0002	16.0002	15.9996	15.9996	15.9993888
15.429	15.99852	15.9984	16.0026	16.0008	16.002	15.9984	16.0008	15.999	16.0002	16.0002	16.0002	16.0000128
15.5784	15.99948	15.9996	15.9984	16.0002	15.9972	16.0002	15.9588	16.0008	16.0002	16.0014	16.0008	15.9990048
14.979	15.99996	16.0014	15.9996	16.0008	16.0008	16.0008	16.0008	15.9984	16.0002	15.999	15.9996	16.0008864
15.9912	15.9996	16.0002	16.0014	16.0464	16.0026	15.9996	15.9996	16.0008	16.0008	16.0002	15.9978	16.000224
15.0006	16.00068	15.9984	15.999	16.2636	15.9978	16.0026	16.0428	16.0014	15.999	16.1064	16.0008	15.9986496
15.003	16.00128	16.0014	15.9996	16.0338	16.0014	15.9978	16.3554	15.9984	16.0008	16.059	16.0002	16.0012032
16.0284	16.00056	15.999	16.0014	15.9672	15.9996	15.999	16.0008	16.0002	16.0002	16.0158	16.0008	15.9988224
14.9676	15.99828	16.0002	15.999	15.999	16.0002	16.002	16.0008	16.0014	15.9996	15.9978	16.0002	16.0008384
14.9994	15.99948	16.0014	16.002	16.0332	16.0008	15.9984	15.9984	15.999	15.9996	15.9978	16.0002	16.000416
16.0044	16.00236	15.999	15.999	16.0014	16.0002	15.999	16.0014	16.0002	16.0008	15.9996	15.9984	15.9994176
14.9976	15.999	15.999	15.9984	16.068	15.9966	16.0026	15.9996	16.0014	15.9996	16.0404	16.0002	16.0003296
15.4506	15.99984	16.002	16.0014	16.0434	16.0014	15.9972	15.999	15.9978	16.0002	16.1574	16.0002	16.0005408
15.5802	16.00128	15.999	15.9984	16.0506	16.002	16.0032	16.1628	16.0014	16.0002	15.999	16.0002	15.998784
14.9688	15.99768	15.999	16.0026	15.9996	15.9978	15.9996	15.999	16.0002	15.9996	15.9984	16.0002	16.0013376
15.45	16.00092	16.0014	15.9984	15.999	16.0014	15.9966	16.0002	15.999	16.0002	15.9996	16.0008	15.9994176
15.5808	16.00068	15.9996	15.9996	15.9972	16.0014	16.0026	16.0002	16.0002	16.0002	16.0026	15.9984	15.998976
14.9682	17.00028	15.999	16.0008	16.0038	15.9984	15.9996	16.0008	15.9996	15.9984	15.999	16.0008	15.9999456
16.0128	16.00092	16.0014	15.999	16.0002	15.9996	15.9954	15.999	16.0002	15.9996	16.0002	16.0002	16.0009152
14.9898	15.99924	15.9996	16.0008	16.1028	15.9996	16.0044	16.0002	16.0008	16.0008	16.1538	16.0002	15.999888
15.0024	15.9978	15.9984	15.9984	16.071	16.0002	15.9996	16.158	15.9996	15.9996	16.1166	16.0008	15.9997056
15.9948	16.0008	16.0026	15.9996	16.0008	15.9984	15.9972	16.011	16.0002	15.9996	15.9534	16.0002	16.000272
15.0024	16.00272	15.999	16.0008	15.9978	16.0008	16.0038	16.0002	16.0008	16.0002	16.0458	15.9978	15.9997632
15.0492	15.99768	15.999	15.999	16.0002	16.0002	15.9984	15.9996	15.9996	16.0002	16.0014	16.0008	15.9991296
15.9486	16.00212	15.9996	16.0014	16.0008	16.002	16.0008	15.9984	15.9996	16.0002	15.999	16.0008	16.0017024
15.0012	15.99732	16.0014	15.9984	16.0002	15.999	16.0002	15.999	15.999	16.0008	16.0008	15.9996	15.998592
15.4518	16.00284	15.9996	16.0026	16.107	16.0002	15.9984	16.0008	16.0008	15.999	16.0014	16.0008	15.999648
15.561	15.99756	15.999	15.9978	16.2072	16.0002	16.0014	15.999	16.0002	16.0002	16.1148	15.9996	16.0014144
14.9862	16.00116	16.002	15.999	16.0044	15.9978	15.9984	16.3104	15.999	16.0002	16.2408	15.9966	15.9998976
16.0188	15.99972	15.9996	16.0014	16.0014	16.0014	16.0002	15.9636	16.0014	15.9996	15.9996	16.002	15.9990912
14.9802	16.00104	15.999	15.9996	15.9996	15.9978	16.002	16.0398	16.0008	16.0002	15.999	16.0008	16.0004736
15.0006	15.9996	16.0014	15.999	16.0008	16.0026	15.9996	15.96	15.999	16.0008	16.0026	16.0002	15.9994368
16.0002	15.99804	15.9996	16.002	16.0008	15.9984	16.002	15.9996	16.0002	15.9996	15.999	16.0002	16.000512
15.0318	16.00128	15.999	15.9978	16.149	16.0026	15.9978	16.0002	16.0008	15.9996	15.9996	16.0014	16.0001376
15.0186	16.002	16.0014	16.002	16.0062	15.9978	16.0002	16.0008	15.999	16.0008	16.002	15.9996	15.9998112
15.9492	15.99804	15.9996	15.9984	16.1544	16.0002	16.0014	16.3968	16.0008	15.9978	16.1436	15.999	16.0001184
15	15.99888	15.9984	16.002	16.0326	16.0014	15.9984	16.0008	15.9978	16.0002	16.0338	16.0008	15.9997728
15.4512	16.00128	16.002	15.999	16.002	15.9996	15.9996	16.0002	16.0014	16.0008	15.999	15.9996	16.0003008
15.5802	15.99912	15.999	15.999	15.9648	16.0002	16.002	16.0008	16.0014	16.0002	16.0056	16.0002	15.9987648
15.0006	16.00008	15.999	16.0014	16.0326	15.9996	15.9984	15.9984	15.9972	16.0002	15.9996	16.0002	16.0012032
15.969	16.0014	16.002	15.999	15.9678	16.0008	15.9984	16.0002	16.0014	16.0002	15.9966	16.0002	15.9996192
15.0006	15.99948	15.9996	16.0008	16.1514	15.999	16.0032	16.0008	16.0002	15.9996	15.9978	15.9984	15.999504
15.0066	16.00176	15.999	15.999	16.0446	15.999	15.9978	16.161	15.9984	16.0008	16.1454	16.0002	16.002
16.0236	15.999	16.0008	16.002	15.9552	16.0014	15.9996	15.999	16.0008	16.0008	16.0506	16.0008	15.997344
14.97	15.99828	16.0002	15.9984	16.044	16.0008	16.0026	16.0008	15.999	15.9996	15.9996	16.0008	16.0008192
15.0792	16.72524	15.999	15.9984	15.999	15.999	15.9972	16.0002	16.0002	16.0008	15.999	16.0002	16.0007616
15.9192	16.27656	16.0014	16.0026	16.0014	16.0008	16.0008	15.999	16.0008	15.9984	16.002	15.9996	15.9990144
15.0174	15.99984	15.9996	15.9984	15.999	15.999	16.0014	16.0008	15.999	15.9996	15.999	16.0002	15.9997056
15.4362	15.99924	15.9996	16.002	16.107	16.0008	15.9978	15.9996	15.9996	16.0002	16.0074	15.9966	16.0008
15.5508	16.00032	16.0008	15.9984	16.0674	16.0014	15.9996	16.1676	16.0008	16.0002	16.2138	16.002	16.0000992
15.0024	16.00008	16.0008	15.999	16.0002	15.9984	16.0032	16.0008	15.999	16.0008	16.0476	16.0002	15.9994656
15.447	15.99948	15.9984	16.0026	15.9978	15.9978	15.9972	15.9996	16.0002	16.0002	16.0008	16.0008	15.9996576
15.5694	16.00068	16.0014	15.9984	16.0008	16.002	16.0032	16.0014	16.0014	15.9996	16.0014	15.9996	16.0000608
14.9772	15.99864	15.9996	15.9978	16.0002	15.9984	15.9984	16.0002	15.9984	16.0002	15.9978	16.0002	15.9998592
16.032	16.00272	15.999	16.002	15.9996	16.0032	15.9984	16.0002	16.0002	16.0002	16.002	16.0008	16.0012128
14.9682	15.99924	16.0014	15.9996	16.1598	15.999	15.999	16.0002	16.0014	16.0008	15.9996	15.9996	15.9986592
15.0324	15.99936	16.0002	16.0014	16.1616	15.9978	16.0026	16.3128	15.999	16.0002	16.1046	15.999	16.0007232
15.9786	15.99864	15.999	15.9996	16.0008	16.0014	15.0012	15.9582	16.0002	15.9978	16.2444	16.0002	16.0016064
15.0216	16.00164	16.0008	15.999	15.9996	16.0002	16.0002	16.0386	16.0014	16.0008	16.0074	16.0008	15.9983904
15.1674	15.99936	15.9996	16.0002	15.9996	16.0008	15.9966	15.9654	15.9984	16.0002	16.0008	16.0002	15.999312
15.8022	15.99984	15.9996	15.9996	15.9954	15.999	16.0002	15.9942	16.0002	16.0002	15.9996	15.9996	16.000656
15	15.99924	16.0008	15.999	16.002	16.002	15.0006	16.0014	16.0014	16.0002	15.9996	16.0008	15.9990816
16.0164	16.002	15.9996	16.0008	16.1502	15.999	15.9978	15.999	15.9984	16.0008	16.1832	15.9996	16.0014144
15.0138	15.999	16.0002	15.999	16.1946	15.9984	16.0044	16.3998	16.0008	15.9996	15.8322	15.999	15.99888
14.9682	16.0014	16.0002	16.002	15.9666	16.0008	15.9978	15.9984	16.0014	16.0002	16.1664	15.9996	15.9998112
16.0038	15.99672	16.0002	15.9984	16.0002	16.0002	15.0018	16.0002	15.9984	15.9996	15.9984	16.0002	16.000272
14.9976	16.00332	16.0008	16.002	16.0332	16.0002	15.999	16.0014	16.0008	16.0008	15.999	16.0008	16.0004832
15.009	15.99888	15.999	15.9984	15.9672	16.0014	15.9972	15.9984	16.0014	16.0002	15.999	16.0002	15.9993696
15.99	15.99924	15.9954	15.9996	15.9996	15.999	16.0026	16.0014	15.9984	15.9948	16.0056	15.9996	16.0012032
14.9994	16.0014	16.0056	16.0014	16.0452	15.999	15.9996	16.0002	16.0002	16.0032	15.999	16.0008	15.9997248
15.0348	15.99936	15.999	15.9996	16.149	16.0008	14.9988	16.1136	16.002	16.0002	16.0038	16.0002	15.9990432
15.9684	15.99996	16.0014	16.0002	15.9996	16.0002	16.002	16.0458	15.9978	16.0002	16.1358	15.9996	16.0004352
15.0252	16.00056	15.9996	15.9984	15.9564	15.9996	15.9984	16.0014	16.0008	15.9996	16.0506	15.9984	16.0000128
15.423	16.00092	15.9996	16.0026	16.044	16.0008	15.0012	16.0014	16.002	16.0008	16.0014	16.0002	15.9991104
15.5814	16.99764	16.0014	15.999	15.9996	15.9984	15.999	15.999	15.9972	15.9996	16.0002	16.0002	16.000416
14.9802	16.00356	15.999	15.9984	16.002	16.0002	15.999	16.0008	16.0008	15.9996	15.999	16.0002	16.0008384
15.9876	15.99744	15.999	16.0026	16.098	15.9996	16.0026	15.999	15.999	16.0014	15.9984	16.0002	15.998688
15.0006	16.00008	16.002	15.9978	16.0746	16.0008	14.9982	16.0008	16.0008	15.9996	16.002	16.0002	16.001184
15.0204	16.00116	15.9984	16.002	16.002	16.0026	15.999	16.167	16.0002	15.9996	16.161	15.9996	16.000416
16.0068	15.99828	15.9996	15.9984	16.0002	15.999	16.0026	16.0008	15.9996	16.0002	16.1076	16.0008	15.9982272
14.9748	16.0014	16.002	15.9984	15.9984	15.999	15.9984	16.0002	16.0002	16.0002	16.0008	15.9996	16.0010496
15.0516	15.99984	15.999	16.002	16.0002	16.0002	15.999	15.999	16.0014	16.0002	16.0008	15.9984	15.9996768
15.9456	15.9984	16.0014	15.9996	16.0002	16.0008	15.0024	16.0002	15.9996	16.0002	15.999	16.0008	15.9989472
15.0288	16.00152	15.9996	16.0008	16.0002	15.9978	15.9984	16.0008	16.0002	15.9996	16.0008	16.0002	16.0010688
15.171	16.0008	15.9984	15.999	16.1652	16.0008	16.0002	16.0002	16.0002	16.0002	16.0008	15.9996	15.999936
15.801	15.99936	16.002	15.9996	16.1544	15.9996	16.0008	16.275	15.9996	16.0002	16.1658	16.0002	15.9990912
14.9994	15.99936	15.999	16.0014	15.999	16.0008	15.1668	15.996	16.0002	15.9996	16.1904	16.0002	16.0010976
15.7416	16.00008	15.9996	15.9984	16.0008	16.0008	15.834	16.0008	15.9978	15.9996	15.9996	15.9996	15.9991776
15.2694	15.99948	16.0002	15.999	16.0002	15.9996	15.9984	16.0014	16.002	16.0008	16.0008	16.0002	15.9995328
15.0114	16.00128	15.9996	16.0014	16.0002	15.999	15.9996	15.999	15.9996	15.9978	15.9978	16.0002	16.0011744
15.9786	16.00044	15.999	15.9984	16.0008	16.0008	16.0014	15.9996	15.999	16.0002	16.002	15.9984	16.0007328
15	15.99912	16.002	16.0032	16.254	16.0002	15.9984	16.0014	16.0008	16.0008	15.9996	16.0014	15.9983328
15.0324	15.9996	15.999	15.9978	16.0554	15.9996	16.002	16.3974	16.0002	15.9996	16.0602	15.999	16.00104
15.9912	16.0002	15.999	15.999	16.0032	15.9978	15.9984	16.0008	15.999	16.0002	16.1112	16.0008	15.999792
14.9778	15.99996	16.0014	16.0026	15.9978	16.002	15.9984	15.999	16.0014	16.0002	16.011	16.0002	15.9995616
15.4506	15.99888	15.9996	15.999	15.9984	16.0014	16.0032	16.0002	16.0002	15.9996	15.9978	15.9996	16.000944
15.5484	16.00032	15.999	15.999	16.0344	15.9996	15.999	16.0008	15.999	16.0002	16.0014	16.0008	15.9986208
15.0012	16.00032	16.0014	16.0014	15.9672	16.0002	16.0014	16.0008	16.0008	16.0014	15.9948	16.0002	15.999936
15.45	16.00188	15.9996	15.999	16.0446	16.0002	15.9996	15.999	16.0008	15.9996	15.999	15.9978	16.0016448
15.5502	16.00008	15.9984	15.999	16.1502	15.9978	15.9978	16.1622	15.9984	15.9996	16.038	16.0002	15.9986496
15.0018	15.99768	16.0014	16.0026	16.0008	16.0044	16.0014	15.9984	16.0014	16.0008	16.116	16.0002	16.0001184
15.9954	16.00164	15.9996	15.9984	15.9996	15.996	16.0002	16.002	16.0002	15.9996	16.0446	16.0002	16.0001952
15.0048	16.00044	15.9984	15.9996	16.0002	16.0014	15.9978	15.9984	15.999	15.999	15.9996	16.0002	15.9999648
15.0006	16.99944	16.0026	16.0014	15.999	15.9984	16.0014	16.0008	16.0002	15.9996	16.0014	16.0008	16.0008
15.9948	15.99984	15.9984	15.999	16.002	16.002	16.0002	16.0008	15.9996	16.0002	15.9996	16.0002	15.9994368
15.0012	15.99984	15.9996	16.0002	16.0548	16.0002	16.0008	15.999	16.0002	15.9996	15.999	16.0002	15.9990816
14.997	16.0002	16.0014	16.0008	16.0728	16.0002	15.9978	16.1676	16.0008	16.0002	16.2726	15.9984	16.0002528
16.023	16.0014	15.9996	15.999	16.0452	16.0014	16.0032	16.0002	15.9996	16.0002	15.9984	16.0002	15.999792
14.979	15.99864	15.999	15.9996	16.0008	15.9966	15.9972	15.9996	15.999	15.9996	16.0008	16.0002	15.999792
15.7398	16.0002	16.0014	16.0014	16.0008	16.002	15.999	16.0002	16.0008	16.0008	16.0008	16.0002	16.000656
15.2736	16.00068	15.9996	15.999	16.0008	15.999	16.0038	16.0002	16.0002	16.0002	15.9978	16.0002	15.9998976
15.006	16.00068	15.9996	15.999	15.9978	16.0026	15.9978	15.9996	15.9996	15.9996	16.0002	15.9996	15.9983712
16.0122	15.99912	16.0014	16.002	16.0002	15.9978	15.999	16.0002	15.9996	16.0008	16.0014	16.0014	16.0022496
14.9682	15.99996	15.999	15.9996	16.1094	15.9996	16.0026	16.0002	15.9996	15.9996	16.005	15.9996	15.9997248
15	15.9978	16.0014	15.9984	16.2102	16.0008	15.9978	16.0002	16.0002	16.0002	16.3506	15.9984	15.999504
16.032	16.0014	15.9984	16.0014	15.8478	16.002	16.0014	15.9996	16.0008	16.0002	16.0002	15.9996	16.0001952
14.9682	16.00092	15.9996	16.0002	16.152	15.9966	16.0002	16.2738	16.0002	16.0002	16.0008	16.0002	15.999504
15.198	15.99852	16.0014	16.0008	16.0008	16.0002	15.9972	16.0002	15.999	15.9996	15.9984	16.0008	15.999552
15.825	16.0014	15.9984	15.999	16.0002	16.0008	16.0038	16.0002	16.0014	16.0008	16.0002	16.0002	16.0010496
14.9916	16.00008	15.9996	15.9996	16.0008	15.9984	15.9984	16.0386	15.9996	15.999	15.999	16.0002	15.9994464
15.7248	16.00044	16.002	16.0014	16.296	16.0008	15.999	16.0002	15.9996	16.0002	16.0542	15.9996	15.9997728
15.2604	15.99804	15.9984	15.9984	16.0458	16.0002	16.0014	15.9588	16.0008	16.0008	16.11	15.999	16.0007424
15.0012	16.00092	15.9996	16.0002	15.9672	15.9972	15.9996	15.9996	16.0002	16.0002	16.017	15.9996	15.999312
16.023	15.99876	16.0014	16.0008	15.9996	16.0026	16.0002	16.4016	15.9984	15.999	15.9978	16.0002	16.001088
14.9754	16.00092	15.999	15.9996	16.0332	16.0014	15.9996	15.9978	16.0014	16.0014	16.0002	16.0014	15.9998976
14.9994	15.99996	15.999	16.0008	15.9666	15.9996	16.002	16.0002	16.0002	15.9996	16.0038	16.0002	15.9993216
16.0122	16.0002	16.002	15.999	15.9996	15.9978	15.9978	16.0008	15.999	16.0002	15.9996	15.999	15.999312
14.9886	16.0002	15.999	15.9984	16.146	16.0014	16.0002	16.0002	16.0008	15.9978	15.9972	16.0008	16.0007808
14.9988	16.00128	16.002	16.0014	16.05	16.0002	16.002	15.999	15.9984	16.0002	16.035	15.999	15.9995328
16.0032	16.0002	15.999	15.999	15.9996	15.999	15.9972	16.0002	16.0014	15.9996	16.1598	16.0002	16.000704
15.0204	15.999	15.9984	16.0014	16.0008	15.999	15.9996	16.161	16.0002	16.0008	15.999	16.0002	16.0005984
15.1764	16.00128	16.0026	15.9984	15.9996	15.9996	16.0008	16.0014	15.9978	15.9996	16.0014	16.0002	15.9983232
15.801	16.94976	15.999	16.002	15.9996	16.002	16.0014	15.9984	16.002	16.0002	15.9996	15.9996	15.9993216
15	16.04892	15.9984	15.9984	16.0014	16.0002	15.999	16.0008	16.0002	16.0002	15.999	16.0014	16.001376
16.0008	16.00116	16.0014	16.002	16.0566	16.0008	15.9312	15.9984	15.9972	16.0002	15.999	15.9978	15.9991104
15.03	15.99912	15.9996	15.999	16.1166	15.9996	16.0674	16.0014	16.002	16.0002	16.0992	16.0002	16.0008864
14.9772	15.99996	15.999	16.0008	16.0008	15.999	16.0032	16.0002	16.0002	16.0008	16.1718	16.0014	16.0014048
15.993	16.00032	16.0014	15.999	15.9996	16.002	15.999	16.1688	15.9984	15.9996	16.0014	15.9996	15.9979776
15.0018	15.99972	15.9996	16.0014	16.0014	15.9996	16.0014	15.9996	16.0008	16.0002	15.9984	16.0002	16.0013664
15.0324	15.99996	15.999	15.999	15.9996	15.9996	15.6612	16.0008	16.0008	16.0008	16.0002	16.0008	15.9990624
15.9966	15.99828	16.0014	16.0014	15.9996	16.0008	16.3368	15.9978	15.9984	15.9996	16.0014	16.0002	15.9987168
14.9688	16.00272	15.9996	15.9984	16.1022	15.9996	15.996	15.9996	16.0008	15.9996	16.0008	15.9972	16.001088
15.033	16.00008	16.0014	15.999	16.2168	15.9996	16.005	16.0008	16.0008	16.0008	16.0122	16.0008	15.999696
15.9906	15.99828	15.9996	16.0008	16.0008	16.0014	15.9978	15.9996	15.9984	15.9996	16.341	16.0002	16.000224
14.9766	16.00188	15.999	15.9996	16.0002	15.9972	16.002	16.2726	16.0014	16.0008	16.002	16.0002	16.0005696
15.4524	15.9978	16.0008	16.0014	15.999	15.9996	16.0002	16.041	16.0002	15.9984	15.9996	16.0014	15.9995808
15.5502	16.00092	15.9996	15.9984	16.0002	16.0014	15.9984	15.9996	15.9984	15.9996	15.9996	15.9996	15.998256
14.9964	16.00032	16.0014	16.0026	16.0008	16.002	16.0014	15.9606	16.0014	16.0002	16.002	15.9978	16.0012128
15.4524	15.99876	15.999	15.9984	16.0014	15.9972	15.9996	15.9996	16.0002	16.0008	15.999	16.0008	16.0006272
15.5484	16.0014	15.9996	15.999	16.1904	16.0002	16.0008	15.9996	15.9984	15.9996	16.1064	16.0008	15.9992448
15.0006	15.99864	16.0014	16.0014	16.1178	16.0002	15.9984	16.0008	16.0008	15.9996	16.059	15.9996	15.9996096
16.005	16.00092	15.999	15.9984	15.9996	16.002	16.0002	16.0002	16.0002	16.0008	16.0158	16.0008	16.0007232
14.9958	15.99936	15.9996	16.002	16.035	15.9996	16.0008	16.3986	15.9984	15.9996	15.9984	15.999	15.9988416
14.9976	16.00104	16.0008	15.9996	15.9654	15.9996	15.9984	15.9996	16.0008	16.0002	15.9984	16.0002	16.0007424
16.005	15.99972	15.9996	15.999	16.0332	16.0002	16.0044	16.0002	16.0008	16.0002	15.9984	16.0002	16.0005216
15.0276	16.00068	15.9978	16.0014	16.0692	15.9984	15.9966	15.9996	15.999	16.0002	16.0056	16.0002	15.9994272
15.42	15.99696	16.0038	15.9996	16.0338	16.0002	15.9126	16.0002	16.0008	15.9996	15.9996	16.0002	16.0000416
15.5742	16.00284	15.9984	16.002	16.059	16.0008	15.0876	16.0008	16.0002	16.0008	16.0878	16.0008	16.0002432
14.9736	15.99924	16.0008	15.999	16.0002	16.0008	15.9978	16.0002	15.999	16.0002	16.104	15.9984	15.999168
15.4524	15.99996	16.0002	15.999	15.9996	15.9972	16.0038	16.1604	16.0008	15.999	15.999	16.0002	16.0010592
15.5754	16.00236	15.9984	16.002	15.9996	16.002	15.9996	15.9996	16.0002	16.0002	16.002	16.0008	15.9995808
14.9724	16.99872	16.0014	15.9972	16.0014	15.9984	16.0014	16.0008	15.9996	15.999	15.999	15.9996	15.9992352
16.002	15.9984	15.9996	16.0038	15.9996	16.0014	15.9996	15.9984	16.0008	16.0002	15.9996	16.0002	16.0014624
15.0006	16.00056	16.0008	15.9978	16.0086	15.999	15.9978	16.0008	15.996	16.0002	15.999	16.0002	15.9992448
15.0288	15.99936	15.9996	15.999	16.1646	16.0008	16.0014	16.0014	16.0032	16.0002	16.2252	15.9984	15.999744
15.9696	16.0026	15.999	16.0014	15.9618	16.0002	15.9984	15.9984	16.0002	15.9996	15.999	16.0002	16.002048
15.0306	15.99864	16.0014	15.9996	16.038	15.999	15.9978	16.1694	15.999	15.9996	16.047	16.0008	15.997104
15.021	15.99984	15.999	15.9996	15.9624	16.0014	16.0032	15.9996	16.0014	16.0008	16.0002	16.0002	16.0008864
15.948	16.00152	15.9996	16.0014	16.0392	16.0014	15.999	16.0002	16.0002	15.9996	16.0014	16.0008	15.9999936
15	15.99912	16.0014	15.9984	15.9996	15.999	16.0014	15.9978	15.9984	16.0002	15.9984	15.9984	16.0002432
16.0014	16.00164	15.9984	16.0014	16.1598	15.9978	15.9984	15.9996	16.002	16.0002	16.0008	16.0002	16.0004256
15.03	15.99852	15.9996	15.9996	16.152	16.0038	15.3744	16.0002	16.0002	15.9996	16.1034	16.0008	15.9997152
14.9676	16.0002	16.002	15.9996	15.8544	15.9984	16.6272	16.0002	15.9978	16.0002	16.05	16.0002	15.9997248
16.0008	15.99876	15.9984	16.0002	16.1538	16.0008	15.9984	16.2732	16.0014	15.9996	16.2024	16.0008	15.9998784
15.0036	16.002	16.0008	15.9996	15.9996	15.9996	16.0026	16.0002	16.0008	16.0002	15.9996	15.9996	15.9997152
14.997	15.99792	16.0002	16.002	16.0002	15.999	15.9978	16.0002	15.9984	16.0002	16.002	16.0002	15.99984
15.9984	16.0008	15.9984	15.9984	16.0008	15.9984	15.999	16.0002	16.002	16.0002	15.9996	15.9984	16.0005024
15.0288	15.9996	16.0032	16.002	16.1484	16.0032	16.0032	16.0008	15.9996	16.0002	16.0002	15.9996	16.00032
15.0042	15.99984	15.9984	15.999	16.0068	15.999	15.9966	16.0002	15.9984	16.0002	16.0062	16.0008	15.9982848
15.9798	16.00152	15.999	15.9978	16.1544	16.0002	16.0032	16.038	16.0026	16.0008	16.1754	16.0002	16.0012128
14.988	16.0002	16.0014	16.0026	16.0338	16.0002	15.9984	16.3596	15.9996	15.9978	15.999	15.9996	15.9992064
15.741	15.99636	15.9996	15.9978	15.9666	15.9996	15.999	15.9996	15.999	15.9996	16.0008	16.0002	16.0004352
15.2604	16.0038	15.9978	16.0014	16.0332	16.0002	16.002	15.9978	16.0008	16.0008	15.999	15.999	16.0000128
14.9988	15.99624	16.0032	15.999	15.9666	16.0032	15.9984	16.002	16.0002	15.9996	15.996	15.9996	15.9992448
16.014	16.00332	15.9984	16.0014	15.9996	15.9972	16.0008	16.0002	15.999	15.9996	16.0062	16.0008	16.0009824
14.9844	15.99876	15.9996	15.9984	16.1514	16.0014	15.9996	16.0014	16.0008	16.0008	16.0362	16.0002	15.9998976
15.0012	16.00032	16.0014	16.0014	16.0446	15.999	16.002	16.0002	15.9978	15.9996	16.1478	16.0002	15.9995328
16.0122	16.00092	15.9996	15.999	16.0008	15.9996	15.9978	16.1604	16.0008	15.9996	16.0062	16.0002	15.9998976
14.9874	16.00008	15.9984	15.9996	15.999	16.0002	15.9996	15.9984	16.002	16.0002	15.999	16.0008	16.0009824
15.036	16.0008	16.0026	16.0014	15.9996	16.0044	16.002	16.0014	15.9978	16.0008	16.0014	15.9996	15.9992448
15.9744	16.9992	15.999	15.999	16.0014	15.9978	15.9978	16.0008	16.0002	15.9996	16.0002	15.9984	16.0001184
14.9916	15.99984	15.9984	16.0008	15.999	15.9978	16.0032	15.9984	16.0008	16.0002	15.999	16.0014	16.000752
15.741	15.99972	16.002	15.999	16.1076	16.0014	15.999	16.0014	15.9984	16.0002	16.092	16.0002	15.998928
15.2904	15.99996	16.0002	16.0026	16.0674	15.9996	15.9972	15.999	16.0008	16.0002	16.0062	16.0002	16.0002624
14.9736	16.00128	15.9978	15.9984	16.0002	16.0014	16.0038	16.1682	16.0014	15.9996	16.1724	16.0008	16.0014816
15.9942	15.99852	16.002	16.0014	15.9978	16.0002	15.9978	15.999	15.9978	16.0014	16.002	15.9996	15.9980064
15.0108	15.99972	15.999	15.9996	16.0002	15.9984	16.0008	16.0008	16.0008	15.999	15.9978	16.0008	15.9996864
14.9958	16.00236	15.999	15.9978	15.9996	16.0002	15.9996	16.0002	16.0008	16.0002	16.0008	15.9984	16.0008288
15.9942	15.999	16.0014	16.0014	16.0008	16.0014	15.675	15.999	15.999	16.0002	16.0014	16.0002	15.9996384
14.9994	15.99876	15.9996	15.9996	16.1586	15.9984	15.3246	16.0008	16.0008	15.9996	15.999	16.0008	15.9995424
15.0342	16.00008	15.9996	16.0008	16.1616	16.002	15.999	15.999	15.9996	15.9996	16.1028	16.0002	16.000512
15.9828	16.00164	16.0008	15.999	16.0008	15.9966	16.0008	15.9996	15.999	16.0008	16.2546	16.0002	16.0004544
14.997	15.99996	15.999	15.9996	15.9984	16.0002	15.999	16.3122	16.0014	15.9996	15.999	16.0008	15.9995424
15.4374	15.9984	15.999	16.0008	16.0026	16.0002	16.0032	16.0014	15.999	15.9996	15.9984	15.9996	16.0006752
15.5478	16.00212	16.002	15.9996	15.9984	16.0002	15.9972	16.0002	15.9996	16.0008	16.0002	15.9984	15.9998304
15.0024	15.99852	15.999	16.0026	16.0008	15.9996	15.9996	15.9996	16.0014	15.9996	16.002	16.0008	15.9999936
15.45	15.9984	15.999	15.9984	16.1508	16.0002	16.002	16.0002	15.999	16.0002	15.9996	16.0002	16.0000416
15.5478	16.0026	16.002	15.9984	16.1586	15.9996	15.9978	15.9588	15.9996	16.0002	16.0086	15.9996	15.99888
15	15.99996	15.9996	16.0014	16.0002	16.0002	16.0002	16.0008	16.0014	16.0002	16.167	16.0014	16.0007328
16.0302	15.99936	15.999	15.9984	16.0326	16.002	16.0014	16.4004	15.9984	16.0008	16.0008	16.0002	16.0005888
15.0006	15.99984	16.0014	16.0026	15.9666	15.9978	15.9972	15.9984	16.0008	16.0002	16.0074	15.9996	15.9989952
14.97	15.9996	15.999	15.999	15.9984	15.9996	16.0026	16.0002	16.0002	15.999	15.9984	16.0008	16.0005504
15.999	15.9996	15.9996	16.0008	16.0026	16.0002	14.9988	16.0002	15.9996	16.0002	15.9972	15.9984	16.0011072
15.0006	16.00092	16.0014	15.9996	16.0416	16.0002	16.0002	16.0008	16.0002	16.0002	15.9972	16.0008	15.998112
15.0828	16.00092	15.999	15.9996	16.0494	16.002	16.0014	15.9984	16.0008	16.0002	15.9984	16.0002	16.0001088
15.9282	15.99804	15.999	16.0014	16.0002	15.9996	15.9984	16.0008	15.9984	15.9996	16.1466	16.0002	16.0013184
15.0084	16.00152	16.002	15.9984	16.1034	15.9984	15.9984	16.1616	16.0008	16.0002	16.0518	15.9996	15.9996768
15.7224	15.99972	15.9996	16.0008	16.0008	16.002	16.0038	16.0008	16.0002	16.0002	15.999	16.0008	15.9995136
15.2898	16.00068	15.999	15.9996	15.9996	16.0002	15.9972	15.999	15.9996	15.9978	16.0002	15.9996	16.0003296
14.9676	16.99788	16.002	16.0014	16.0002	15.9996	15.9984	16.0008	15.9996	16.0008	16.0014	16.0002	15.9994368
15.7404	16.00296	15.999	15.999	15.999	15.9978	15.0024	15.9984	15.999	16.0002	15.999	16.0008	15.9997536
15.2688	15.999	15.999	15.9984	16.1274	16.0008	15.9984	16.002	16.0014	15.9996	16.0002	16.0002	16.001664
14.994	16.00008	16.0014	16.0014	16.047	15.9996	16.0032	16.0002	15.999	16.0008	16.0494	15.9978	15.9986688
16.0302	15.99912	15.9996	15.9996	16.0002	16.0008	15.9978	16.1664	16.0002	16.0002	16.2216	16.0002	16.0002048
14.9676	16.0002	15.999	16.0002	15.963	16.0002	16.002	16.0002	16.0002	16.0002	15.9984	16.0002	16.0000032
15.0354	15.99948	16.0014	15.9984	16.038	15.9996	15.9996	15.9996	16.0002	16.0002	16.0008	15.9996	15.999456
15.9666	16.00116	15.9996	16.002	16.0002	15.9996	15.9972	16.0002	15.9996	15.9996	16.0014	16.0002	16.000656
15.0306	16.00092	16.0014	15.999	16.0002	16.0002	16.0038	16.0002	16.0002	15.9996	15.9984	16.0008	15.9992544
15.4176	15.99876	15.999	16.0014	16.008	16.0002	15.9984	15.9996	15.9984	16.0008	16.0002	15.9996	15.99984
15.552	16.00092	15.999	16.0002	16.3104	16.0026	15.9972	16.0002	16.0008	16.0002	16.1658	16.0008	16.0010976
15.0294	15.99948	16.0008	16.0002	15.9984	15.9966	16.0026	16.2738	16.0014	15.9996	16.1904	15.9996	15.9997056
15.714	15.99912	16.0002	15.999	16.0014	16.0014	15.9996	16.0008	15.9978	16.0008	15.9984	16.0002	15.9987648
15.255	16.00056	15.9972	15.999	15.9996	16.0002	16.0014	16.0386	16.0014	16.0002	16.0032	15.9984	16.001808
15	15.99948	16.0026	16.0014	16.0014	15.9978	15.9978	15.9636	15.9996	15.9996	15.999	16.0008	15.9988416
16.0128	16.00164	15.9996	15.999	16.0008	16.0002	15.9996	15.9948	15.999	16.0008	15.9996	15.9996	16.0000224
15.0192	15.9984	16.0014	16.0014	16.2546	16.0008	16.0008	16.0008	16.0014	16.0002	16.0002	16.0008	16.000608
14.9676	15.99996	15.999	15.999	16.0548	16.0014	15.9996	16.0008	15.999	15.9972	16.056	16.0002	15.9997056
16.0068	16.00044	15.9996	16.0008	16.0332	15.9996	16.0026	16.3974	16.0002	16.0008	16.1238	16.0002	15.9996768
14.9952	15.99996	16.0014	15.999	15.9678	15.9996	15.9972	15.9636	16.0014	16.0002	16.0032	15.9996	16.0003872
15.1986	16.00116	15.9984	16.0014	15.9996	15.9978	15.9984	16.0368	15.9984	16.0002	16.0008	16.0008	15.9998976
15.801	15.99876	16.002	15.999	16.0008	16.0008	16.0044	16.0008	16.0002	16.0008	15.9966	16.0002	15.9993024
14.9982	16.00128	15.999	15.9996	15.9996	15.9996	15.9984	15.9984	15.999	16.0002	15.9984	15.999	16.0020864
15.4518	15.99684	15.9978	16.0002	16.0452	15.9984	15.999	16.0008	16.0008	15.9996	15.9972	16.0002	15.9974112
15.5802	16.00176	16.0026	15.9996	16.1508	16.0026	16.002	16.0008	16.0002	16.0002	16.0416	16.0002	16.0001472
14.9682	16.00224	15.9984	16.0014	15.8952	15.9996	14.9976	16.158	15.9996	16.0008	16.116	16.0002	16.0001664
16.0008	15.99852	16.002	15.999	16.104	16.0008	16.0008	16.0026	16.0008	15.9996	16.0398	15.9996	15.9991776
15.03	15.99852	15.999	16.0008	16.0002	15.9996	16.0008	15.9996	16.0002	15.9996	16.0002	16.0014	16.0020096
15.0018	16.00224	16.0014	15.9996	16.0014	15.999	15.9984	16.0008	15.9984	16.0008	15.9984	15.9996	15.9995712
15.9684	16.99812	15.9984	16.0014	15.9984	16.0002	15.003	15.999	16.0002	15.9996	15.9996	16.0002	16.0002624
14.9988	16.00236	15.999	15.9984	16.0572	15.9996	15.9966	16.0008	16.0008	16.0002	16.0026	15.9978	15.998016
15.0726	15.99948	16.0014	16.0008	16.0704	16.0026	15.9996	15.9984	15.999	16.0008	16.0422	16.0014	16.0010304
15.9312	15.99984	15.999	15.999	16.0446	15.9984	16.0038	16.002	16.0008	15.9996	16.2228	15.999	16.0009632
15.0132	15.99912	16.002	16.0014	16.0008	16.0002	15.9978	16.167	16.0008	16.0002	16.0044	16.0008	15.9988608
15.7248	16.00068	15.999	15.9984	16.0008	15.999	15.9996	15.999	15.999	16.0008	16.0002	16.0002	16.0016736
15.264	15.99948	15.999	15.9996	15.9996	16.0008	16.0014	16.0008	16.0014	15.999	15.999	16.0002	15.9983424
15.0264	15.99984	16.002	16.0014	16.0002	15.9996	15.999	15.9996	15.999	15.9996	16.0008	15.9984	16.0001856
15.9678	16.00056	15.999	15.9996	16.0002	16.0008	16.0026	16.0002	15.999	16.0008	16.0008	16.0002	16.00104
15.0012	15.9996	16.0008	16.0014	16.1112	15.999	15.9984	16.0002	16.0008	16.0002	15.9984	16.0002	15.9988512
15.0126	16.00044	16.0002	15.9984	16.209	16.002	15.9936	16.0002	16.0002	15.9996	16.2144	16.0008	16.0011072
15.9864	15.99876	15.9984	16.0014	15.9996	15.9972	16.0074	16.2726	15.999	15.999	16.1412	15.9996	15.999024
15.0042	16.0002	16.002	15.999	16.0014	16.002	15.9984	16.0398	16.0014	15.999	15.9996	16.0002	15.9994368
15.0756	15.99972	15.9996	16.0014	15.999	16.002	16.0014	15.9996	16.0002	16.0008	16.0026	16.0008	16.0010592
15.9294	16.00128	15.999	15.999	16.0002	15.9972	15.4794	16.0002	15.999	15.9996	15.999	16.0002	15.9990528
14.9934	15.99984	16.0014	15.9996	16.0008	16.0002	16.518	16.0008	16.0008	15.9996	15.999	15.9996	15.9998688
15.1986	16.00008	15.9996	16.0002	16.2954	15.9996	16.0026	15.963	16.0002	16.0008	16.0002	16.0008	16.0001376
15.801	16.00092	15.9978	15.999	16.014	16.0014	16.0002	15.9942	15.999	16.0002	16.1526	15.9978	16.0011264
14.9982	15.999	16.0026	16.0026	15.999	15.9972	16.0008	16.401	16.0008	15.9996	16.0326	16.0002	15.9995136
15.741	16.00032	15.9996	15.9978	16.0338	16.0014	15.9984	15.9984	15.9996	16.0002	15.9972	16.0002	15.9999648
15.2604	16.00056	16.0014	16.002	15.9672	16.002	16.0002	16.0008	15.9996	15.9996	15.999	16.0002	16.0005792
15.0006	15.99996	15.999	15.999	16.0326	15.9972	16.0014	16.0008	16.0002	16.0002	15.9972	15.9996	15.9986016
16.0308	15.99936	16.0002	15.9996	15.9666	16.002	15.9978	16.0002	16.0008	15.9996	16.008	16.0008	16.00152
14.9694	16.00104	16.0008	16.0014	16.1034	15.9978	15.0006	15.9984	15.999	16.0008	15.9978	15.9996	15.9990912
15.0336	15.99972	15.9996	15.999	16.092	16.0008	16.0002	16.0002	16.0008	15.9996	16.0374	15.9996	16.0000512
15.9678	15.999	15.999	16.0014	16.0014	16.0008	15.999	16.1604	15.9996	15.9996	16.1514	16.0002	16.0000896
15.0276	16.00164	16.002	16.0002	15.999	15.999	16.0032	16.002	15.999	16.0008	16.0008	16.0002	16.0006176
15.42	15.99888	15.9984	16.0002	15.9978	16.0014	15.9972	16.0002	16.0014	16.0002	15.9996	16.0002	15.9986304
15.5532	16.94484	15.9996	15.999	16.0026	16.0002	15.9996	15.9978	15.9996	16.0002	16.0002	16.0002	16.0006272
15.021	16.056	16.0008	16.0014	15.999	16.0002	16.002	16.0014	15.999	16.0002	15.9996	16.0002	16.0003968
16.008	15.99876	15.9996	15.999	16.0008	16.0008	15.999	16.0002	16.0014	15.9984	15.9996	16.0002	15.999984
14.9682	15.99972	16.0014	15.999	16.1034	15.9978	15.9984	15.999	15.9996	15.999	16.0986	16.0008	15.999408
15.0006	16.00152	15.9984	16.002	16.071	15.9996	16.002	16.1682	15.999	16.0014	16.125	15.9996	16.0000608
16.0308	15.99996	15.9996	15.999	15.9972	16.0014	15.9954	15.999	16.0014	15.999	16.0476	16.0002	15.9991776
14.9688	15.99912	16.0014	16.0008	16.0008	16.0008	16.0044	16.0008	16.0008	16.0008	15.894	15.9996	16.0007712
14.9988	16.00056	15.9984	15.999	16.0002	15.9972	15.9996	15.999	15.9978	15.9996	16.1052	15.9978	15.9994752
16.0242	15.99984	15.9996	16.002	15.9996	16.0008	14.9976	15.9996	16.0008	16.0002	16.0014	16.0014	15.9990816
14.9766	15.99888	16.0014	15.999	16.0008	16.0008	16.0026	16.0002	16.0002	16.0002	15.999	16.0002	16.0022112
15.1968	16.00032	15.999	15.999	16.2708	15.9996	15.9978	16.0002	15.999	16.0002	15.9996	15.9996	15.9981312
15.8052	16.00032	15.999	16.0008	15.8424	15.9978	16.002	16.3152	16.0008	15.9996	16.1532	16.0008	16.0018656
15.0054	15.99888	16.0014	15.9996	16.2054	16.0026	15.999	15.9954	16.0002	16.0002	16.2042	16.0002	15.9989184
15.7326	16.00152	15.9984	16.0014	16.0002	15.999	15.9984	16.0002	15.999	16.0002	15.999	15.999	16.0008384
15.291	16.00044	16.0002	15.9984	16.0002	16.0008	16.002	16.0014	16.0014	16.0002	15.9996	16.0008	15.9993504
14.9994	15.99828	16.0014	16.0008	15.9996	15.999	15.999	16.0002	16.0002	15.9996	16.0014	16.0008	16.0011744
15.9678	16.00284	15.999	15.9996	16.0008	16.0014	16.0008	16.0002	15.999	16.0002	16.0008	16.0002	15.9976416
15.0192	15.99756	15.999	15.9996	16.155	16.0002	15.999	16.0002	16.0008	15.9972	15.999	15.9996	16.0008
14.9832	16.00068	16.002	16.0008	16.1892	15.999	15.4908	16.3218	16.0008	16.0008	16.1682	16.0002	16.0001568
16.0296	16.00068	15.9996	15.9984	15.9666	16.0002	15.5094	16.0368	15.9984	16.0014	16.0128	15.9996	16.0003392
15.0012	16.00056	15.9996	16.0014	16.0332	15.9996	15.999	16.0008	16.0008	15.999	16.0038	16.0008	15.999312
15.0024	15.99984	16.002	15.9996	15.9666	16.0008	16.0026	15.9996	16.0008	16.0008	15.9978	15.9996	16.0001184
15.9654	16.0002	15.999	16.0008	15.9996	15.9996	15.9978	15.999	15.9978	16.0002	15.9996	16.0008	15.9988224
15.0306	15.99996	15.999	15.999	16.035	15.9984	16.0032	16.002	16.002	15.999	15.9972	15.9996	16.0007904
15.168	15.99996	16.0014	15.9984	16.0674	16.0008	15.9984	16.0002	15.9996	16.0014	15.9984	16.0002	16.0016256
15.7998	15.99996	16.0008	16.0014	16.0938	16.0014	15.9978	16.0062	15.999	15.999	16.086	15.9978	15.9987264
15.0018	15.9996	15.9984	15.9996	15.999	15.9978	16.0032	16.1556	16.0008	15.9996	16.1094	16.0014	16.0003776
15.7398	15.99888	16.002	16.0008	16.0002	16.0008	15.9984	16.0002	16.0008	16.0002	16.0002	15.999	15.999888
15.2688	15.99972	15.999	15.999	16.0002	15.9996	14.9946	15.9984	15.9984	16.0008	15.999	16.0002	15.9993888
15.0006	16.9968	15.9996	16.0008	15.999	16.0032	16.0062	16.0014	16.0014	15.9996	16.002	16.0002	16.0003488
16.0224	16.00524	16.0008	15.9978	15.9996	15.9972	15.9972	16.0008	15.9996	16.0008	15.9996	15.9996	16.000416
14.9682	15.99972	15.999	16.0026	16.011	16.0026	16.0032	15.9984	15.9984	15.9984	15.999	16.0002	15.9995808
14.9994	15.99996	16.0026	15.9984	16.1646	15.9996	15.999	16.0014	16.0008	15.9996	16.0962	16.0002	16.0000512
16.0314	16.0008	15.9978	16.0008	16.0014	15.9984	15.9972	16.167	16.0002	16.0002	16.1286	16.0002	16.0010976
15.0006	15.99792	15.999	15.9984	15.999	16.0002	15.7956	16.0014	15.999	15.9996	16.0458	16.0002	15.9985632
15.1656	16.00164	15.9996	16.0014	15.9984	16.0026	16.2078	15.999	16.002	16.0014	16.002	16.0008	15.9998592
15.8016	15.99888	16.0014	15.9984	16.0008	15.9978	15.9966	15.9978	16.0008	15.9996	15.9978	15.9978	16.0003488
15.0024	15.99948	15.999	16.0014	15.9996	16.0002	16.0032	16.0014	15.9978	16.0002	16.0008	16.0002	15.9996864
15.4512	16.0002	16.0014	16.0014	16.1616	15.999	15.9714	15.9996	16.0008	15.9996	15.9984	16.0008	15.9999552
15.5628	16.00128	15.999	15.9984	16.1538	16.0014	15.0282	16.0008	16.0002	16.0014	16.1502	16.0002	16.0002048
14.9844	16.00032	15.9996	16.0014	15.7956	15.999	15.9984	16.2738	15.999	15.9996	16.203	15.9996	15.9998304
16.0122	15.99888	16.0014	15.9996	16.2102	16.0026	16.0008	16.0374	16.0008	16.0002	16.0038	16.0008	15.9999072
14.9886	15.99912	15.999	16.0008	15.9996	15.9972	15.999	15.9618	16.0008	16.0002	15.999	15.9996	16.0012224
14.9976	16.00188	16.0008	15.999	15.999	15.9996	16.0026	16.0398	15.9984	16.0002	16.0032	16.0002	15.998592
16.0242	15.99948	15.999	16.0002	16.0008	16.0014	15.999	16.0002	16.0008	15.9972	15.9984	16.0008	16.0005312
14.9778	15.99972	15.9996	15.9984	16.1508	15.9984	15.996	15.9588	16.0008	16.0002	16.0002	15.9954	16.002096
15.4506	16.00008	16.0014	16.0008	16.0026	16.0008	16.005	16.0002	15.9984	16.0002	16.002	16.002	15.9977184
15.5478	16.00128	15.999	16.0014	16.1556	16.0014	15.9978	16.3998	16.0014	16.0002	16.1346	16.0008	16.0009536
15.0006	15.99984	15.9984	15.9984	16.0338	15.9972	16.0014	15.999	16.0008	16.0002	16.0422	16.0002	15.9990624
15.7398	15.99996	16.0014	16.0008	15.9672	16.0002	16.0002	16.0002	15.9984	16.0008	15.9984	16.0008	15.9993024
15.2604	15.99852	15.9996	15.9984	16.0338	16.0014	15.9978	16.0002	16.0008	15.9996	15.999	16.0002	16.0003392
15.0318	16.00188	16.0008	16.0008	15.9672	16.0008	16.0008	16.0008	16.0002	16.0008	16.0062	16.0002	16.0013184
15.9684	15.99912	15.9996	16.002	15.999	15.999	16.0002	15.999	15.9978	15.9996	15.9996	16.0014	15.998592
15.0012	16.00044	15.999	15.9984	16.0446	16.002	16.0014	15.9996	16.002	15.9996	15.996	15.9978	16.000416
15.021	15.99984	16.0008	16.0008	16.1514	15.9972	15.9978	16.1616	16.0002	16.0008	16.1382	15.9996	16.0003008
16.0056	15.99996	16.0002	15.9984	15.999	16.0008	16.0008	16.0008	15.9984	15.9996	16.0572	16.0002	15.9996384
14.9718	15.99912	15.999	16.0014	16.002	15.9996	16.0014	15.999	16.0014	15.9996	15.9996	16.0008	15.9993504
14.9988	16.0008	16.0014	15.999	15.9996	16.0014	15.9978	16.0008	15.9984	15.999	15.9996	16.0002	16.0009344
16.0326	16.99836	15.9996	16.0008	15.999	15.999	16.0032	16.0002	16.0002	15.9996	16.0014	16.0002	15.9991296
14.9682	16.00068	15.999	15.9984	16.0008	15.996	15.9978	15.9996	16.0014	16.0008	15.999	16.0002	16.0004832
15.198	16.00248	16.0014	16.002	16.107	16.0026	15.9984	16.0008	15.9984	16.0002	16.0002	16.0002	16.0015104
15.8034	15.99804	15.9996	15.999	16.065	16.002	15.0036	16.1682	16.0008	16.0002	16.095	15.999	15.9979872
15.0192	16.0008	16.0014	16.0014	16.0008	15.9984	15.9972	15.9996	16.0008	15.9996	16.1754	16.0002	15.9999552
15.978	15.99972	15.9984	15.999	16.0014	15.9984	16.0002	16.0008	15.9984	16.0008	16.0008	15.9996	16.0011648
15.003	16.0014	15.9996	16.0014	15.9996	16.0026	16.002	15.9978	16.0008	16.0002	15.9978	16.0008	15.9990816
14.997	15.999	16.0014	15.9978	16.0008	15.9978	15.9972	15.9996	16.0002	15.999	16.002	16.0002	15.9998304
16.0332	15.99876	15.9984	16.0014	16.0002	16.0002	16.0038	16.0014	15.9996	16.0014	16.0002	15.9996	16.0010688
14.976	16.0014	15.9996	15.9984	15.9984	16.0014	15.9984	15.999	16.0008	15.9996	15.999	15.999	15.9998016
14.9916	15.99732	16.0014	16.002	16.008	16.0008	15.9954	16.2654	16.0008	16.0002	16.1058	16.0002	15.9992064
16.0092	16.00044	15.9984	15.9984	16.314	15.9984	16.005	16.047	15.999	16.0002	16.2108	16.0002	16.0010976
15.0228	16.00236	16.002	16.0008	15.999	16.0008	15.999	15.9612	15.9996	15.9996	16.0404	16.0002	15.9981504
15.4194	15.99816	15.999	15.9984	15.9972	15.9996	15.9978	15.9984	16.0008	15.9984	16.0008	16.0002	16.000656
15.5808	16.0002	15.999	16.0008	16.0008	15.9996	16.002	16.0014	15.9996	16.0002	16.0008	16.0008	16.00032
14.9988	16.00212	16.002	15.9996	15.9996	16.0014	15.9996	15.999	15.9996	16.0008	15.9996	16.0002	15.9992736
15.42	16.0002	15.9996	16.0014	16.0002	15.999	16.0008	16.0014	16.0014	15.999	15.9984	16.0002	15.9997536
15.555	16.0002	15.9978	15.9984	16.3044	16.002	15.9984	16.0002	15.999	16.0008	16.0026	15.9984	16.0007232
15.027	15.99984	16.002	16.002	16.008	15.9996	16.0026	16.398	16.0002	15.9996	16.0698	16.0008	16.0006656
15.7086	15.99852	15.9996	15.9984	15.9972	15.9966	15.9978	16.0008	15.9984	16.0002	16.107	16.0002	15.9993024
15.2592	16.00068	15.999	16.0014	16.0038	16.0008	15.9984	16.0002	16.002	16.0008	15.999	16.0002	16.001856
15.0114	16.00068	16.0014	15.9996	15.9984	15.999	16.0038	15.999	16.0002	16.0002	16.0002	16.0002	15.9981216
16.0026	15.99864	15.9996	15.9984	16.0338	16.002	15.9972	16.0008	15.9984	16.0002	16.002	16.0002	15.9997632
15.0078	15.99912	15.999	16.0014	15.9666	15.9996	16.002	16.0002	16.0014	15.9996	16.0038	16.0002	16.00008
15.0288	16.00236	16.002	15.999	16.0926	15.9984	15.9996	16.0002	16.0002	15.9996	16.002	15.9984	16.0004352
15.9816	15.9996	15.999	16.0002	16.1028	16.0044	15.996	16.1616	15.9984	16.0008	16.1814	16.0008	15.9985248
14.9664	16.00044	15.9984	15.9996	15.999	15.9972	16.0044	15.9984	16.0014	15.9996	16.0038	16.0002	16.0013088
15.7404	15.99984	16.002	16.0008	16.002	15.9996	15.9996	16.0014	16.0008	16.0002	16.0008	16.0002	16.0016736
15.261	15.99912	15.999	15.9984	15.999	15.9984	15.9978	15.999	15.9978	16.0002	15.9996	16.0008	15.9989184
15	16.9998	15.999	16.002	15.999	16.0008	16.0026	16.0008	16.0014	15.9996	16.002	15.9996	15.999936
16.0056	16.00068	16.0026	16.0014	16.0014	16.002	15.999	15.999	16.0008	16.0002	15.9984	16.0002	15.9986784
15.0246	15.99972	15.999	15.9984	16.1256	15.9966	16.0008	16.0008	15.9984	16.0008	16.0002	15.9984	15.9992352
14.967	15.99972	15.9996	16.0014	16.0488	16.0032	15.999	16.1664	16.0008	15.9984	16.1334	16.0002	16.0010592
16.002	16.00032	16.002	15.9984	16.0002	15.9996	16.0026	16.0008	16.0002	15.999	16.1358	16.0008	16.0001088
15.0018	15.99924	15.999	16.0008	15.9978	16.0002	15.9972	15.999	15.9984	16.0008	16.0014	16.0002	15.999792
15.1968	16.00116	15.9996	15.9984	15.999	16.0008	15.9978	16.0002	16.0014	16.0002	16.0002	16.0002	16.0013952
15.8178	15.99852	16.002	16.0014	16.0014	15.996	16.0044	16.0008	16.0002	16.0002	15.9984	15.9996	15.9992544
14.9832	15.99996	15.9984	15.9984	15.9996	16.0044	15.9978	15.999	15.999	16.0008	16.3152	16.0008	15.9984864
15.1986	16.00188	16.0008	16.002	16.008	16.0002	15.9966	16.0002	16.0008	16.0002	15.6852	15.9984	16.001376
15.8178	15.99876	16.0008	15.999	16.1052	15.999	16.005	16.2732	15.999	15.9996	16.206	16.0002	16.0003392
14.9844	16.00056	15.999	16.0008	16.206	15.9978	15.996	16.0392	15.9996	16.0008	16.1106	16.0002	15.9994656
16.0314	16.00128	15.999	15.999	16.0002	16.002	16.0032	16.0008	16.002	15.9996	16.041	16.0008	16.0002528
14.9688	15.99792	16.002	16.0014	16.0002	15.9996	15.999	15.999	15.9984	16.0002	15.999	15.9996	15.998544
15.0018	16.0008	15.999	15.9978	16.0008	15.999	16.0014	16.0014	15.9996	16.0008	15.999	16.0008	16.0006368
16.0236	16.00104	15.999	16.0026	16.0002	15.999	15.9984	15.9594	16.0014	16.0002	16.0032	15.9978	16.0007904
14.9946	15.99852	16.002	15.9984	16.2558	16.002	15.9984	15.9996	15.9978	15.9996	15.999	16.0002	16.0000416
15.1776	16.00068	15.9984	16.0008	16.0884	16.0002	16.002	16.3998	16.0002	15.9984	16.0512	16.0008	15.9990624
15.8022	16.00092	16.0002	15.999	15.966	16.0008	15.9978	15.9984	16.0014	16.0002	16.125	16.0002	16.0004352
15	15.996	16.0014	16.0014	15.9996	15.9984	16.0032	16.0008	15.9984	15.9996	16.0026	15.9996	15.999744
15.0822	16.0032	15.9996	15.9978	16.035	15.9996	15	16.0002	16.0014	16.0008	16.0002	16.0002	15.999456
15.921	15.9996	15.9996	16.0026	15.9642	16.0014	15.999	16.0002	16.0008	15.9996	16.0062	16.0002	16.0006464
15.0264	15.99828	16.0014	15.9978	16.0356	15.9978	16.0032	15.9984	15.9984	16.0002	15.9972	15.9978	15.9993888
16.0014	16.00188	15.9984	16.0014	16.0122	16.0008	15.9966	16.0014	16.0008	16.0008	15.9978	16.0008	15.9993984
14.97	16.00092	16.002	15.9978	16.1484	16.0008	15.9984	16.161	16.0014	15.9996	16.0344	16.0002	16.0009536
14.9988	15.99936	15.9996	16.002	16.0014	16.0008	16.0026	16.0002	15.999	15.9996	16.11	16.0008	15.9999168
16.0038	16.00032	15.9984	15.9996	15.9996	15.9984	15.999	15.9978	15.9996	16.0008	16.0482	16.0008	16.0005216
14.9964	15.99876	16.0026	16.0008	15.9984	16.0008	16.0026	16.002	16.0008	16.0002	15.999	15.9996	15.9993216
15.0342	16.0008	15.999	15.9984	16.002	16.0008	15.999	16.0008	16.0008	16.0002	16.0014	16.0002	16.0000224
15.966	16.9998	15.9984	15.999	15.999	15.9966	15.9972	15.999	15.9978	16.0008	16.0002	16.0002	16.0000224
15.0312	16.00044	16.002	16.0014	16.0566	16.002	16.002	16.0002	16.0008	15.9996	15.9996	16.0008	15.999792
15.0012	15.9996	15.999	15.999	16.071	16.0014	15	16.1664	16.0014	15.9984	15.9996	15.9996	16.0004064
15.9666	16.00008	15.999	16.0008	16.0458	15.999	16.0014	16.0026	15.9978	16.0002	16.101	15.9996	16.0002624
15	16.0014	16.002	15.999	16.0002	16.0014	15.9996	15.9996	16.0014	15.9996	16.1694	15.999	15.9994656
15.1992	15.99912	15.9984	16.0014	16.0008	15.999	15.9984	15.9996	16.0008	16.0002	16.002	16.0002	16.0007424
15.8214	15.99948	16.0014	15.9978	16.0002	15.999	16.0014	16.0002	15.9984	16.0002	16.0014	16.0002	15.9992544
15.0102	16.002	15.999	16.0026	16.0008	16.0026	15.9996	16.0002	16.0008	16.0002	15.9978	16.0002	15.9997344
15.7116	15.99732	15.999	15.999	16.0002	15.999	16.002	16.0002	16.0014	16.0002	16.0008	15.9996	16.0009248
15.273	16.002	16.0008	16.0002	16.1112	15.999	15.9972	16.0002	15.9978	16.0002	16.0014	16.0002	15.9994848
14.9838	15.9978	15.9996	16.0002	16.2084	16.0008	16.0002	16.2702	16.0002	16.0002	16.0482	16.0002	15.9998496
16.005	16.00116	15.9996	16.0002	15.9996	16.0002	16.0014	16.0008	16.002	15.9996	16.3068	15.9996	16.0007808
14.9964	16.00152	16.0014	15.999	15.8466	16.0002	15.9984	16.0002	15.9978	16.0008	15.999	16.0008	15.9989088
15.0312	16.00032	15.999	16.002	16.1544	15.999	16.0032	16.0002	15.9996	16.0002	16.0026	16.0002	15.9984864
15.9804	15.99888	16.002	15.9984	15.9996	15.999	15.9984	16.0008	16.002	16.0008	15.999	15.9996	16.0024992
14.9868	15.99744	15.9984	16.0002	15.9996	16.002	15.9972	15.999	15.9984	15.9996	15.999	16.0002	15.9988992
15.741	16.00272	15.9996	15.999	16.047	15.9972	16.0032	16.0002	15.9996	15.9996	16.0002	16.0002	16.00056
15.2616	15.99936	16.002	16.0008	16.2624	16.0026	15.9984	16.0392	16.0014	15.9984	16.1502	15.9996	15.9996288
14.9994	15.9996	15.9984	15.9984	16.035	15.9996	15.9966	16.0008	15.9984	16.0008	16.017	16.0008	15.9991776
16.0296	15.99888	15.999	16.0026	15.9654	16.002	16.005	16.0002	16.0008	16.0002	16.017	15.9984	16.000224
14.9994	16.00236	16.0014	15.9978	16.0332	15.9972	15.999	16.359	16.0008	15.9996	15.996	16.0002	16.0009056
14.9688	16.00056	15.999	16.0014	15.9678	16.002	16.0008	16.0002	15.999	15.9996	15.9972	15.9996	15.9996864
16.0026	15.99792	15.9996	15.9996	16.032	15.999	16.0002	15.9984	15.9996	15.9996	16.0062	16.0002	15.9994944
15.0162	16.00104	16.0014	16.0014	16.0698	16.0008	15.999	16.0002	16.002	16.0008	15.9978	16.0002	16.0006176
14.9844	15.99996	15.9996	15.9978	16.0434	15.9996	16.0002	16.0002	15.9984	16.0002	16.0002	15.9996	16.0010976
16.0182	15.99768	15.999	15.999	16.047	15.999	15.9996	16.0008	16.0008	16.0002	16.0902	16.0008	15.9979104
14.9808	16.0032	16.0014	16.0014	16.0032	16.002	16.0026	15.9984	16.0008	16.0002	16.1016	16.0002	16.0008
15.0534	15.99996	15.999	15.999	15.999	15.999	15.9978	16.1634	15.9984	16.0002	15.9996	15.9996	16.0007904
15.9474	15.99888	15.999	16.0014	16.0008	15.999	15.999	15.9984	16.0002	16.0002	15.999	16.0002	15.9990528
14.9976	17.00064	16.002	15.9984	15.9996	16.002	16.0026	16.0008	16.0014	16.0002	16.0014	16.0002	15.9995616
15.4518	15.99948	15.9996	16.002	15.9984	15.996	15.9294	15.999	15.999	16.0002	15.9996	15.9978	16.0019904
15.549	16.00068	16.0014	15.999	16.1052	16.0044	16.068	16.0008	16.0002	15.9996	16.0008	16.0008	15.9973344
15	15.9978	15.9996	16.0008	16.0692	15.9972	16.0032	16.0002	16.0002	16.0008	16.2702	16.0002	16.0012416
16.014	16.00116	15.9984	15.9996	16.0002	16.0014	15.9978	15.999	15.999	15.9996	16.0002	16.0002	16.0015776
14.9886	16.00248	16.0008	16.0014	15.9996	15.999	15.9984	16.17	16.0002	15.9996	15.9984	16.0002	15.9967968
15.0318	15.99936	15.9996	15.9984	16.0014	16.0008	16.0026	15.9996	16.0008	16.0008	16.0014	16.0008	16.0010784
15.9966	15.99876	15.999	16.0014	16.0002	15.9996	15.999	16.0002	15.9996	16.0002	15.999	16.0002	16.0002048
15	15.99984	16.0014	15.999	16.0002	16.0008	15.4848	15.9966	16.0002	15.9984	16.0008	16.0002	16.00032
15.003	16.00092	15.9996	15.9984	16.3104	15.9996	16.5162	15.9996	16.0008	15.9996	16.0488	16.0008	15.9999744
15.9672	16.00032	15.9996	16.0014	16.0074	15.9996	16.0014	16.002	15.999	15.9996	16.3014	15.9978	16.0000512
15.0294	16.0002	16.0014	15.999	16.0002	15.9996	15.9996	15.9996	16.0002	15.999	16.0068	16.0002	15.998976
15.7134	15.99972	15.9996	16.0008	15.9996	16.0014	15.9978	16.3146	16.0008	16.0008	16.0002	16.0008	16.0015488
15.2874	15.99912	16.0008	15.999	16.0008	15.9972	16.0008	15.9996	15.999	16.0002	15.9984	15.9996	15.9986112
14.9682	16.00044	15.9984	16.0026	16.0008	16.0038	15.4806	15.9588	16.0002	15.9996	16.0032	16.0008	15.9997728
15.9996	15.99912	15.9978	15.9972	15.999	15.9978	16.521	16.0392	16.0008	16.0008	15.999	16.0002	16.0001568
15.0024	16.00032	16.0026	16.002	16.1562	15.9984	15.9972	16.0008	15.999	16.0002	16.1064	16.0002	16.00056
15.0228	16.00104	15.9996	15.9984	16.1544	16.0014	15.9996	15.999	16.0002	16.0002	16.0122	16.0002	15.9993888
16.0056	15.99996	16.002	16.0008	16.0338	16.0002	16.0026	16.0008	16.0008	15.9996	16.0608	16.0002	16.000416
15.0018	16.00056	15.999	15.999	15.9672	15.9984	15.9978	16.359	15.9996	16.0002	16.0032	16.0002	16.0002048
15.0192	15.999	15.999	16.0026	15.9984	16.0008	16.0026	16.0002	16.0002	15.9996	15.9996	15.9996	15.9991488
15.9498	16.00092	16.002	15.9972	16.0014	16.0008	15.999	15.999	16.0002	16.0008	15.9966	16.0008	16.000896
15.0066	15.9996	15.999	16.002	16.194	15.9996	16.0008	16.0002	15.999	16.0002	15.999	15.9954	16.0001856
[truncated: 8,001 more rows]
