# Supplementary material for: Implementation of stimuli with millisecond timing accuracy in online experiments
Source: PLoS One. 2020 Jul 10;15(7):e0235249. doi: 10.1371/journal.pone.0235249 (PMC7351209; doi:10.1371/journal.pone.0235249)
Supplement: S1 File — (ZIP) [file pone.0235249.s001.zip › Supplemental files/example/major experiment/JS/cheshi.js]

var oGrat1 = document.getElementById('grat1');
var oGrat2 = document.getElementById('grat2');
var Grat1 = oGrat1.getContext("2d");
var Grat2 = oGrat2.getContext("2d");
var oDiv1 = document.getElementById('graL');
var oDiv2 = document.getElementById('graR');
var flashleft = document.getElementsByClassName("flashleft");
var flashright = document.getElementsByClassName("flashright");
var Ltar = document.getElementById('Ltarget');
var Rtar = document.getElementById('Rtarget');
var LT = document.getElementById('Ltar');
var RT = document.getElementById('Rtar');
var dot = document.getElementsByClassName("dot");

var flag = 0;
var keyflag = 0;


var flashnum = 0;
var tarnum = 0;
var flashflag = flashleft;
var tarflag = Ltar;

var num = 0;
var condition = new Array(240);				//Number of experiments
var result = new Array();
var keyCode = 0;

function grating(Grat) {
	var R="FF";
	var G="FF";
	var B="FF";
	for(var i=0;i < 315;i++){
		var k = 128+127*Math.cos(i/45*2*Math.PI+Math.PI/4);
		var t = Math.round(k);
		var z = t.toString(16);
		if(t<16){
			z="0"+z;
		}
		R=G=B=String(z);
		Grat.fillStyle="#"+R+G+B;
		Grat.fillRect(0,i,252,1);
	}
}

function angle() {
	let Langle = Math.round(360*Math.random());
	let Rangle = Math.round(360*Math.random());

	oDiv1.style.transform = 'rotate('+Langle+'deg)';
	oDiv2.style.transform = 'rotate('+Rangle+'deg)';
	result[num].GLangle = Langle;
	result[num].GRangle = Rangle;
}

function flash(fla) {
	for (var i = 0; i < fla.length; i++) {
		fla[i].classList.add("appear");
	}
	var time = new Date();
	result[num].flashtime = time.getTime();
}

function flashremove() {
	for (var i = 0; i < flashleft.length; i++) {
		flashleft[i].classList.remove("appear");
		flashright[i].classList.remove("appear");
	}
}

function target(tar) {
	if(tar != "zero") {
		let R = Math.round(94*Math.random());
		let an = Math.round(2*Math.PI*Math.random());

		let x = Math.round(94+R*Math.cos(an));
		let y = Math.round(94+R*Math.sin(an));

		
		if (tar == Ltar) {
			let oTar = LT.getContext("2d");
			let imgData=Grat1.getImageData(x,y,63,63);
			oTar.putImageData(imgData,0,0);
		}else if (tar == Rtar) {
			let oTar = RT.getContext("2d");
			let imgData=Grat2.getImageData(x,y,63,63);
			oTar.putImageData(imgData,0,0);
		}
		tar.style.left = x+'px';
		tar.style.top = y+'px';
		tar.style.display = 'inline';

		var time = new Date();
		result[num].tartime = time.getTime();
	}
}

function tarremove() {
	Ltar.style.display = 'none';
	Rtar.style.display = 'none';
}

function clear(obj) {
	Grat1.fillStyle="#808080";
	Grat1.fillRect(0,0,300,600);
	Grat2.fillStyle="#808080";
	Grat2.fillRect(0,0,300,600);
	flag = 0;
	flashnum = 0;
	tarnum = 0;
}

function Displacement(){
	if (flag%2 == 0) {	
		if(oGrat1.offsetTop<=-45){
			oGrat1.style.top = '0';
		}else{
			oGrat1.style.top = oGrat1.offsetTop-1+'px';
		}
		if(oGrat2.offsetTop<=-45){
			oGrat2.style.top = '0';
		}else{
			oGrat2.style.top = oGrat2.offsetTop-1+'px';
		}
	}

	if (flag == flashnum) {
		flash(flashflag);
	}
	if (flag-flashnum == 2) {
		flashremove();
	}

	target(tarflag);

	if (flag == tarnum&&tarnum != 0) {
		target(tarflag);
	}
	if (flag-tarnum == 2&&tarnum != 0) {
		tarremove();
	}

	if (flag >= 227) {
		clear(); 
		keyflag = 0;

		num++;
		dot[0].style.display = 'none';
	} else {
		flag++;
		requestAnimationFrame(Displacement);
	}
}

function creattable(data) {
	var t = document.createElement('table');
    var b = document.createElement('tbody');
    var r0 = document.createElement('tr');

    var ct1 = document.createElement('td');
    var mt1 = document.createTextNode('Trial');
	var ct2 = document.createElement('td');
	var mt2 = document.createTextNode('Condition');
	var ct3 = document.createElement('td');
	var mt3 = document.createTextNode('startime');
	var ct4 = document.createElement('td');
	var mt4 = document.createTextNode('flashtime');
	var ct5 = document.createElement('td');
	var mt5 = document.createTextNode('tartime');
	var ct6 = document.createElement('td');
	var mt6 = document.createTextNode('ticktime');
	var ct7 = document.createElement('td');
	var mt7 = document.createTextNode('Left-Angle');
	var ct8 = document.createElement('td');
	var mt8 = document.createTextNode('Right-Angle');

	ct1.appendChild(mt1);
	r0.appendChild(ct1);
	ct2.appendChild(mt2);
	r0.appendChild(ct2);
	ct3.appendChild(mt3);
	r0.appendChild(ct3);
	ct4.appendChild(mt4);
	r0.appendChild(ct4);
	ct5.appendChild(mt5);
	r0.appendChild(ct5);
	ct6.appendChild(mt6);
	r0.appendChild(ct6);
	ct7.appendChild(mt7);
	r0.appendChild(ct7);
	ct8.appendChild(mt8);
	r0.appendChild(ct8);
	b.appendChild(r0);


    for (var i = 0; i < result.length; i++) {
       	var r = document.createElement('tr');
       	var c1 = document.createElement('td');
       	var m1 = document.createTextNode(data[i].Trial);
       	var c2 = document.createElement('td');
       	var m2 = document.createTextNode(data[i].Condition);
       	var c3 = document.createElement('td');
       	var m3 = document.createTextNode(data[i].startime);
       	var c4 = document.createElement('td');
       	var m4 = document.createTextNode(data[i].flashtime);
       	var c5 = document.createElement('td');
       	var m5 = document.createTextNode(data[i].tartime);
       	var c6 = document.createElement('td');
       	var m6 = document.createTextNode(data[i].ticktime);
       	var c7 = document.createElement('td');
       	var m7 = document.createTextNode(data[i].GLangle);
       	var c8 = document.createElement('td');
       	var m8 = document.createTextNode(data[i].GRangle);

       	c1.appendChild(m1);
       	r.appendChild(c1);
       	c2.appendChild(m2);
       	r.appendChild(c2);
       	c3.appendChild(m3);
		r.appendChild(c3);
		c4.appendChild(m4);
       	r.appendChild(c4);
       	c5.appendChild(m5);
		r.appendChild(c5);
		c6.appendChild(m6);
       	r.appendChild(c6);
       	c7.appendChild(m7);
		r.appendChild(c7);
		c8.appendChild(m8);
		r.appendChild(c8);
       	b.appendChild(r);
	}

	t.appendChild(b);
	document.body.appendChild(t);
	t.setAttribute('border', '1');
	t.setAttribute('id','table');
	document.getElementsByTagName('button')[0].style.display = 'inline';
	return(t);
}

function keypress(e) {
	let evt = e||window.event;
	var keyCode = evt.keyCode||evt.which||evt.charCode;

	if(keyCode == 32&&keyflag == 0&&num < 240){				//Number of experiments
		keyflag = 1;
		result[num] = new Object();
		result[num].Trial = num;
		console.log(result[num].Trial);
		dot[0].style.display = 'inline';

		setTimeout(function(){
			grating(Grat1);
			grating(Grat2);
			angle();

			var x = condition.splice(Math.round((condition.length-1)*Math.random()),1);
			
			if (x == 1) {
				x = 1;
			} else if (x == 2) {
				x = 2;
			} else if (x == 3) {
				x =3;
			} else if (x == 4) {
				x = 4;
			} else if (x == 5) {
				x = 5;
			} else if (x == 6) {
				x = 6;
			}
			
			switch(x){
				case 1:
					flashflag = flashleft;
					tarflag = Ltar;
					result[num].Condition = 1;
					break;
				case 2:
					flashflag = flashleft;
					tarflag = Rtar;
					result[num].Condition = 2;
					break;
				case 3:
					flashflag = flashright;
					tarflag = Ltar;
					result[num].Condition = 3;
					break;
				case 4:
					flashflag = flashright;
					tarflag = Rtar;
					result[num].Condition = 4;
					break;
				case 5:
					flashflag = flashleft;
					tarflag = "zero";
					result[num].Condition = 5;
					break;
				case 6:
					flashflag = flashright;
					tarflag = "zero";
					result[num].Condition = 6;
					break;
			}

			var time = new Date();
			result[num].startime = time.getTime();

			flashnum = Math.round(74+75*Math.random());
			tarnum = flashnum + Math.round(44.9+15*Math.random());

			Displacement();	

		},1000);	
	}

	if (keyCode == 121&&keyflag == 1) {

		var time = new Date();
		result[num].ticktime = time.getTime();
		flag = 227;
	}

	if (num >= 240) {									//Number of experiments
		document.getElementById('Grat').style.display = 'none';
		var table = creattable(result);
	}
}

var Export = (function() {  
    var uri = 'data:application/vnd.ms-excel;base64,',  
    template = '<html><head><meta charset="UTF-8"></head><body><table>{table}</table></body></html>',  
    base64 = function(s) { return window.btoa(unescape(encodeURIComponent(s))) },  
    format = function(s, c) {  
        return s.replace(/{(\w+)}/g, 
        function(m, p) { return c[p]; }) }  
    return function(table, name) {  
        if (!table.nodeType) table = document.getElementById(table)  
            var ctx = {worksheet: name || 'Worksheet', table: table.innerHTML}  
            window.location.href = uri + base64(format(template, ctx))  
    }  
})()

window.onload=function () {
	for (var i = 0; i < condition.length; i++) {
		if (i<40) {
			condition[i] = 1;
		} else if (i<80&&i>=40) {
			condition[i] = 2;
		} else if (i<120&&i>=80) {
			condition[i] = 3;
		} else if (i<160&&i>=120) {
			condition[i] = 4;
		} else if (i<200&&i>=160) {
			condition[i] = 5;
		} else if (i<240&&i>=200) {
		condition[i] = 6;
		}
	}
	window.requestAnimationFrame = window.requestAnimationFrame || window.mozRequestAnimationFrame || window.webkitRequestAnimationFrame || window.msRequestAnimationFrame;
	window.document.onkeypress = keypress;
}
