# Supplementary material for: Implementation of stimuli with millisecond timing accuracy in online experiments
Source: PLoS One. 2020 Jul 10;15(7):e0235249. doi: 10.1371/journal.pone.0235249 (PMC7351209; doi:10.1371/journal.pone.0235249)
Supplement: S1 File — (ZIP) [file pone.0235249.s001.zip › Supplemental files/example/Pre experiment/CSS/g.css]

body{
	background: #808080;
}

#dot{
	position: fixed;
	left: 0;
	right: 0;
	top: 0;
	bottom: 0;
	margin: auto;
	background: white;
	width: 31px;
	height: 31px;
	border-radius: 50%;
	display: none;
}

#Grat{
	position: fixed;
	left: 0;
	right: 0;
	top: 0;
	bottom: 0;
	margin: auto;
	width: 1042px;
	height: 410px;
	background: #808080;
}

.grating{
	background: #808080;
	position: absolute;
	top: 0px;
}

.grat{
	width: 252px;
	height: 252px;
	position: absolute;
	top: 0px;
	left: 0px;
	right: 0px;
	bottom: 0px;
	margin: auto;
	border-radius: 50%;
	overflow: hidden;
}

#g1{
	position: absolute;
	left: 0px;
	width: 410px;
	height: 410px;
	background: #808080;
}
#g2{
	position: absolute;
	right: 0px;
	width: 410px;
	height: 410px;
	background: #808080;
}

.appear{
	display: inline;
}
.disappear{
	display: none;
}

.target{
	width: 63px;
	height: 63px;
	background: black;
/* 	opacity:1;  */
	border-radius: 50%;
	position: absolute;
	display: none;
}

button{
	display: none;
}
