# Supplementary material for: Implementation of stimuli with millisecond timing accuracy in online experiments
Source: PLoS One. 2020 Jul 10;15(7):e0235249. doi: 10.1371/journal.pone.0235249 (PMC7351209; doi:10.1371/journal.pone.0235249)
Supplement: S1 File — (ZIP) [file pone.0235249.s001.zip › Supplemental files/example/Pre experiment/JS/cheshi.js]

var oGrat1 = document.getElementById('grat1');
var oGrat2 = document.getElementById('grat2');
var Grat1 = oGrat1.getContext("2d");
var Grat2 = oGrat2.getContext("2d");
var oDiv1 = document.getElementById('graL');
var oDiv2 = document.getElementById('graR');
var Ltar = document.getElementById('Ltarget');
var Rtar = document.getElementById('Rtarget');
var dot = document.getElementsByClassName("dot");

var flag = 0;
var keyflag = 0;
var tickflag = 0;
var tarnum = 0;
var tarflag = Ltar;
var gray = 0.392;
var rightflag = 0;

var num = 0;
var condition = new Array(105);				//Number of experiments
var keyCode = 0;

function grating(Grat) {
	var R="FF";
	var G="FF";
	var B="FF";
	for(var i=0;i < 315;i++){
		var k = 128+127*Math.cos(i/45*2*Math.PI+Math.PI/4);
		var t = Math.round(k);
		var z = t.toString(16);
		if(t<16){
			z="0"+z;
		}
		R=G=B=String(z);
		Grat.fillStyle="#"+R+G+B;
		Grat.fillRect(0,i,252,1);
	}
}

function angle() {
	let Langle = Math.round(360*Math.random());
	let Rangle = Math.round(360*Math.random());

	oDiv1.style.transform = 'rotate('+Langle+'deg)';
	oDiv2.style.transform = 'rotate('+Rangle+'deg)';
}

function target(tar) {
	if(tar != "zero") {
		rightflag = 1;
		let R = Math.round(94*Math.random());
		let an = Math.round(2*Math.PI*Math.random());

		let x = Math.round(94+R*Math.cos(an));
		let y = Math.round(94+R*Math.sin(an));

		tar.style.left = x+'px';
		tar.style.top = y+'px';
		tar.style.display = 'inline';
	}
}

function tarremove() {
	Ltar.style.display = 'none';
	Rtar.style.display = 'none';
}

function clear(obj) {
	Grat1.fillStyle="#808080";
	Grat1.fillRect(0,0,300,600);
	Grat2.fillStyle="#808080";
	Grat2.fillRect(0,0,300,600);
	flag = 0;
	flashnum = 0;
	tarnum = 0;
}

function Displacement(){
	if (flag%2 == 0) {
		if(oGrat1.offsetTop<=-45){
			oGrat1.style.top = '0';
		}else{
			oGrat1.style.top = oGrat1.offsetTop-1+'px';
		}
		if(oGrat2.offsetTop<=-45){
			oGrat2.style.top = '0';
		}else{
			oGrat2.style.top = oGrat2.offsetTop-1+'px';
		}
	}

	if (flag == tarnum) {
		target(tarflag);
	}
	if (flag-tarnum == 2) {
		tarremove();
	}

	if (flag >= 227) {
		if (rightflag - tickflag == 0) {
			gray = gray - 0.027;
		}else {
			gray = gray + 0.020;
		}

		console.log("gray:"+gray);

		clear(); 
		keyflag = 0;
		tickflag = 0;
		rightflag = 0;
		num++;
		dot[0].style.display = 'none';
	} else {
		flag++;
		requestAnimationFrame(Displacement);
	}
}

function keypress(e) {
	let evt = e||window.event;
	var keyCode = evt.keyCode||evt.which||evt.charCode;

	if(keyCode == 32&&keyflag == 0&&num < 105){				//Number of experiments
		keyflag = 1;

		Ltar.style.opacity = gray;
		Rtar.style.opacity = gray;

		dot[0].style.display = 'inline';

		setTimeout(function(){
			grating(Grat1);
			grating(Grat2);
			angle();

			var x = condition.splice(Math.round((condition.length-1)*Math.random()),1);

			if (x == 1) {
				x = 1;
			} else if (x == 2) {
				x = 2;
			} else if (x == 3) {
				x =3;
			}

			switch(x){
				case 1:
					tarflag = Ltar;
					break;
				case 2:
					tarflag = Rtar;
					break;
				case 3:
					tarflag = "zero";
					break;
			}
			tarnum = Math.round(74+75*Math.random());
			Displacement();
		},1000);	
	}

	if (keyCode == 121&&keyflag == 1) {
		tickflag = 1;
		flag = 227;
	}

	if (num >= 105) {									//Number of experiments
		document.getElementById('Grat').style.display = 'none';
		document.write("将gray="+gray+"填入主实验中g.css文件中的.target:opacity中");
	}
}

window.onload=function () {
	for (var i = 0; i < condition.length; i++) {
		if (i<40) {
			condition[i] = 1;
		} else if (i<80&&i>=40) {
			condition[i] = 2;
		} else if (i<105&&i>=80) {
			condition[i] = 3;
		}
	}
	window.requestAnimationFrame = window.requestAnimationFrame || window.mozRequestAnimationFrame || window.webkitRequestAnimationFrame || window.msRequestAnimationFrame;
	window.document.onkeypress = keypress;
}
