# Supplementary material for: Implementation of stimuli with millisecond timing accuracy in online experiments
Source: PLoS One. 2020 Jul 10;15(7):e0235249. doi: 10.1371/journal.pone.0235249 (PMC7351209; doi:10.1371/journal.pone.0235249)
Supplement: S1 File — (ZIP) [file pone.0235249.s001.zip › Supplemental files/procedures/flash-rAF-canvas/JS/RAFbianhuan.js]

var oDiv1 = document.getElementById("div1");
var chess = document.getElementById("cGrat1");
var context = chess.getContext("2d");
var flag = 0;
var colour = '#000000';
function bianhuan()
{
	if (flag == 8) {
		if (colour=='#ffffff') {
			colour = '#000000';
		} else {
			colour='#ffffff';
		}
		flag = 0;
	}
	console.log(flag,colour);
	flag++;
	context.fillStyle=colour;
	context.fillRect(0,0,512,512);
	requestAnimationFrame(bianhuan);
}

window.onload=function(){
	oDiv1.style.background='black';
	window.requestAnimationFrame = window.requestAnimationFrame || window.mozRequestAnimationFrame || window.webkitRequestAnimationFrame || window.msRequestAnimationFrame;
	bianhuan();
}
