# Supplementary material for: Implementation of stimuli with millisecond timing accuracy in online experiments
Source: PLoS One. 2020 Jul 10;15(7):e0235249. doi: 10.1371/journal.pone.0235249 (PMC7351209; doi:10.1371/journal.pone.0235249)
Supplement: S1 File — (ZIP) [file pone.0235249.s001.zip › Supplemental files/procedures/flash-rAF-div/JS/RAFbianhuan.js]

var oDiv1 = document.getElementById("div1");
var flag = 0;

function bianhuan()
{
	if (flag == 1) {		//Set the period. Number is frame. "1" refer to one frame.
		if (oDiv1.style.background=='black'||oDiv1.style.background=='black none repeat scroll 0% 0%') {
			oDiv1.style.background='white';
		} else {
			oDiv1.style.background='black';
		}
		flag = 0;
		console.log(flag);
	}
	flag++;
	requestAnimationFrame(bianhuan);
}

window.onload=function(){
	oDiv1.style.background='black';
	window.requestAnimationFrame = window.requestAnimationFrame || window.mozRequestAnimationFrame || window.webkitRequestAnimationFrame || window.msRequestAnimationFrame;
	bianhuan();
}
