# Supplementary material for: Implementation of stimuli with millisecond timing accuracy in online experiments
Source: PLoS One. 2020 Jul 10;15(7):e0235249. doi: 10.1371/journal.pone.0235249 (PMC7351209; doi:10.1371/journal.pone.0235249)
Supplement: S1 File — (ZIP) [file pone.0235249.s001.zip › Supplemental files/procedures/flash-setinterval/js/bianhuan.js]

var oDiv = document.getElementById("div1");
var chess = document.getElementById("cGrat1");
var context = chess.getContext("2d");

var colour = '#000000';

function bianhuan()
{

	if (colour=='#ffffff') {
		colour = '#000000';
	} else {
		colour='#ffffff';
	}
	context.fillStyle=colour;
	context.fillRect(0,0,512,512);
}
		
window.onload=function(){
	oDiv.style.background='black';
	setInterval(bianhuan,400/3);			//Set the half period.
}
