# Supplementary material for: Implementation of stimuli with millisecond timing accuracy in online experiments
Source: PLoS One. 2020 Jul 10;15(7):e0235249. doi: 10.1371/journal.pone.0235249 (PMC7351209; doi:10.1371/journal.pone.0235249)
Supplement: S1 File — (ZIP) [file pone.0235249.s001.zip › Supplemental files/procedures/flashPTB.m]

 close all;
clearvars;
sca;

wptr = Screen('OpenWindow',0,255);%,[200,284,712,796]
Screen('BlendFunction',wptr,GL_SRC_ALPHA,GL_ONE_MINUS_SRC_ALPHA);
%%%%%%%%%%%%%%%%%%%%%%%%%%%%%%%%%%%%%%%%%%%%%%%%%%%%%%%%%%%%%%%
a = zeros(512,512);
b = zeros(512,512);
b(:,:) = 255;

x = 1;
n = 1;

e(1) = Screen('MakeTexture',wptr,a);
e(2) = Screen('MakeTexture',wptr,b);

topPriorityLevel = MaxPriority(window);
Priority(topPriorityLevel);

while ~KbCheck
    Screen('DrawTexture',wptr,e(x),[],[50,50,500,500]);
    Screen('Flip',wptr); 
    if n > 8   %The period is 33.3 ms( two frame )
        x = 1;
        if n == 16
            n = 0;
        end
    else
        x = 2;
    end
    n = n+1;
end

sca;
close all;
