# Supplementary material for: Implementation of stimuli with millisecond timing accuracy in online experiments
Source: PLoS One. 2020 Jul 10;15(7):e0235249. doi: 10.1371/journal.pone.0235249 (PMC7351209; doi:10.1371/journal.pone.0235249)
Supplement: S1 File — (ZIP) [file pone.0235249.s001.zip › Supplemental files/procedures/grating-setinterval/JS/cheshi.js]

var oDiv1 = document.getElementById("div1");
var oDiv2 = document.getElementById("div2");
var chess = document.getElementById("cGrat1");
var context = chess.getContext("2d");
function grating(){
	var R="FF";
	var G="FF";
	var B="FF";
	for(let i=0;i < 1024;i++){
		// var start = new Date().getTime();
		var k = 128+127*Math.cos(i/64*2*Math.PI+Math.PI/4);
		var t = Math.round(k);
		var z = t.toString(16);
		if(t<16){
			z="0"+z;
		}
		R=G=B=String(z);
		context.fillStyle="#"+R+G+B;
		context.fillRect(0,i,512,1);
		/*var end = new Date().getTime();
		alert((end - start)+"ms");*/
	}
}

window.onload=function(){
	var angle=0;
	grating();
	setInterval(function(){
		oDiv2.style.top = oDiv2.offsetTop-4+'px';
		if(oDiv2.offsetTop<=-64){
			oDiv2.style.top = '0';
		}
	},16.7);
}
