# Supplementary material for: Implementation of stimuli with millisecond timing accuracy in online experiments
Source: PLoS One. 2020 Jul 10;15(7):e0235249. doi: 10.1371/journal.pone.0235249 (PMC7351209; doi:10.1371/journal.pone.0235249)
Supplement: S1 File — (ZIP) [file pone.0235249.s001.zip › Supplemental files/procedures/gratingPTB.m]

 close all;
clearvars;
sca;

wptr = Screen('OpenWindow',0,255);%,[200,284,712,796]
Screen('BlendFunction',wptr,GL_SRC_ALPHA,GL_ONE_MINUS_SRC_ALPHA);
x = 1;
e1 = MakeSineImage(8,0,512);

[m,n] = size(e1);

for i = 1:128
    b = e1(1,:);
    c = e1(2,:);
    d = e1(3,:);
    e = e1(4,:);
    e1(1,:) = [];
    e1(1,:) = [];
    e1(1,:) = [];
    e1(1,:) = [];
    e1(m-3,:) = b;
    e1(m-2,:) = c;
    e1(m-1,:) = d;
    e1(m,:) = e;
    e2(i) = Screen('MakeTexture',wptr,uint8(e1*255));
end

topPriorityLevel = MaxPriority(window);
Priority(topPriorityLevel);

while 1%~KbCheck

    
    Screen('DrawTexture',wptr,e2(x),[],[200,284,712,796]);
    Screen('Flip',wptr); 
    x = x + 1;
    if(x>128)
        x = 1;
    end
    
end

sca;
close all;
