# Supplementary material for: Implementation of stimuli with millisecond timing accuracy in online experiments
Source: PLoS One. 2020 Jul 10;15(7):e0235249. doi: 10.1371/journal.pone.0235249 (PMC7351209; doi:10.1371/journal.pone.0235249)
Supplement: S1 File — (ZIP) [file pone.0235249.s001.zip › Supplemental files/readme.md]

# procedures
## procedures folder: the procedures to generate dynamic sinusoidal grating and flash.
"flash-CSS3": The procedure to generate flash using CSS3 in canvas tag.  
"flash-rAF-canvas": The procedure to generate flash using rAF in canvas tag.  
"flash-rAF-div": The procedure to generate flash using rAF in div tag.  
"flash-setinterval": The procedure to generate flash using setInterval in canvas tag.  
"grating-CSS3": The dynamic sinusoidal grating was generated using CSS3 in canvas tag.  
"grating-rAF": The dynamic sinusoidal grating was generated using rAF in canvas tag.  
"grating-setinterval": The dynamic sinusoidal grating was generated using setInterval in canvas tag.  
"flashPTB.m": The procedure to generate flash using Psychtoolbox.  
"gratingPTB.m": The dynamic sinusoidal grating was generated using Psychtoolbox.  

# data
## data folder: the folder includes the middle-results
"./data/Flash/flash highest 60Hz period 16 frames LINUX.csv": The data of Flash experiment in highest priority, and the period was set to 16 frames in LINUX. The monitor ran at 60 Hz.  
"./data/Flash/flash realtime 60Hz period 2 frames.csv": The data of Flash experiment in realtime priority, and the period was set to 2 frames. The monitor ran at 60 Hz.  
"./data/Flash/flash realtime 60Hz period 16 frames.csv": The data of Flash experiment in realtime priority, and the period was set to 16 frames. The monitor ran at 60 Hz.  
"./data/Flash/flash realtime 144Hz period 16 frames with G-sync rAF.csv": The data of Flash experiment in realtime priority, and the period was set to 16 frames. The monitor ran at 144 Hz. G-sync was enabled.  
"./data/Flash/flash realtime 144Hz period 16 frames without G-sync rAF.csv": The data of Flash experiment in realtime priority, and the period was set to 16 frames. The monitor ran at 144 Hz.  

"./data/Grating/grating different priority 60Hz.csv": The data of Grating experiment in different priority, and the period was set to 16 frames. The monitor ran at 60 Hz.  
"./data/Grating/grating realtime 60Hz diferent OS.csv": The data of Grating experiment in realtime priority at different OS, and the period was set to 16 frames. The monitor ran at 60 Hz.  
"./data/Grating/grating realtime 60Hz different methods.csv": The data of Grating experiment in realtime priority at different methods, and the period was set to 16 frames. The monitor ran at 60 Hz.  
"./data/Grating/grating realtime 60Hz G-sync.csv": The data of Grating experiment in realtime priority, and the period was set to 16 frames. The monitor ran at 60 Hz. G-sync was enabled.  
"./data/Grating/grating realtime 60Hz Loaded.csv": The data of Grating experiment in realtime priority with 30% loaded, and the period was set to 16 frames. The monitor ran at 60 Hz.  
"./data/Grating/grating realtime 60Hz.csv": The data of Grating experiment in realtime priority, and the period was set to 16 frames. The monitor ran at 60 Hz.  
"./data/Flash supplement table.csv": Table 1: The statistics of Flash experiment in realtime priority, and the period was set to 16 frames. The monitor ran at 144 Hz. Table 2: The statistics of Flash experiment in highest priority at LINUX, and the period was set to 16 frames. The monitor ran at 60 Hz.  
# example
## an example of online visual experiments
The experiment in Landau & Fries (2012) was transplanted to the Web browser.  
# phototriode circuit
"phototriode circuit.pdf": the circuit of photo-electric convertor used in our measure-system. you can easily have it by amozon.com (e.g. https://www.amazon.com/DROK-Detection-Photosensitive-Photodiode-Directional/dp/B00IM8OD14/ref=sr_1_8?keywords=Photosensitive+Sensor+Module&qid=1560223954&s=gateway&sr=8-8#customerReviews)  
"logic analyzer.jpg": a photograph of our setup with the logic analyzer.  
